# Supplementary material for: Glycoproteomics Analysis of Triple Wild-Type Lung Adenocarcinoma Tissue Samples
Source: J Proteome Res. 2025 Apr 2;24(5):2419–29. doi: 10.1021/acs.jproteome.4c01063 (PMC12053933; doi:10.1021/acs.jproteome.4c01063)
Supplement: Supplementary file 2 — pr4c01063_si_002.xlsx [file pr4c01063_si_002.xlsx]

## Sheet: description
	Sheet	Description
	Byonic_proteomics	Byonic parameters for the proteomics searches (before the MaxQuant search).
	MaxQuant	MaxQuant parameters using the focused FASTA made from Byonic_proteomics search results.
	Byonic_glyco	Byonic parameters for the glycopeptide searches.
	GlycReSoft	GlycReSoft search parameters based on the FASTA made from Byonic_glyco search results.

## Sheet: Byonic_proteomics
Recorded protein search configuration:
Num	Rule	Value
0	Protein database	E:\ByonicData\Fasta\SWISSPROT_HUMAN_220812.fasta
1	Spectrum-level FDR	Auto cut
2	Cleavage residues	RK
3	Digest cutter	C-terminal cutter
4	Peptide termini	Fully specific
5	Maximum number of missed cleavages	2
6	Precursor tolerance	20.0 ppm
7	Fragment tolerance	ma:ftms 20.0 ppm, ma:itms 20.0 ppm
8	Fragment tolerance version	2
9	Charges applied to charge-unassigned spectra:	1,2,3,4
10	Precursor mass max	10000
11	N-glycan search	None
12	O-glycan search	None
13	Off by x isotopes	-2,-1,0,+1,+2
14	Contaminants added	FALSE
15	Decoys added	TRUE
16	%Additional parameters:
17	Disulfide Enable	FALSE
18	Trisulfide Enable	FALSE
19	DSS Crosslink Enable	FALSE
20	Custom Crosslink Enable	FALSE
21	Wildcard Enable	0
22	Combyne cut off score	Auto
23	Protein FDR cutoff	0.01
24	Focused DB created	FALSE
25	Export mzIdentML	FALSE
26	Score version	2
27	precursor_assignment_flags	2
28	po_NumberMonosReturn	1
29	Lock mass list	None
30	%Modification searches:
31	common_modifications_max	1
32	rare_modifications_max	1
33	%Fixed and variable modifications:
34	Carbamidomethyl / +57.021464 @ C | fixed
35	Oxidation / +15.994915 @ M | common1
36	(De)Carbamidomethyl / -57.021464 @ C | common2
37	Gln->pyro-Glu / -17.026549 @ N-Term Q | rare1
38	Glu->pyro-Glu / -18.010565 @ N-Term E | rare1
39	Ammonia-loss / -17.026549 @ N-Term C | rare1
40	Acetyl / +42.010565 @ Protein N-term | rare1
41	Methyl / +14.015650 @ R | common1
42	Methyl / +14.015650 @ K | common1
43	% Custom modification text below
44	%Glycan modifications:
45	Show all N-glycopeptides	0
46	%Addition parameters:
47	Product Version	PMI-Byonic-Com:v5.0.20-g02838203
48	Registered to	László Drahos RCNS

## Sheet: MaxQuant
Parameter	Value
Version	1.6.17.0
User name	turiak
Machine name	DESKTOP-ILK7BVL
Date of writing	08/29/2023 01:41:36
Include contaminants	TRUE
PSM FDR	0.01
PSM FDR Crosslink	0.01
Protein FDR	0.01
Site FDR	0.01
Use Normalized Ratios For Occupancy	TRUE
Min. peptide Length	7
Min. score for unmodified peptides	0
Min. score for modified peptides	40
Min. delta score for unmodified peptides	0
Min. delta score for modified peptides	6
Min. unique peptides	0
Min. razor peptides	1
Min. peptides	1
Use only unmodified peptides and	TRUE
Modifications included in protein quantification	Oxidation (M);Acetyl (Protein N-term)
Peptides used for protein quantification	Razor
Discard unmodified counterpart peptides	FALSE
Label min. ratio count	2
Use delta score	FALSE
iBAQ	TRUE
iBAQ log fit	TRUE
Match between runs	TRUE
Matching time window [min]	0.8
Match ion mobility window [indices]	0.05
Alignment time window [min]	15
Alignment ion mobility window [indices]	1
Find dependent peptides	FALSE
Fasta file	E:\Balazs\230828_diploma_proteomika\diplo_protein_list.fasta
Decoy mode	revert
Include contaminants	TRUE
Advanced ratios	TRUE
Fixed andromeda index folder
Combined folder location
Second peptides	TRUE
Stabilize large LFQ ratios	TRUE
Separate LFQ in parameter groups	FALSE
Require MS/MS for LFQ comparisons	TRUE
Calculate peak properties	TRUE
Main search max. combinations	200
Advanced site intensities	TRUE
Write msScans table	FALSE
Write msmsScans table	TRUE
Write ms3Scans table	TRUE
Write allPeptides table	TRUE
Write mzRange table	TRUE
Write DIA fragments table	FALSE
Write pasefMsmsScans table	TRUE
Write accumulatedPasefMsmsScans table	FALSE
Max. peptide mass [Da]	4600
Min. peptide length for unspecific search	8
Max. peptide length for unspecific search	25
Razor protein FDR	TRUE
Disable MD5	FALSE
Max mods in site table	3
Match unidentified features	FALSE
Epsilon score for mutations
Evaluate variant peptides separately	TRUE
Variation mode	None
MS/MS tol. (FTMS)	20 ppm
Top MS/MS peaks per Da interval. (FTMS)	12
Da interval. (FTMS)	100
MS/MS deisotoping (FTMS)	TRUE
MS/MS deisotoping tolerance (FTMS)	7
MS/MS deisotoping tolerance unit (FTMS)	ppm
MS/MS higher charges (FTMS)	TRUE
MS/MS water loss (FTMS)	TRUE
MS/MS ammonia loss (FTMS)	TRUE
MS/MS dependent losses (FTMS)	TRUE
MS/MS recalibration (FTMS)	FALSE
MS/MS tol. (ITMS)	0.5 Da
Top MS/MS peaks per Da interval. (ITMS)	8
Da interval. (ITMS)	100
MS/MS deisotoping (ITMS)	FALSE
MS/MS deisotoping tolerance (ITMS)	0.15
MS/MS deisotoping tolerance unit (ITMS)	Da
MS/MS higher charges (ITMS)	TRUE
MS/MS water loss (ITMS)	TRUE
MS/MS ammonia loss (ITMS)	TRUE
MS/MS dependent losses (ITMS)	TRUE
MS/MS recalibration (ITMS)	FALSE
MS/MS tol. (TOF)	40 ppm
Top MS/MS peaks per Da interval. (TOF)	10
Da interval. (TOF)	100
MS/MS deisotoping (TOF)	TRUE
MS/MS deisotoping tolerance (TOF)	0.01
MS/MS deisotoping tolerance unit (TOF)	Da
MS/MS higher charges (TOF)	TRUE
MS/MS water loss (TOF)	TRUE
MS/MS ammonia loss (TOF)	TRUE
MS/MS dependent losses (TOF)	TRUE
MS/MS recalibration (TOF)	FALSE
MS/MS tol. (Unknown)	20 ppm
Top MS/MS peaks per Da interval. (Unknown)	12
Da interval. (Unknown)	100
MS/MS deisotoping (Unknown)	TRUE
MS/MS deisotoping tolerance (Unknown)	7
MS/MS deisotoping tolerance unit (Unknown)	ppm
MS/MS higher charges (Unknown)	TRUE
MS/MS water loss (Unknown)	TRUE
MS/MS ammonia loss (Unknown)	TRUE
MS/MS dependent losses (Unknown)	TRUE
MS/MS recalibration (Unknown)	FALSE
Site tables	Deamidation (NQ)Sites.txt;Oxidation (M)Sites.txt

## Sheet: Byonic_glyco
Recorded protein search configuration:
Num	Rule	Value
0	Protein database	E:\ByonicData\Fasta\SWISSPROT_HUMAN_220812.fasta
1	Spectrum-level FDR	Auto cut
2	Cleavage residues	RK
3	Digest cutter	C-terminal cutter
4	Peptide termini	Fully specific
5	Maximum number of missed cleavages	2
6	Precursor tolerance	30.0 ppm
7	Fragment tolerance	frag:qtof_hcd 20.0 ppm
8	Fragment tolerance version	2
9	Charges applied to charge-unassigned spectra:	1,2,3
10	Precursor mass max	10000
11	N-glycan search	None
12	O-glycan search	None
13	Off by x isotopes	-2,-1,0,+1,+2
14	Contaminants added	FALSE
15	Decoys added	TRUE
16	%Additional parameters:
17	Disulfide Enable	FALSE
18	Trisulfide Enable	FALSE
19	DSS Crosslink Enable	FALSE
20	Custom Crosslink Enable	FALSE
21	Wildcard Enable	0
22	Combyne cut off score	Auto
23	Protein FDR cutoff	0.01
24	Focused DB created	FALSE
25	Export mzIdentML	FALSE
26	Score version	2
27	precursor_assignment_flags	2
28	po_NumberMonosReturn	1
29	Recalibration option	No recalibration
30	Precursor recalibration coefficient m00	-0.00132041
31	Precursor recalibration coefficient m11	-5.04302e-07
32	Precursor recalibration coefficient m22	-4.58609e-09
33	Fragment recalibration coefficient m00	-0.00272776
34	Fragment recalibration coefficient m11	8.66822e-06
35	Fragment recalibration coefficient m22	-8.85798e-09
36	Lock mass list	None
37	%Modification searches:
38	common_modifications_max	1
39	rare_modifications_max	1
40	%Fixed and variable modifications:
41	Carbamidomethyl / +57.021464 @ C | fixed
42	Oxidation / +15.994915 @ M | common1
43	Dioxidation / +31.989829 @ W | common1
44	(De)Carbamidomethyl / -57.021464 @ C | common2
45	Gln->pyro-Glu / -17.026549 @ N-Term Q | rare1
46	Glu->pyro-Glu / -18.010565 @ N-Term E | rare1
47	Ammonia-loss / -17.026549 @ N-Term C | rare1
48	Acetyl / +42.010565 @ Protein N-term | rare1
49	% Custom modification text below
50	%Glycan modifications:
51	% N-glycan 182 human no multiple fucose.txt
52	HexNAc(1) @ NGlycan | rare1
53	HexNAc(2) @ NGlycan | rare1
54	HexNAc(2)Hex(1) @ NGlycan | rare1
55	HexNAc(2)Hex(2) @ NGlycan | rare1
56	HexNAc(1)Fuc(1) @ NGlycan | rare1
57	HexNAc(2)Fuc(1) @ NGlycan | rare1
58	HexNAc(2)Hex(1)Fuc(1) @ NGlycan | rare1
59	HexNAc(2)Hex(2)Fuc(1) @ NGlycan | rare1
60	HexNAc(2)Hex(3) @ NGlycan | rare1
61	HexNAc(2)Hex(3)Fuc(1) @ NGlycan | rare1
62	HexNAc(2)Hex(4) @ NGlycan | rare1
63	HexNAc(3)Hex(3) @ NGlycan | rare1
64	HexNAc(2)Hex(4)Fuc(1) @ NGlycan | rare1
65	HexNAc(2)Hex(5) @ NGlycan | rare1
66	HexNAc(3)Hex(3)Fuc(1) @ NGlycan | rare1
67	HexNAc(3)Hex(4) @ NGlycan | rare1
68	HexNAc(4)Hex(3) @ NGlycan | rare1
69	HexNAc(2)Hex(5)Fuc(1) @ NGlycan | rare1
70	HexNAc(2)Hex(6) @ NGlycan | rare1
71	HexNAc(3)Hex(4)Fuc(1) @ NGlycan | rare1
72	HexNAc(3)Hex(5) @ NGlycan | rare1
73	HexNAc(4)Hex(3)Fuc(1) @ NGlycan | rare1
74	HexNAc(4)Hex(4) @ NGlycan | rare1
75	HexNAc(5)Hex(3) @ NGlycan | rare1
76	HexNAc(2)Hex(7) @ NGlycan | rare1
77	HexNAc(3)Hex(4)NeuAc(1) @ NGlycan | rare1
78	HexNAc(3)Hex(5)Fuc(1) @ NGlycan | rare1
79	HexNAc(3)Hex(6) @ NGlycan | rare1
80	HexNAc(4)Hex(3)NeuAc(1) @ NGlycan | rare1
81	HexNAc(4)Hex(4)Fuc(1) @ NGlycan | rare1
82	HexNAc(4)Hex(5) @ NGlycan | rare1
83	HexNAc(5)Hex(3)Fuc(1) @ NGlycan | rare1
84	HexNAc(5)Hex(4) @ NGlycan | rare1
85	HexNAc(3)Hex(4)Fuc(1)NeuAc(1) @ NGlycan | rare1
86	HexNAc(2)Hex(8) @ NGlycan | rare1
87	HexNAc(6)Hex(3) @ NGlycan | rare1
88	HexNAc(3)Hex(5)NeuAc(1) @ NGlycan | rare1
89	HexNAc(3)Hex(6)Fuc(1) @ NGlycan | rare1
90	HexNAc(4)Hex(4)NeuAc(1) @ NGlycan | rare1
91	HexNAc(4)Hex(5)Fuc(1) @ NGlycan | rare1
92	HexNAc(4)Hex(6) @ NGlycan | rare1
93	HexNAc(5)Hex(4)Fuc(1) @ NGlycan | rare1
94	HexNAc(5)Hex(5) @ NGlycan | rare1
95	HexNAc(6)Hex(3)Fuc(1) @ NGlycan | rare1
96	HexNAc(2)Hex(9) @ NGlycan | rare1
97	HexNAc(6)Hex(4) @ NGlycan | rare1
98	HexNAc(3)Hex(6)NeuAc(1) @ NGlycan | rare1
99	HexNAc(4)Hex(4)Fuc(1)NeuAc(1) @ NGlycan | rare1
100	HexNAc(7)Hex(3) @ NGlycan | rare1
101	HexNAc(4)Hex(5)NeuAc(1) @ NGlycan | rare1
102	HexNAc(4)Hex(6)Fuc(1) @ NGlycan | rare1
103	HexNAc(5)Hex(3)Fuc(1)NeuAc(1) @ NGlycan | rare1
104	HexNAc(4)Hex(7) @ NGlycan | rare1
105	HexNAc(5)Hex(4)NeuAc(1) @ NGlycan | rare1
106	HexNAc(5)Hex(5)Fuc(1) @ NGlycan | rare1
107	HexNAc(5)Hex(6) @ NGlycan | rare1
108	HexNAc(6)Hex(4)Fuc(1) @ NGlycan | rare1
109	HexNAc(3)Hex(6)Fuc(1)NeuAc(1) @ NGlycan | rare1
110	HexNAc(2)Hex(10) @ NGlycan | rare1
111	HexNAc(6)Hex(5) @ NGlycan | rare1
112	HexNAc(7)Hex(3)Fuc(1) @ NGlycan | rare1
113	HexNAc(4)Hex(5)Fuc(1)NeuAc(1) @ NGlycan | rare1
114	HexNAc(7)Hex(4) @ NGlycan | rare1
115	HexNAc(4)Hex(6)NeuAc(1) @ NGlycan | rare1
116	HexNAc(4)Hex(7)Fuc(1) @ NGlycan | rare1
117	HexNAc(5)Hex(4)Fuc(1)NeuAc(1) @ NGlycan | rare1
118	HexNAc(8)Hex(3) @ NGlycan | rare1
119	HexNAc(5)Hex(5)NeuAc(1) @ NGlycan | rare1
120	HexNAc(5)Hex(6)Fuc(1) @ NGlycan | rare1
121	HexNAc(6)Hex(3)Fuc(1)NeuAc(1) @ NGlycan | rare1
122	HexNAc(5)Hex(7) @ NGlycan | rare1
123	HexNAc(6)Hex(4)NeuAc(1) @ NGlycan | rare1
124	HexNAc(6)Hex(5)Fuc(1) @ NGlycan | rare1
125	HexNAc(2)Hex(11) @ NGlycan | rare1
126	HexNAc(6)Hex(6) @ NGlycan | rare1
127	HexNAc(4)Hex(5)NeuAc(2) @ NGlycan | rare1
128	HexNAc(7)Hex(4)Fuc(1) @ NGlycan | rare1
129	HexNAc(4)Hex(6)Fuc(1)NeuAc(1) @ NGlycan | rare1
130	HexNAc(4)Hex(7)NeuAc(1) @ NGlycan | rare1
131	HexNAc(5)Hex(4)NeuAc(2) @ NGlycan | rare1
132	HexNAc(8)Hex(3)Fuc(1) @ NGlycan | rare1
133	HexNAc(5)Hex(5)Fuc(1)NeuAc(1) @ NGlycan | rare1
134	HexNAc(8)Hex(4) @ NGlycan | rare1
135	HexNAc(5)Hex(6)NeuAc(1) @ NGlycan | rare1
136	HexNAc(5)Hex(7)Fuc(1) @ NGlycan | rare1
137	HexNAc(5)Hex(8) @ NGlycan | rare1
138	HexNAc(9)Hex(3) @ NGlycan | rare1
139	HexNAc(6)Hex(6)Fuc(1) @ NGlycan | rare1
140	HexNAc(2)Hex(12) @ NGlycan | rare1
141	HexNAc(4)Hex(5)Fuc(1)NeuAc(2) @ NGlycan | rare1
142	HexNAc(6)Hex(7) @ NGlycan | rare1
143	HexNAc(5)Hex(4)Fuc(1)NeuAc(2) @ NGlycan | rare1
144	HexNAc(7)Hex(6) @ NGlycan | rare1
145	HexNAc(5)Hex(5)NeuAc(2) @ NGlycan | rare1
146	HexNAc(5)Hex(6)Fuc(1)NeuAc(1) @ NGlycan | rare1
147	HexNAc(6)Hex(3)Fuc(1)NeuAc(2) @ NGlycan | rare1
148	HexNAc(8)Hex(5) @ NGlycan | rare1
149	HexNAc(5)Hex(8)Fuc(1) @ NGlycan | rare1
150	HexNAc(9)Hex(3)Fuc(1) @ NGlycan | rare1
151	HexNAc(9)Hex(4) @ NGlycan | rare1
152	HexNAc(6)Hex(7)Fuc(1) @ NGlycan | rare1
153	HexNAc(7)Hex(6)Fuc(1) @ NGlycan | rare1
154	HexNAc(5)Hex(5)Fuc(1)NeuAc(2) @ NGlycan | rare1
155	HexNAc(7)Hex(7) @ NGlycan | rare1
156	HexNAc(5)Hex(6)NeuAc(2) @ NGlycan | rare1
157	HexNAc(8)Hex(5)Fuc(1) @ NGlycan | rare1
158	HexNAc(5)Hex(7)Fuc(1)NeuAc(1) @ NGlycan | rare1
159	HexNAc(8)Hex(6) @ NGlycan | rare1
160	HexNAc(5)Hex(9)Fuc(1) @ NGlycan | rare1
161	HexNAc(9)Hex(4)Fuc(1) @ NGlycan | rare1
162	HexNAc(6)Hex(7)NeuAc(1) @ NGlycan | rare1
163	HexNAc(6)Hex(9) @ NGlycan | rare1
164	HexNAc(7)Hex(7)Fuc(1) @ NGlycan | rare1
165	HexNAc(5)Hex(6)Fuc(1)NeuAc(2) @ NGlycan | rare1
166	HexNAc(7)Hex(8) @ NGlycan | rare1
167	HexNAc(8)Hex(7) @ NGlycan | rare1
168	HexNAc(6)Hex(6)NeuAc(1) @ NGlycan | rare1
169	HexNAc(6)Hex(6)NeuAc(2) @ NGlycan | rare1
170	HexNAc(6)Hex(7)Fuc(1)NeuAc(1) @ NGlycan | rare1
171	HexNAc(9)Hex(6) @ NGlycan | rare1
172	HexNAc(6)Hex(8)NeuAc(1) @ NGlycan | rare1
173	HexNAc(5)Hex(6)NeuAc(3) @ NGlycan | rare1
174	HexNAc(7)Hex(8)Fuc(1) @ NGlycan | rare1
175	HexNAc(5)Hex(7)Fuc(1)NeuAc(2) @ NGlycan | rare1
176	HexNAc(6)Hex(6)Fuc(1)NeuAc(2) @ NGlycan | rare1
177	HexNAc(6)Hex(6)Fuc(1)NeuAc(1) @ NGlycan | rare1
178	HexNAc(8)Hex(8) @ NGlycan | rare1
179	HexNAc(6)Hex(7)NeuAc(2) @ NGlycan | rare1
180	HexNAc(9)Hex(6)Fuc(1) @ NGlycan | rare1
181	HexNAc(6)Hex(8)Fuc(1)NeuAc(1) @ NGlycan | rare1
182	HexNAc(5)Hex(6)Fuc(1)NeuAc(3) @ NGlycan | rare1
183	HexNAc(7)Hex(8)NeuAc(1) @ NGlycan | rare1
184	HexNAc(6)Hex(5)Fuc(1)NeuAc(2) @ NGlycan | rare1
185	HexNAc(6)Hex(5)Fuc(1)NeuAc(1) @ NGlycan | rare1
186	HexNAc(6)Hex(5)Fuc(1)NeuAc(3) @ NGlycan | rare1
187	HexNAc(8)Hex(8)Fuc(1) @ NGlycan | rare1
188	HexNAc(6)Hex(7)Fuc(1)NeuAc(2) @ NGlycan | rare1
189	HexNAc(8)Hex(9) @ NGlycan | rare1
190	HexNAc(6)Hex(11)Fuc(1) @ NGlycan | rare1
191	HexNAc(10)Hex(7) @ NGlycan | rare1
192	HexNAc(6)Hex(6)Fuc(1)NeuAc(3) @ NGlycan | rare1
193	HexNAc(6)Hex(7)NeuAc(3) @ NGlycan | rare1
194	HexNAc(8)Hex(9)Fuc(1) @ NGlycan | rare1
195	HexNAc(6)Hex(10)Fuc(1)NeuAc(1) @ NGlycan | rare1
196	HexNAc(7)Hex(7)Fuc(1)NeuAc(2) @ NGlycan | rare1
197	HexNAc(6)Hex(7)Fuc(1)NeuAc(3) @ NGlycan | rare1
198	HexNAc(6)Hex(9)Fuc(1)NeuAc(2) @ NGlycan | rare1
199	HexNAc(9)Hex(9)Fuc(1) @ NGlycan | rare1
200	HexNAc(7)Hex(8)Fuc(1)NeuAc(1) @ NGlycan | rare1
201	HexNAc(7)Hex(8)Fuc(1)NeuAc(2) @ NGlycan | rare1
202	HexNAc(9)Hex(10) @ NGlycan | rare1
203	HexNAc(6)Hex(7)NeuAc(4) @ NGlycan | rare1
204	HexNAc(7)Hex(7)Fuc(1)NeuAc(3) @ NGlycan | rare1
205	HexNAc(9)Hex(10)Fuc(1) @ NGlycan | rare1
206	HexNAc(6)Hex(7)Fuc(1)NeuAc(4) @ NGlycan | rare1
207	HexNAc(7)Hex(6)Fuc(1)NeuAc(4) @ NGlycan | rare1
208	HexNAc(7)Hex(8)Fuc(1)NeuAc(3) @ NGlycan | rare1
209	HexNAc(10)Hex(10)Fuc(1) @ NGlycan | rare1
210	HexNAc(7)Hex(7)Fuc(1)NeuAc(4) @ NGlycan | rare1
211	HexNAc(7)Hex(8)Fuc(1)NeuAc(4) @ NGlycan | rare1
212	HexNAc(8)Hex(9)Fuc(1)NeuAc(3) @ NGlycan | rare1
213	HexNAc(11)Hex(11)NeuAc(1) @ NGlycan | rare1
214	HexNAc(8)Hex(9)Fuc(1)NeuAc(4) @ NGlycan | rare1
215	HexNAc(9)Hex(10)Fuc(1)NeuAc(4) @ NGlycan | rare1
216	% Custom modification text below
217	Show all N-glycopeptides	0
218	%Addition parameters:
219	Product Version	PMI-Byonic-Com:v5.0.20-g02838203
220	Registered to	László Drahos RCNS

## Sheet: GlycReSoft
Glycopeptide search parameters:
Add samples to workspace:	Default
Glycan database:	Biosynthesis human N-glycans
Glycopeptide database:	Biosynthesis human N-glycans + 699 glycoproteins from Byonic
MS1 mass error tolerance:	10 ppm
Peak Groupin Error tolerance:	15 ppm
MS2 mass error tolerance:	20 ppm
q-Value threshold:	0.05
Minimum oxonium threshold:	0.05
Spectrum batch size:	250
MSn scoring model:	Binomial
Minimum search mass:	1000
Maximum search mass:	Infinity
Use peptide mass:	Yes
Model retention time:	Yes
