# Supplementary material for: Glycoproteomics Analysis of Triple Wild-Type Lung Adenocarcinoma Tissue Samples
Source: J Proteome Res. 2025 Apr 2;24(5):2419–29. doi: 10.1021/acs.jproteome.4c01063 (PMC12053933; doi:10.1021/acs.jproteome.4c01063)
Supplement: Supplementary file 3 — pr4c01063_si_003.xlsx [file pr4c01063_si_003.xlsx]

## Sheet: description
Supplementary Table S2: List of proteins identified using MaxQuant

## Sheet: Supplementary_table_S2
	logFC	AveExpr	t	P.Value	adj.P.Val	B	UniProt
sp|A0AV96-2|RBM47_HUMAN;sp|A0AV96|RBM47_HUMAN	1.0359	17.404	1.32069	0.197657	0.335322	-5.78145	A0AV96
sp|A0AVT1|UBA6_HUMAN;sp|A0AVT1-2|UBA6_HUMAN;sp|A0AVT1-4|UBA6_HUMAN;sp|A0AVT1-3|UBA6_HUMAN	0.659946	19.667	1.47082	0.152866	0.277609	-5.5824	A0AVT1
sp|A0FGR8-2|ESYT2_HUMAN;sp|A0FGR8|ESYT2_HUMAN;sp|A0FGR8-5|ESYT2_HUMAN;sp|A0FGR8-4|ESYT2_HUMAN	1.29177	20.667	3.04438	0.00514175	0.0211948	-2.58985	A0FGR8
sp|A0FGR8-6|ESYT2_HUMAN	0.00787667	17.2784	0.015909	0.987424	0.991241	-6.64265	A0FGR8
sp|A0MZ66-8|SHOT1_HUMAN;sp|A0MZ66-4|SHOT1_HUMAN;sp|A0MZ66-5|SHOT1_HUMAN;sp|A0MZ66-6|SHOT1_HUMAN;sp|A0MZ66|SHOT1_HUMAN;sp|A0MZ66-3|SHOT1_HUMAN;sp|A0MZ66-2|SHOT1_HUMAN;sp|A0MZ66-7|SHOT1_HUMAN	0.908827	17.7213	1.23595	0.227091	0.368232	-5.8855	A0MZ66
sp|A1L0T0|HACL2_HUMAN	-0.34841	17.2595	-0.60017	0.553383	0.685585	-6.46037	A1L0T0
sp|A1X283|SPD2B_HUMAN;sp|Q5TCZ1-3|SPD2A_HUMAN;sp|Q5TCZ1|SPD2A_HUMAN	2.12212	18.5243	4.00442	0.000435535	0.00323157	-0.250702	A1X283
sp|A2RRP1-2|NBAS_HUMAN;sp|A2RRP1|NBAS_HUMAN	0.827139	17.136	1.44178	0.16083	0.287586	-5.62233	A2RRP1
sp|A4D1P6|WDR91_HUMAN;sp|A4D1P6-2|WDR91_HUMAN;sp|A4D1P6-3|WDR91_HUMAN	0.559978	17.624	1.19938	0.240769	0.381456	-5.92851	A4D1P6
sp|A5YKK6-2|CNOT1_HUMAN;sp|A5YKK6|CNOT1_HUMAN;sp|A5YKK6-3|CNOT1_HUMAN;sp|A5YKK6-4|CNOT1_HUMAN	1.91524	19.4487	3.53876	0.0014738	0.00811443	-1.41376	A5YKK6
sp|A6NDG6|PGP_HUMAN	2.02232	18.0522	1.92807	0.0643929	0.146886	-4.86878	A6NDG6
sp|A6NDU8|RIMC1_HUMAN	-2.04416	16.5064	-2.51359	0.0182002	0.0558066	-3.75296	A6NDU8
sp|A6NGU5|GGT3_HUMAN	0.70176	18.0697	0.710982	0.483174	0.627142	-6.38748	A6NGU5
sp|A6NHR9|SMHD1_HUMAN;sp|A6NHR9-2|SMHD1_HUMAN;sp|A6NHR9-3|SMHD1_HUMAN	0.857954	18.9642	0.757616	0.455223	0.602261	-6.35326	A6NHR9
sp|A6NMZ7|CO6A6_HUMAN;sp|A6NMZ7-2|CO6A6_HUMAN	-4.98303	20.8115	-9.90832	1.68e-10	2.01e-07	14.0378	A6NMZ7
sp|A8MWD9|RUXGL_HUMAN;sp|P62308|RUXG_HUMAN	-0.131908	21.7697	-0.136177	0.892689	0.934486	-6.63333	A8MWD9
sp|A8MYP8|ODF3B_HUMAN;sp|A8MYP8-2|ODF3B_HUMAN	-1.47173	17.3577	-1.87472	0.0716559	0.159256	-4.95983	A8MYP8
sp|A8TX70|CO6A5_HUMAN;sp|A8TX70-2|CO6A5_HUMAN	-3.32497	17.6252	-2.80431	0.0092151	0.0330959	-3.13092	A8TX70
sp|B0I1T2|MYO1G_HUMAN;sp|B0I1T2-4|MYO1G_HUMAN;sp|B0I1T2-3|MYO1G_HUMAN	0.822243	19.5357	1.101	0.280587	0.424972	-6.03842	B0I1T2
sp|B1AJZ9-4|FHAD1_HUMAN;sp|B1AJZ9|FHAD1_HUMAN;sp|B1AJZ9-3|FHAD1_HUMAN	0.498755	18.7743	0.415025	0.681394	0.788073	-6.55525	B1AJZ9
sp|C4AMC7|WASH3_HUMAN	1.31487	18.3155	1.46531	0.154351	0.279725	-5.59002	C4AMC7
sp|Q13765|NACA_HUMAN;sp|E9PAV3-2|NACAM_HUMAN;sp|E9PAV3|NACAM_HUMAN	0.624599	19.5833	1.38306	0.177945	0.310068	-5.701	Q13765
sp|E9PRG8|CK098_HUMAN	1.07275	18.9387	1.64254	0.112041	0.221421	-5.33264	E9PRG8
sp|H7BZ55|CRCC2_HUMAN	-0.662769	17.6545	-1.18667	0.245664	0.385898	-5.94319	H7BZ55
sp|O00115-2|DNS2A_HUMAN;sp|O00115|DNS2A_HUMAN	1.73163	19.3044	1.97301	0.058782	0.136766	-4.7906	O00115
sp|O00116|ADAS_HUMAN	-0.693043	17.3081	-1.38259	0.178087	0.310068	-5.70162	O00116
sp|O00139-2|KIF2A_HUMAN;sp|O00139-1|KIF2A_HUMAN;sp|O00139-5|KIF2A_HUMAN;sp|O00139|KIF2A_HUMAN;sp|O00139-4|KIF2A_HUMAN	1.49667	17.3707	2.11513	0.0437615	0.109593	-4.53466	O00139
sp|O00148|DX39A_HUMAN;sp|O00148-2|DX39A_HUMAN;sp|O00148-3|DX39A_HUMAN	-0.257096	16.9571	-0.38945	0.699989	0.804071	-6.56567	O00148
sp|O00151|PDLI1_HUMAN	-0.364436	22.5557	-1.82966	0.0783314	0.170172	-5.0352	O00151
sp|O00154-2|BACH_HUMAN;sp|O00154-3|BACH_HUMAN;sp|O00154-6|BACH_HUMAN;sp|O00154-4|BACH_HUMAN;sp|O00154-5|BACH_HUMAN;sp|O00154-7|BACH_HUMAN;sp|O00154|BACH_HUMAN	0.295133	17.8445	0.483845	0.632386	0.752267	-6.52395	O00154
sp|O00159|MYO1C_HUMAN	-1.95706	23.3016	-5.55449	6.83e-06	0.000140583	3.77066	O00159
sp|O00159-2|MYO1C_HUMAN	0.0093118	17.4474	0.0172671	0.98635	0.990457	-6.64263	O00159
sp|O00159-3|MYO1C_HUMAN	0.161003	17.1177	0.215126	0.831281	0.894899	-6.61921	O00159
sp|O00160|MYO1F_HUMAN	0.757049	19.4735	0.870127	0.391879	0.539773	-6.26216	O00160
sp|O00161-2|SNP23_HUMAN;sp|O00161|SNP23_HUMAN	-0.461879	17.839	-0.390393	0.6993	0.804071	-6.5653	O00161
sp|O00165-5|HAX1_HUMAN;sp|O00165|HAX1_HUMAN;sp|O00165-2|HAX1_HUMAN;sp|O00165-3|HAX1_HUMAN;sp|O00165-4|HAX1_HUMAN;sp|O00165-6|HAX1_HUMAN	0.875653	17.5264	1.27379	0.213561	0.353596	-5.83979	O00165
sp|O00170|AIP_HUMAN	0.215558	17.2755	0.265671	0.792505	0.869232	-6.60684	O00170
sp|O00182-3|LEG9_HUMAN;sp|O00182-2|LEG9_HUMAN;sp|O00182-6|LEG9_HUMAN;sp|O00182|LEG9_HUMAN;sp|O00182-5|LEG9_HUMAN;sp|O00182-4|LEG9_HUMAN;sp|Q6DKI2|LEG9C_HUMAN	0.80096	19.3808	0.748638	0.460528	0.607797	-6.36001	O00182
sp|O00194|RB27B_HUMAN	1.00704	17.582	1.76251	0.0892681	0.187208	-5.14487	O00194
sp|O00203-3|AP3B1_HUMAN;sp|O00203|AP3B1_HUMAN	0.570362	20.4435	1.64115	0.112332	0.221643	-5.33476	O00203
sp|O00214|LEG8_HUMAN;sp|O00214-2|LEG8_HUMAN	0.112496	16.3572	0.122435	0.903459	0.940561	-6.63514	O00214
sp|O00231|PSD11_HUMAN;sp|O00231-2|PSD11_HUMAN	0.82377	20.9104	3.21913	0.00332785	0.0151617	-2.1827	O00231
sp|O00232|PSD12_HUMAN;sp|O00232-2|PSD12_HUMAN	2.6217	18.0855	3.60654	0.00123676	0.00719707	-1.24725	O00232
sp|O00233-2|PSMD9_HUMAN;sp|O00233|PSMD9_HUMAN	0.779245	20.092	1.99949	0.0556796	0.130719	-4.74389	O00233
sp|O00244|ATOX1_HUMAN	0.914535	17.012	1.17729	0.249324	0.389504	-5.95393	O00244
sp|O00264|PGRC1_HUMAN;sp|O00264-2|PGRC1_HUMAN	0.326894	22.2476	1.24335	0.224397	0.36497	-5.87667	O00264
sp|O00267-2|SPT5H_HUMAN;sp|O00267|SPT5H_HUMAN	1.0553	18.2674	1.63927	0.112724	0.222288	-5.33761	O00267
sp|O00273|DFFA_HUMAN;sp|O00273-2|DFFA_HUMAN	1.54788	19.1812	1.53884	0.135448	0.2541	-5.48622	O00273
sp|O00291-3|HIP1_HUMAN;sp|O00291-4|HIP1_HUMAN;sp|O00291|HIP1_HUMAN	-1.35096	19.1034	-1.68169	0.104127	0.2085	-5.27253	O00291
sp|O00299|CLIC1_HUMAN	0.833112	22.86	4.43272	0.000138949	0.00137564	0.848487	O00299
sp|O00303|EIF3F_HUMAN	0.299949	20.86	1.35936	0.185245	0.320547	-5.73195	O00303
sp|O00391-2|QSOX1_HUMAN;sp|O00391|QSOX1_HUMAN	0.256729	20.8926	0.625124	0.537122	0.672099	-6.445	O00391
sp|O00401|WASL_HUMAN	1.63125	18.6283	2.75179	0.0104439	0.0366515	-3.24614	O00401
sp|O00410|IPO5_HUMAN;sp|O00410-3|IPO5_HUMAN;sp|O00410-2|IPO5_HUMAN	-0.137952	18.5453	-0.168927	0.86711	0.918532	-6.62824	O00410
sp|O00422-2|SAP18_HUMAN;sp|O00422|SAP18_HUMAN	1.76106	20.0569	3.25265	0.00305872	0.0142825	-2.10346	O00422
sp|O00425|IF2B3_HUMAN;sp|O00425-2|IF2B3_HUMAN	2.08351	17.7539	2.58317	0.0155082	0.0493457	-3.6077	O00425
sp|O00429-4|DNM1L_HUMAN;sp|O00429-5|DNM1L_HUMAN;sp|O00429-3|DNM1L_HUMAN;sp|O00429-9|DNM1L_HUMAN;sp|O00429-2|DNM1L_HUMAN;sp|O00429|DNM1L_HUMAN;sp|O00429-8|DNM1L_HUMAN;sp|O00429-6|DNM1L_HUMAN;sp|O00429-7|DNM1L_HUMAN	0.16063	20.6711	0.56271	0.578261	0.707845	-6.4823	O00429
sp|O00442|RTCA_HUMAN;sp|O00442-2|RTCA_HUMAN	0.701341	17.2238	1.08497	0.287499	0.432447	-6.05552	O00442
sp|O00461|GOLI4_HUMAN	1.4775	18.3058	1.71777	0.097254	0.198822	-5.21613	O00461
sp|O00468-6|AGRIN_HUMAN;sp|O00468-7|AGRIN_HUMAN;sp|O00468-3|AGRIN_HUMAN;sp|O00468-5|AGRIN_HUMAN;sp|O00468-4|AGRIN_HUMAN;sp|O00468|AGRIN_HUMAN;sp|O00468-2|AGRIN_HUMAN	-0.657891	21.93	-3.28814	0.00279657	0.0134108	-2.01917	O00468
sp|O00469-2|PLOD2_HUMAN;sp|O00469|PLOD2_HUMAN;sp|O00469-3|PLOD2_HUMAN	2.24538	18.014	2.84958	0.00826632	0.0305329	-3.03064	O00469
sp|O00487|PSDE_HUMAN	0.998914	18.2545	1.06924	0.2944	0.439429	-6.07207	O00487
sp|O00499-9|BIN1_HUMAN;sp|O00499-10|BIN1_HUMAN;sp|O00499-7|BIN1_HUMAN;sp|O00499-8|BIN1_HUMAN;sp|O00499-4|BIN1_HUMAN;sp|O00499-6|BIN1_HUMAN;sp|O00499-11|BIN1_HUMAN;sp|O00499-3|BIN1_HUMAN;sp|O00499-2|BIN1_HUMAN;sp|O00499-5|BIN1_HUMAN;sp|O00499|BIN1_HUMAN	0.957269	16.7581	1.68695	0.1031	0.207306	-5.26437	O00499
sp|O00505|IMA4_HUMAN;sp|O00629|IMA3_HUMAN	0.808009	17.859	1.2067	0.237985	0.378801	-5.92	O00505
sp|O00515|LAD1_HUMAN	1.6388	18.5486	2.33267	0.0273417	0.0763673	-4.11893	O00515
sp|O00534|VMA5A_HUMAN;sp|O00534-4|VMA5A_HUMAN;sp|O00534-3|VMA5A_HUMAN;sp|O00534-2|VMA5A_HUMAN	-0.317991	19.1969	-0.684498	0.499477	0.640795	-6.40598	O00534
sp|O00541-2|PESC_HUMAN;sp|O00541|PESC_HUMAN	2.73858	18.7833	3.07556	0.00476055	0.0200644	-2.51798	O00541
sp|O00560|SDCB1_HUMAN;sp|O00560-2|SDCB1_HUMAN;sp|O00560-3|SDCB1_HUMAN	0.470433	17.2452	0.689351	0.496467	0.638993	-6.40264	O00560
sp|O00567|NOP56_HUMAN	0.952412	21.2071	4.75334	5.87e-05	0.000717996	1.68155	O00567
sp|O00571|DDX3X_HUMAN;sp|O00571-2|DDX3X_HUMAN	0.732559	22.3218	3.84188	0.000668849	0.00444495	-0.661359	O00571
sp|O00584|RNT2_HUMAN	1.39063	18.5689	2.53313	0.0174033	0.0539923	-3.7124	O00584
sp|O00625|PIR_HUMAN	0.90076	18.0126	1.12468	0.270596	0.4131	-6.01275	O00625
sp|O00743-2|PPP6_HUMAN;sp|O00743|PPP6_HUMAN;sp|O00743-3|PPP6_HUMAN	0.951384	17.632	1.49918	0.145394	0.268078	-5.54273	O00743
sp|O00754-2|MA2B1_HUMAN;sp|O00754|MA2B1_HUMAN	0.844423	20.2956	1.48877	0.148102	0.271587	-5.55737	O00754
sp|O00764|PDXK_HUMAN;sp|O00764-2|PDXK_HUMAN;sp|O00764-3|PDXK_HUMAN	0.210649	22.0716	0.682016	0.501021	0.641447	-6.40768	O00764
sp|O14497|ARI1A_HUMAN;sp|O14497-3|ARI1A_HUMAN;sp|O14497-2|ARI1A_HUMAN	1.45875	18.258	2.51894	0.0179785	0.0554802	-3.74187	O14497
sp|O14498|ISLR_HUMAN	1.27374	17.1495	1.30655	0.202352	0.34021	-5.79923	O14498
sp|O14558|HSPB6_HUMAN	-3.90666	19.9554	-6.14351	1.43e-06	5.62e-05	5.29026	O14558
sp|O14562|UBFD1_HUMAN	1.912	17.3656	2.72619	0.0110974	0.0382952	-3.30188	O14562
sp|O14578-3|CTRO_HUMAN;sp|O14578|CTRO_HUMAN;sp|O14578-4|CTRO_HUMAN	1.29869	17.4995	1.75321	0.090881	0.189978	-5.1598	O14578
sp|O14579|COPE_HUMAN;sp|O14579-3|COPE_HUMAN;sp|O14579-2|COPE_HUMAN	1.73427	20.2972	2.44513	0.0212643	0.0627695	-3.89348	O14579
sp|O14617-3|AP3D1_HUMAN;sp|O14617-2|AP3D1_HUMAN;sp|O14617|AP3D1_HUMAN;sp|O14617-5|AP3D1_HUMAN;sp|O14617-4|AP3D1_HUMAN	0.0514301	17.0453	0.103095	0.918647	0.949244	-6.63736	O14617
sp|O14618|CCS_HUMAN	2.75565	18.0198	2.88968	0.00750379	0.0281789	-2.94113	O14618
sp|O14639-4|ABLM1_HUMAN;sp|O14639-3|ABLM1_HUMAN;sp|O14639-5|ABLM1_HUMAN;sp|O14639-2|ABLM1_HUMAN;sp|O14639-6|ABLM1_HUMAN;sp|O14639|ABLM1_HUMAN	-0.298954	19.0457	-0.482076	0.633625	0.752816	-6.52481	O14639
sp|O14647-2|CHD2_HUMAN;sp|O14647|CHD2_HUMAN	0.428907	17.3426	0.683726	0.499957	0.640795	-6.40651	O14647
sp|O14653-3|GOSR2_HUMAN;sp|O14653|GOSR2_HUMAN;sp|O14653-2|GOSR2_HUMAN	0.540127	16.0506	0.661277	0.514022	0.653119	-6.42165	O14653
sp|O14732-2|IMPA2_HUMAN;sp|O14732|IMPA2_HUMAN	-0.184324	18.0827	-0.228978	0.820607	0.887938	-6.61608	O14732
sp|O14737|PDCD5_HUMAN;sp|O14737-2|PDCD5_HUMAN	0.576971	20.7479	1.51458	0.141464	0.26212	-5.52094	O14737
sp|O14744|ANM5_HUMAN;sp|O14744-2|ANM5_HUMAN;sp|O14744-5|ANM5_HUMAN;sp|O14744-3|ANM5_HUMAN;sp|O14744-4|ANM5_HUMAN	3.159	18.8348	4.76041	5.76e-05	0.00070961	1.69997	O14744
sp|O14745|NHRF1_HUMAN;sp|O14745-2|NHRF1_HUMAN	0.737212	21.3406	2.0132	0.0541316	0.127796	-4.71954	O14745
sp|O14773-2|TPP1_HUMAN;sp|O14773|TPP1_HUMAN	-0.967321	24.0087	-3.02179	0.00543596	0.022084	-2.64172	O14773
sp|O14776-2|TCRG1_HUMAN;sp|O14776|TCRG1_HUMAN	1.05766	20.1772	3.74682	0.000858211	0.00538321	-0.89936	O14776
sp|O14818|PSA7_HUMAN;sp|O14818-4|PSA7_HUMAN;sp|O14818-2|PSA7_HUMAN	0.499113	20.7172	2.97377	0.00611545	0.0241471	-2.75132	O14818
sp|O14828|SCAM3_HUMAN;sp|O14828-2|SCAM3_HUMAN	0.615779	20.9075	1.2255	0.230937	0.372144	-5.89791	O14828
sp|O14841|OPLA_HUMAN	0.794381	17.9088	1.47647	0.151354	0.275604	-5.57455	O14841
sp|O14874-2|BCKD_HUMAN;sp|O14874-3|BCKD_HUMAN;sp|O14874|BCKD_HUMAN	0.825517	17.8353	0.741451	0.464802	0.611048	-6.36536	O14874
sp|O14879|IFIT3_HUMAN	0.743058	16.9979	1.2563	0.219738	0.359417	-5.86108	O14879
sp|O14933|UB2L6_HUMAN;sp|O14933-2|UB2L6_HUMAN	2.92549	20.2361	3.11992	0.0042645	0.0183167	-2.41513	O14933
sp|O14936-3|CSKP_HUMAN;sp|O14936-4|CSKP_HUMAN;sp|O14936-6|CSKP_HUMAN;sp|O14936-2|CSKP_HUMAN;sp|O14936|CSKP_HUMAN;sp|O14936-5|CSKP_HUMAN	1.52075	17.8882	1.65781	0.108896	0.216127	-5.30933	O14936
sp|O14949|QCR8_HUMAN	1.38019	18.4596	2.11685	0.0436032	0.109283	-4.53149	O14949
sp|O14950|ML12B_HUMAN	-0.298019	24.252	-1.82798	0.0785895	0.170441	-5.03797	O14950
sp|O14964-2|HGS_HUMAN;sp|O14964|HGS_HUMAN	1.37298	18.4511	1.57023	0.127974	0.244228	-5.44061	O14964
sp|O14972-2|VP26C_HUMAN;sp|O14972|VP26C_HUMAN	-0.860139	16.6688	-1.49258	0.147106	0.270201	-5.55202	O14972
sp|O14974-5|MYPT1_HUMAN;sp|O14974-4|MYPT1_HUMAN;sp|O14974-2|MYPT1_HUMAN;sp|O14974|MYPT1_HUMAN;sp|O14974-3|MYPT1_HUMAN	0.415981	21.0795	0.745851	0.462183	0.608871	-6.36209	O14974
sp|O14975-2|S27A2_HUMAN;sp|O14975|S27A2_HUMAN	0.254949	17.1952	0.393806	0.696808	0.802054	-6.56394	O14975
sp|O14976-2|GAK_HUMAN;sp|O14976|GAK_HUMAN	0.84695	17.8562	1.01631	0.318474	0.466856	-6.12614	O14976
sp|O14979-3|HNRDL_HUMAN;sp|O14979-2|HNRDL_HUMAN;sp|O14979|HNRDL_HUMAN	1.70471	20.4611	2.1541	0.0402908	0.102658	-4.46226	O14979
sp|O14980|XPO1_HUMAN	0.560371	19.6304	0.940691	0.355179	0.501499	-6.19897	O14980
sp|O14981-2|BTAF1_HUMAN;sp|O14981|BTAF1_HUMAN	-0.50895	17.0269	-0.962294	0.344416	0.492724	-6.1787	O14981
sp|O15020-2|SPTN2_HUMAN;sp|O15020|SPTN2_HUMAN	1.26837	17.5471	1.82629	0.0788518	0.170862	-5.04078	O15020
sp|O15027-2|SC16A_HUMAN;sp|O15027-4|SC16A_HUMAN;sp|O15027-3|SC16A_HUMAN;sp|O15027|SC16A_HUMAN;sp|O15027-5|SC16A_HUMAN	1.11985	20.3184	2.82369	0.00879697	0.0318997	-3.08809	O15027
sp|O15031|PLXB2_HUMAN	0.883731	18.3187	1.42871	0.164521	0.293099	-5.64008	O15031
sp|O15042|SR140_HUMAN;sp|O15042-2|SR140_HUMAN;sp|O15042-3|SR140_HUMAN	4.65714	19.4541	6.04218	1.87e-06	6.41e-05	5.03065	O15042
sp|O15061|SYNEM_HUMAN;sp|O15061-2|SYNEM_HUMAN;sp|O15061-3|SYNEM_HUMAN	-0.46581	18.1993	-0.564682	0.576938	0.706998	-6.48118	O15061
sp|O15067|PUR4_HUMAN	1.0844	20.1875	2.72546	0.0111165	0.0382952	-3.30346	O15067
sp|O15075-2|DCLK1_HUMAN;sp|O15075|DCLK1_HUMAN;sp|O15075-3|DCLK1_HUMAN;sp|O15075-4|DCLK1_HUMAN	0.311292	16.7253	0.407717	0.686687	0.792566	-6.55829	O15075
sp|O15116|LSM1_HUMAN	1.4737	17.2501	1.98359	0.0575242	0.134303	-4.77198	O15116
sp|O15118|NPC1_HUMAN;sp|O15118-2|NPC1_HUMAN	0.140378	17.7742	0.239898	0.812216	0.883959	-6.61347	O15118
sp|O15127|SCAM2_HUMAN	1.36167	19.0288	1.44496	0.159941	0.286925	-5.61799	O15127
sp|O15143|ARC1B_HUMAN	-0.110366	22.3624	-0.643598	0.525249	0.663401	-6.43323	O15143
sp|O15144|ARPC2_HUMAN	-0.211537	21.9781	-1.26036	0.21829	0.357568	-5.85615	O15144
sp|O15145|ARPC3_HUMAN	0.168294	23.4764	0.90146	0.375291	0.521607	-6.23467	O15145
sp|O15160-2|RPAC1_HUMAN;sp|O15160|RPAC1_HUMAN	1.39095	19.6628	3.73199	0.000892155	0.00552645	-0.936348	O15160
sp|O15173|PGRC2_HUMAN;sp|O15173-2|PGRC2_HUMAN	0.533016	21.1516	2.93128	0.00678322	0.0260809	-2.84756	O15173
sp|O15195-2|VILL_HUMAN;sp|O15195|VILL_HUMAN	0.636494	17.4124	0.915336	0.368094	0.515851	-6.22221	O15195
sp|O15212|PFD6_HUMAN	1.1288	19.4779	1.73724	0.0937072	0.193779	-5.18529	O15212
sp|O15230|LAMA5_HUMAN;sp|O15230-2|LAMA5_HUMAN	-1.99692	23.9292	-8.69594	2.54e-09	1.04e-06	11.435	O15230
sp|O15231|ZN185_HUMAN;sp|O15231-3|ZN185_HUMAN;sp|O15231-6|ZN185_HUMAN;sp|O15231-4|ZN185_HUMAN;sp|O15231-7|ZN185_HUMAN;sp|O15231-8|ZN185_HUMAN;sp|O15231-2|ZN185_HUMAN;sp|O15231-5|ZN185_HUMAN;sp|O15231-9|ZN185_HUMAN	0.860699	19.2108	1.23117	0.228845	0.370365	-5.89119	O15231
sp|O15247|CLIC2_HUMAN	-0.44836	17.8658	-0.581499	0.565713	0.697629	-6.47147	O15247
sp|O15258|RER1_HUMAN	1.83212	18.4282	1.87242	0.0719837	0.159686	-4.96371	O15258
sp|O15264|MK13_HUMAN;sp|O15264-2|MK13_HUMAN	2.1266	17.091	3.07299	0.00479099	0.0201174	-2.52393	O15264
sp|O15294|OGT1_HUMAN;sp|O15294-4|OGT1_HUMAN;sp|O15294-2|OGT1_HUMAN;sp|O15294-3|OGT1_HUMAN	0.165783	17.6994	0.195633	0.846358	0.905643	-6.62328	O15294
sp|O15305|PMM2_HUMAN;sp|O15305-2|PMM2_HUMAN	1.74178	19.7238	4.0587	0.00037715	0.00288067	-0.112634	O15305
sp|O15327|INP4B_HUMAN	0.100326	16.9125	0.148306	0.8832	0.928295	-6.63157	O15327
sp|O15344|TRI18_HUMAN;sp|O15344-2|TRI18_HUMAN	0.58125	17.6215	1.09115	0.284819	0.430223	-6.04895	O15344
sp|O15347|HMGB3_HUMAN	3.87613	20.6242	7.67158	2.93e-08	5.81e-06	9.07146	O15347
sp|O15355|PPM1G_HUMAN	4.18495	23.4035	3.023	0.00541984	0.0220716	-2.63895	O15355
sp|O15371-2|EIF3D_HUMAN;sp|O15371-3|EIF3D_HUMAN;sp|O15371|EIF3D_HUMAN	1.08583	20.7749	4.42903	0.000140331	0.00138122	0.838938	O15371
sp|O15372|EIF3H_HUMAN	0.810055	20.7771	3.24747	0.00309888	0.01445	-2.11573	O15372
sp|O15382|BCAT2_HUMAN;sp|O15382-2|BCAT2_HUMAN	0.258322	20.0101	0.533931	0.597745	0.725113	-6.49821	O15382
sp|O15400-2|STX7_HUMAN;sp|O15400|STX7_HUMAN	-0.728575	20.1015	-3.42134	0.00199289	0.0102561	-1.69953	O15400
sp|O15427|MOT4_HUMAN	2.25023	19.6985	2.88876	0.00752059	0.0282106	-2.9432	O15427
sp|O15439-2|MRP4_HUMAN;sp|O15439|MRP4_HUMAN;sp|O15439-4|MRP4_HUMAN;sp|O15439-3|MRP4_HUMAN	-0.12688	17.4599	-0.166514	0.868989	0.919946	-6.62865	O15439
sp|O15460-2|P4HA2_HUMAN;sp|O15460|P4HA2_HUMAN	3.47665	18.7713	8.24204	7.37e-09	1.97e-06	10.4061	O15460
sp|O15498|YKT6_HUMAN;sp|O15498-2|YKT6_HUMAN	0.505226	18.8141	0.884522	0.384201	0.530713	-6.24965	O15498
sp|O15511|ARPC5_HUMAN;sp|O15511-2|ARPC5_HUMAN	-0.444641	20.6073	-0.361395	0.720609	0.819668	-6.57636	O15511
sp|O15533-2|TPSN_HUMAN;sp|O15533|TPSN_HUMAN;sp|O15533-3|TPSN_HUMAN;sp|O15533-4|TPSN_HUMAN	1.61119	22.3497	2.15581	0.0401442	0.102362	-4.45906	O15533
sp|O43143|DHX15_HUMAN	0.987888	21.4412	4.515	0.00011142	0.0011574	1.06168	O43143
sp|O43148|MCES_HUMAN;sp|O43148-2|MCES_HUMAN	1.29531	17.6741	2.09124	0.0460193	0.113237	-4.57858	O43148
sp|O43159|RRP8_HUMAN	0.0501206	16.9766	0.0592786	0.953166	0.967786	-6.64099	O43159
sp|O43169|CYB5B_HUMAN	-0.269663	17.1918	-0.522781	0.605377	0.731084	-6.50415	O43169
sp|O43172-2|PRP4_HUMAN;sp|O43172|PRP4_HUMAN	1.32873	18.6971	2.33728	0.0270638	0.075698	-4.10981	O43172
sp|O43175|SERA_HUMAN	0.330969	21.1277	0.686135	0.498461	0.63985	-6.40486	O43175
sp|O43237-2|DC1L2_HUMAN;sp|O43237|DC1L2_HUMAN	1.04049	17.9086	1.02186	0.315888	0.463522	-6.12059	O43237
sp|O43242|PSMD3_HUMAN;sp|O43242-2|PSMD3_HUMAN	0.121144	20.5065	0.623865	0.537936	0.67214	-6.44579	O43242
sp|O43252|PAPS1_HUMAN	2.00805	18.6982	2.58782	0.0153425	0.0489566	-3.59793	O43252
sp|O43264-2|ZW10_HUMAN;sp|O43264|ZW10_HUMAN	-0.296836	17.4209	-0.424905	0.674263	0.781969	-6.55105	O43264
sp|O43278|SPIT1_HUMAN;sp|O43278-2|SPIT1_HUMAN	0.927119	17.9704	1.75973	0.0897472	0.188074	-5.14933	O43278
sp|O43290|SNUT1_HUMAN	1.6969	18.6231	3.6783	0.00102631	0.00619407	-1.06981	O43290
sp|O43291-2|SPIT2_HUMAN;sp|O43291|SPIT2_HUMAN	2.17242	17.799	3.87485	0.000613269	0.00415742	-0.578418	O43291
sp|O43294|TGFI1_HUMAN;sp|O43294-2|TGFI1_HUMAN	-1.44175	19.6775	-2.93866	0.0066625	0.0257647	-2.8309	O43294
sp|O43301|HS12A_HUMAN	1.00445	16.844	1.49994	0.1452	0.267867	-5.54167	O43301
sp|O43324-2|MCA3_HUMAN;sp|O43324|MCA3_HUMAN	1.42281	17.0905	1.79837	0.0832756	0.177711	-5.0867	O43324
sp|O43390|HNRPR_HUMAN;sp|O43390-2|HNRPR_HUMAN;sp|O43390-3|HNRPR_HUMAN;sp|O43390-4|HNRPR_HUMAN	0.602538	23.0337	4.14342	0.00030109	0.00242596	0.103681	O43390
sp|O43395|PRPF3_HUMAN;sp|O43395-3|PRPF3_HUMAN	2.90674	18.0205	3.9277	0.000533491	0.00381582	-0.445066	O43395
sp|O43396|TXNL1_HUMAN	2.43895	19.3617	3.98625	0.000456998	0.00336861	-0.296816	O43396
sp|O43399|TPD54_HUMAN;sp|O43399-5|TPD54_HUMAN;sp|O43399-7|TPD54_HUMAN;sp|O43399-2|TPD54_HUMAN;sp|O43399-4|TPD54_HUMAN;sp|O43399-3|TPD54_HUMAN;sp|O43399-6|TPD54_HUMAN	1.08372	20.7026	3.19463	0.00353892	0.0158224	-2.24041	O43399
sp|O43432-4|IF4G3_HUMAN;sp|O43432|IF4G3_HUMAN;sp|O43432-3|IF4G3_HUMAN	0.730546	17.6765	0.94701	0.352008	0.498481	-6.19308	O43432
sp|O43447|PPIH_HUMAN;sp|O43447-2|PPIH_HUMAN	1.54319	18.1791	2.90686	0.00719794	0.027195	-2.90259	O43447
sp|O43464-4|HTRA2_HUMAN;sp|O43464-3|HTRA2_HUMAN;sp|O43464|HTRA2_HUMAN;sp|O43464-2|HTRA2_HUMAN	-1.01488	17.2472	-2.10301	0.0448941	0.111235	-4.55698	O43464
sp|O43488|ARK72_HUMAN	0.388392	21.6285	2.13727	0.0417585	0.10505	-4.49365	O43488
sp|O43491|E41L2_HUMAN;sp|O43491-4|E41L2_HUMAN;sp|O43491-3|E41L2_HUMAN;sp|O43491-2|E41L2_HUMAN	-1.75644	21.5283	-3.22541	0.00327577	0.0150054	-2.16788	O43491
sp|O43516|WIPF1_HUMAN;sp|O43516-2|WIPF1_HUMAN;sp|O43516-3|WIPF1_HUMAN;sp|O43516-4|WIPF1_HUMAN	0.943361	19.6353	1.58663	0.124205	0.239397	-5.41646	O43516
sp|O43583|DENR_HUMAN	3.40753	19.6811	4.78236	5.43e-05	0.000676309	1.75718	O43583
sp|O43598|DNPH1_HUMAN	4.2879	19.4425	5.95269	2.37e-06	7.34e-05	4.80068	O43598
sp|O43598-2|DNPH1_HUMAN	0.267001	16.472	0.389765	0.699759	0.804071	-6.56555	O43598
sp|O43633|CHM2A_HUMAN	-0.0658494	18.3388	-0.0894331	0.929396	0.955579	-6.6387	O43633
sp|O43660-2|PLRG1_HUMAN;sp|O43660|PLRG1_HUMAN	1.91869	16.9554	2.37335	0.0249805	0.0715301	-4.03817	O43660
sp|O43670-2|ZN207_HUMAN;sp|O43670|ZN207_HUMAN;sp|O43670-4|ZN207_HUMAN;sp|O43670-3|ZN207_HUMAN	1.33612	19.7092	1.81953	0.0799037	0.172257	-5.05195	O43670
sp|O43678|NDUA2_HUMAN;sp|O43678-2|NDUA2_HUMAN	0.140772	19.413	0.239287	0.812685	0.884029	-6.61362	O43678
sp|O43681|GET3_HUMAN	0.39868	20.8729	1.12396	0.270894	0.413257	-6.01353	O43681
sp|O43684-2|BUB3_HUMAN;sp|O43684|BUB3_HUMAN	1.79082	18.8521	2.65635	0.0130796	0.043164	-3.4524	O43684
sp|O43707|ACTN4_HUMAN;sp|O43707-2|ACTN4_HUMAN;sp|O43707-3|ACTN4_HUMAN	-0.135743	25.045	-0.954338	0.348354	0.495594	-6.18621	O43707
sp|O43719|HTSF1_HUMAN	0.533285	18.4416	0.720329	0.477494	0.622162	-6.38079	O43719
sp|O43747|AP1G1_HUMAN;sp|O43747-2|AP1G1_HUMAN	0.264138	18.0746	0.46391	0.64642	0.763848	-6.5335	O43747
sp|O43760|SNG2_HUMAN;sp|O43760-2|SNG2_HUMAN	0.332798	20.5133	0.694299	0.493408	0.63651	-6.39922	O43760
sp|O43768-6|ENSA_HUMAN;sp|O43768-5|ENSA_HUMAN;sp|O43768-2|ENSA_HUMAN;sp|O43768|ENSA_HUMAN;sp|O43768-9|ENSA_HUMAN;sp|O43768-7|ENSA_HUMAN;sp|O43768-3|ENSA_HUMAN;sp|O43768-4|ENSA_HUMAN;sp|O43768-8|ENSA_HUMAN	1.36568	20.3031	1.93171	0.0639213	0.146007	-4.86249	O43768
sp|O43776|SYNC_HUMAN;sp|O43776-2|SYNC_HUMAN	0.794399	20.7412	3.90295	0.000569496	0.0039817	-0.507578	O43776
sp|O43795-2|MYO1B_HUMAN;sp|O43795|MYO1B_HUMAN	-0.752035	20.1833	-3.91826	0.000546949	0.00386297	-0.468916	O43795
sp|O43809|CPSF5_HUMAN	0.714699	26.696	3.56704	0.00136998	0.00768284	-1.34443	O43809
sp|O43813|LANC1_HUMAN	0.819114	18.2245	1.35938	0.185239	0.320547	-5.73192	O43813
sp|O43815|STRN_HUMAN	2.24383	18.2603	2.8167	0.00894556	0.0323297	-3.10355	O43815
sp|O43847|NRDC_HUMAN;sp|O43847-2|NRDC_HUMAN	-0.698046	17.415	-1.08801	0.28618	0.431785	-6.05229	O43847
sp|O43852|CALU_HUMAN;sp|O43852-3|CALU_HUMAN;sp|O43852-5|CALU_HUMAN;sp|O43852-6|CALU_HUMAN;sp|O43852-9|CALU_HUMAN;sp|O43852-15|CALU_HUMAN;sp|O43852-10|CALU_HUMAN;sp|O43852-13|CALU_HUMAN;sp|O43852-14|CALU_HUMAN;sp|O43852-11|CALU_HUMAN;sp|O43852-12|CALU_HUMAN	1.62799	21.5998	2.76222	0.0101883	0.0358726	-3.22336	O43852
sp|O43865|SAHH2_HUMAN;sp|O43865-2|SAHH2_HUMAN	1.3983	17.3663	1.9924	0.0564961	0.132268	-4.75644	O43865
sp|O43866|CD5L_HUMAN	-1.4021	18.9717	-1.50026	0.145117	0.267859	-5.54122	O43866
sp|O43920|NDUS5_HUMAN	-0.531692	17.3546	-0.71727	0.479349	0.623196	-6.38299	O43920
sp|O60216|RAD21_HUMAN	2.17543	17.6678	2.96206	0.00629295	0.0246462	-2.77791	O60216
sp|O60218|AK1BA_HUMAN	1.84907	18.3187	2.27406	0.0311017	0.0842017	-4.23366	O60218
sp|O60220|TIM8A_HUMAN	0.226408	17.607	0.455723	0.652223	0.768016	-6.53731	O60220
sp|O60231|DHX16_HUMAN	-0.76833	16.8894	-1.40515	0.171345	0.301505	-5.67174	O60231
sp|O60234|GMFG_HUMAN	-1.36284	19.1834	-1.46342	0.154863	0.28019	-5.59263	O60234
sp|O60256-4|KPRB_HUMAN;sp|O60256-3|KPRB_HUMAN;sp|O60256-2|KPRB_HUMAN;sp|O60256|KPRB_HUMAN	-0.112193	17.1752	-0.142174	0.887995	0.931016	-6.63248	O60256
sp|O60264|SMCA5_HUMAN	3.03551	18.012	3.90188	0.000571105	0.0039817	-0.510278	O60264
sp|O60271-4|JIP4_HUMAN;sp|O60271|JIP4_HUMAN;sp|O60271-5|JIP4_HUMAN;sp|O60271-3|JIP4_HUMAN;sp|O60271-9|JIP4_HUMAN;sp|O60271-2|JIP4_HUMAN	1.48137	18.6705	2.77859	0.00979877	0.0348649	-3.18749	O60271
sp|O60313-13|OPA1_HUMAN;sp|O60313|OPA1_HUMAN;sp|O60313-9|OPA1_HUMAN;sp|O60313-11|OPA1_HUMAN;sp|O60313-2|OPA1_HUMAN;sp|O60313-10|OPA1_HUMAN	0.931763	19.3351	1.02499	0.314437	0.462343	-6.11745	O60313
sp|O60341|KDM1A_HUMAN;sp|O60341-2|KDM1A_HUMAN	2.77732	19.1699	3.38592	0.0021816	0.0110421	-1.78502	O60341
sp|O60437|PEPL_HUMAN	-0.338544	22.2037	-0.976009	0.337699	0.485343	-6.16561	O60437
sp|O60488-2|ACSL4_HUMAN;sp|O60488|ACSL4_HUMAN	-0.305703	16.6845	-0.427529	0.672374	0.78087	-6.54991	O60488
sp|O60493|SNX3_HUMAN;sp|O60493-2|SNX3_HUMAN;sp|O60493-4|SNX3_HUMAN;sp|O60493-3|SNX3_HUMAN	0.067231	22.2275	0.386469	0.702169	0.80433	-6.56685	O60493
sp|O60502-4|OGA_HUMAN;sp|O60502|OGA_HUMAN;sp|O60502-3|OGA_HUMAN;sp|O60502-2|OGA_HUMAN	2.09564	17.7188	2.76755	0.0100598	0.0355621	-3.21168	O60502
sp|O60504|VINEX_HUMAN	-1.83571	20.1432	-3.9104	0.000558414	0.00393571	-0.488771	O60504
sp|O60504-2|VINEX_HUMAN	0.415796	16.6718	0.633748	0.531562	0.668693	-6.43954	O60504
sp|O60506|HNRPQ_HUMAN;sp|O60506-2|HNRPQ_HUMAN	0.822272	21.8654	4.37701	0.000161327	0.0015256	0.704433	O60506
sp|O60506-3|HNRPQ_HUMAN;sp|O60506-4|HNRPQ_HUMAN;sp|O60506-5|HNRPQ_HUMAN	-0.273667	16.8713	-0.386096	0.702442	0.80433	-6.56699	O60506
sp|O60524-4|NEMF_HUMAN;sp|O60524-5|NEMF_HUMAN;sp|O60524-3|NEMF_HUMAN;sp|O60524|NEMF_HUMAN;sp|O60524-2|NEMF_HUMAN	-0.203724	16.8963	-0.289855	0.774135	0.856597	-6.60002	O60524
sp|O60547-2|GMDS_HUMAN;sp|O60547|GMDS_HUMAN	0.982507	17.2826	1.7662	0.0886339	0.186551	-5.13891	O60547
sp|O60568|PLOD3_HUMAN	1.5272	20.0815	3.25946	0.00300665	0.0140783	-2.08732	O60568
sp|O60610-2|DIAP1_HUMAN;sp|O60610-3|DIAP1_HUMAN;sp|O60610|DIAP1_HUMAN	0.309101	21.0606	1.22185	0.232294	0.373618	-5.90222	O60610
sp|O60645|EXOC3_HUMAN	1.45168	17.2539	2.5773	0.0157202	0.0497854	-3.62005	O60645
sp|O60664-4|PLIN3_HUMAN;sp|O60664-3|PLIN3_HUMAN;sp|O60664|PLIN3_HUMAN;sp|O60664-2|PLIN3_HUMAN	0.615788	22.5001	1.55681	0.131126	0.248776	-5.46019	O60664
sp|O60701|UGDH_HUMAN;sp|O60701-3|UGDH_HUMAN;sp|O60701-2|UGDH_HUMAN	3.1213	21.8949	4.93703	3.58e-05	0.000487111	2.16071	O60701
sp|O60711|LPXN_HUMAN;sp|O60711-2|LPXN_HUMAN	0.0874535	16.5386	0.107912	0.914861	0.948287	-6.63685	O60711
sp|O60716-3|CTND1_HUMAN;sp|O60716-5|CTND1_HUMAN;sp|O60716-19|CTND1_HUMAN;sp|O60716-7|CTND1_HUMAN;sp|O60716-8|CTND1_HUMAN;sp|O60716-11|CTND1_HUMAN;sp|O60716-13|CTND1_HUMAN;sp|O60716-21|CTND1_HUMAN;sp|O60716|CTND1_HUMAN;sp|O60716-2|CTND1_HUMAN;sp|O60716-16|CTND1_HUMAN;sp|O60716-15|CTND1_HUMAN;sp|O60716-23|CTND1_HUMAN;sp|O60716-24|CTND1_HUMAN;sp|O60716-10|CTND1_HUMAN;sp|O60716-18|CTND1_HUMAN;sp|O607…	0.365762	22.4904	2.11362	0.0439013	0.109704	-4.53744	O60716
sp|O60749|SNX2_HUMAN;sp|O60749-2|SNX2_HUMAN	-0.118143	21.3651	-0.810673	0.424621	0.573178	-6.31179	O60749
sp|O60762|DPM1_HUMAN	1.3251	19.3932	2.19211	0.0371446	0.0961658	-4.39075	O60762
sp|O60784|TOM1_HUMAN;sp|O60784-2|TOM1_HUMAN;sp|O60784-4|TOM1_HUMAN;sp|O60784-3|TOM1_HUMAN	0.973019	19.606	2.38555	0.0243093	0.0699048	-4.01376	O60784
sp|O60826|CCD22_HUMAN	0.0467839	19.7259	0.152579	0.879861	0.92565	-6.63092	O60826
sp|O60828-5|PQBP1_HUMAN;sp|O60828-4|PQBP1_HUMAN;sp|O60828-2|PQBP1_HUMAN;sp|O60828|PQBP1_HUMAN;sp|O60828-10|PQBP1_HUMAN;sp|O60828-9|PQBP1_HUMAN;sp|O60828-8|PQBP1_HUMAN;sp|O60828-7|PQBP1_HUMAN;sp|O60828-6|PQBP1_HUMAN;sp|O60828-3|PQBP1_HUMAN	1.62749	17.8706	2.64738	0.0133571	0.043908	-3.47158	O60828
sp|O60831|PRAF2_HUMAN	3.18506	18.2389	3.82997	0.000690116	0.00452395	-0.69127	O60831
sp|O60832|DKC1_HUMAN;sp|O60832-2|DKC1_HUMAN	1.07834	20.8914	5.44487	9.15e-06	0.000172591	3.48558	O60832
sp|O60841|IF2P_HUMAN	2.69251	19.2845	4.73265	6.21e-05	0.000743784	1.62762	O60841
sp|O60869-2|EDF1_HUMAN;sp|O60869-3|EDF1_HUMAN;sp|O60869|EDF1_HUMAN	0.842686	21.5438	2.47142	0.020035	0.0600694	-3.83979	O60869
sp|O60879-2|DIAP2_HUMAN;sp|O60879-3|DIAP2_HUMAN;sp|O60879|DIAP2_HUMAN	-0.98413	17.462	-1.4358	0.162511	0.290131	-5.63048	O60879
sp|O60884|DNJA2_HUMAN	-0.0614132	20.412	-0.0919785	0.927392	0.955409	-6.63847	O60884
sp|O60925|PFD1_HUMAN	2.18515	18.6012	2.10544	0.0446655	0.110876	-4.55252	O60925
sp|O60936|NOL3_HUMAN;sp|O60936-3|NOL3_HUMAN;sp|O60936-1|NOL3_HUMAN	-0.391124	17.0491	-0.519222	0.607824	0.732862	-6.50603	O60936
sp|O75083|WDR1_HUMAN;sp|O75083-3|WDR1_HUMAN	0.177304	23.1046	1.19489	0.24249	0.382903	-5.93371	O75083
sp|O75110|ATP9A_HUMAN	1.46151	17.5028	2.65539	0.013109	0.0431848	-3.45445	O75110
sp|O75112-3|LDB3_HUMAN;sp|O75112-2|LDB3_HUMAN;sp|O75112|LDB3_HUMAN;sp|O75112-7|LDB3_HUMAN	0.817876	17.3054	1.40384	0.171731	0.30196	-5.67348	O75112
sp|O75116|ROCK2_HUMAN	1.54712	20.6783	2.97881	0.00604048	0.023935	-2.73985	O75116
sp|O75122-3|CLAP2_HUMAN;sp|O75122|CLAP2_HUMAN;sp|O75122-2|CLAP2_HUMAN	1.37392	17.3002	2.24165	0.0333765	0.0885841	-4.29626	O75122
sp|O75131|CPNE3_HUMAN;sp|O95741|CPNE6_HUMAN;sp|O95741-2|CPNE6_HUMAN	-0.355891	21.6653	-1.57175	0.12762	0.243829	-5.43837	O75131
sp|O75146|HIP1R_HUMAN;sp|O75146-2|HIP1R_HUMAN	0.896504	19.3841	1.22084	0.232669	0.373865	-5.90341	O75146
sp|O75150|BRE1B_HUMAN;sp|O75150-4|BRE1B_HUMAN;sp|O75150-3|BRE1B_HUMAN	-0.95279	17.267	-1.44555	0.159777	0.286925	-5.61718	O75150
sp|O75152|ZC11A_HUMAN	0.381326	16.8751	0.568923	0.574097	0.704844	-6.47876	O75152
sp|O75153|CLU_HUMAN	0.602983	17.687	0.967051	0.342076	0.49059	-6.17418	O75153
sp|O75157-2|T22D2_HUMAN;sp|O75157|T22D2_HUMAN	0.464535	17.3722	0.960103	0.345498	0.493446	-6.18077	O75157
sp|O75165|DJC13_HUMAN	0.572937	20.8241	0.665694	0.511237	0.650071	-6.41871	O75165
sp|O75173|ATS4_HUMAN;sp|O75173-2|ATS4_HUMAN	0.954371	17.5355	1.31466	0.199649	0.337177	-5.78905	O75173
sp|O75175|CNOT3_HUMAN	2.48286	18.3552	3.6064	0.00123722	0.00719707	-1.24761	O75175
sp|O75190-4|DNJB6_HUMAN;sp|O75190|DNJB6_HUMAN;sp|O75190-2|DNJB6_HUMAN;sp|O75190-3|DNJB6_HUMAN	0.363301	17.1456	0.521977	0.60593	0.731362	-6.50458	O75190
sp|O75223-3|GGCT_HUMAN;sp|O75223|GGCT_HUMAN	0.268422	17.7797	0.382995	0.704713	0.805932	-6.5682	O75223
sp|O75306-2|NDUS2_HUMAN;sp|O75306|NDUS2_HUMAN	0.226045	17.3593	0.269975	0.789226	0.866763	-6.60567	O75306
sp|O75312|ZPR1_HUMAN	1.95287	17.6198	2.24469	0.0331568	0.088209	-4.29041	O75312
sp|O75323-2|NIPS2_HUMAN;sp|O75323|NIPS2_HUMAN	-0.0354213	20.8054	-0.0649375	0.948701	0.964412	-6.64063	O75323
sp|O75339|CILP1_HUMAN	0.0387824	16.8691	0.0491846	0.961133	0.973191	-6.64155	O75339
sp|O75340|PDCD6_HUMAN;sp|O75340-2|PDCD6_HUMAN;sp|O75340-3|PDCD6_HUMAN	0.797189	21.7103	3.03666	0.00524051	0.0215231	-2.60759	O75340
sp|O75347|TBCA_HUMAN;sp|O75347-2|TBCA_HUMAN	0.825854	22.3767	4.61441	8.53e-05	0.000941092	1.31986	O75347
sp|O75348|VATG1_HUMAN	-0.609567	19.2567	-0.894284	0.379049	0.525799	-6.24105	O75348
sp|O75351|VPS4B_HUMAN	0.151656	20.128	0.778376	0.443095	0.591261	-6.33735	O75351
sp|O75352-2|MPU1_HUMAN;sp|O75352|MPU1_HUMAN	0.693179	18.9146	1.14415	0.262573	0.403849	-5.99126	O75352
sp|O75363|BCAS1_HUMAN;sp|O75363-2|BCAS1_HUMAN	1.25554	17.0853	1.77862	0.0865324	0.183271	-5.11885	O75363
sp|O75367|H2AY_HUMAN;sp|O75367-3|H2AY_HUMAN;sp|O75367-1|H2AY_HUMAN	0.363026	24.427	2.22507	0.0345971	0.0912893	-4.32804	O75367
sp|O75368|SH3L1_HUMAN	-0.293755	21.5662	-1.74976	0.0914852	0.190886	-5.16532	O75368
sp|O75369-2|FLNB_HUMAN;sp|O75369-9|FLNB_HUMAN;sp|O75369|FLNB_HUMAN;sp|O75369-6|FLNB_HUMAN;sp|O75369-3|FLNB_HUMAN;sp|O75369-7|FLNB_HUMAN;sp|O75369-5|FLNB_HUMAN;sp|O75369-4|FLNB_HUMAN	0.418547	22.7559	1.99296	0.056431	0.132208	-4.75545	O75369
sp|O75369-8|FLNB_HUMAN	-0.213944	16.892	-0.369494	0.714633	0.814517	-6.57335	O75369
sp|O75376-2|NCOR1_HUMAN;sp|O75376|NCOR1_HUMAN	-0.487174	17.4957	-0.903108	0.374432	0.52126	-6.2332	O75376
sp|O75390|CISY_HUMAN	-0.15082	23.5185	-0.619062	0.541049	0.674264	-6.44879	O75390
sp|O75396|SC22B_HUMAN	0.203823	21.9361	1.18173	0.247584	0.387503	-5.94885	O75396
sp|O75400-2|PR40A_HUMAN;sp|O75400|PR40A_HUMAN;sp|O75400-3|PR40A_HUMAN	1.24581	19.9237	2.72748	0.0110635	0.038246	-3.29907	O75400
sp|O75436|VP26A_HUMAN;sp|O75436-2|VP26A_HUMAN	1.33687	19.4155	2.10259	0.0449343	0.111235	-4.55776	O75436
sp|O75439|MPPB_HUMAN	0.720233	18.1436	0.92275	0.364286	0.51179	-6.21547	O75439
sp|O75462|CRLF1_HUMAN	2.15307	17.7181	3.48936	0.00167383	0.00893203	-1.53441	O75462
sp|O75475|PSIP1_HUMAN;sp|O75475-3|PSIP1_HUMAN;sp|O75475-2|PSIP1_HUMAN	0.887562	20.451	2.22487	0.034612	0.0912893	-4.32842	O75475
sp|O75489|NDUS3_HUMAN;sp|O75489-2|NDUS3_HUMAN	0.672843	19.3035	1.30806	0.201848	0.3397	-5.79734	O75489
sp|O75494-5|SRS10_HUMAN;sp|O75494-4|SRS10_HUMAN;sp|O75494-6|SRS10_HUMAN;sp|O75494-3|SRS10_HUMAN;sp|O75494-2|SRS10_HUMAN;sp|O75494|SRS10_HUMAN	1.55739	20.9043	3.58172	0.0013189	0.00748339	-1.30835	O75494
sp|O75521-2|ECI2_HUMAN;sp|O75521|ECI2_HUMAN	0.175366	16.9899	0.224458	0.824086	0.890481	-6.61712	O75521
sp|O75525-2|KHDR3_HUMAN;sp|O75525|KHDR3_HUMAN	-0.0375543	16.9826	-0.0566	0.955279	0.968475	-6.64115	O75525
sp|O75531|BAF_HUMAN	1.1467	21.3879	2.36667	0.0253547	0.0723561	-4.05148	O75531
sp|O75533|SF3B1_HUMAN;sp|O75533-2|SF3B1_HUMAN	0.657551	21.837	4.206	0.000254839	0.00214548	0.264047	O75533
sp|O75534-2|CSDE1_HUMAN;sp|O75534|CSDE1_HUMAN;sp|O75534-3|CSDE1_HUMAN;sp|O75534-4|CSDE1_HUMAN	1.91394	19.8571	2.46333	0.0204064	0.0610202	-3.85636	O75534
sp|O75569-3|PRKRA_HUMAN;sp|O75569-2|PRKRA_HUMAN;sp|O75569|PRKRA_HUMAN	1.18188	19.8965	3.35909	0.00233596	0.011666	-1.84955	O75569
sp|O75594|PGRP1_HUMAN	0.241561	17.8189	0.482838	0.633091	0.752816	-6.52444	O75594
sp|O75602-5|SPAG6_HUMAN;sp|O75602|SPAG6_HUMAN;sp|O75602-3|SPAG6_HUMAN;sp|O75602-2|SPAG6_HUMAN;sp|O75602-4|SPAG6_HUMAN	-0.767505	17.2857	-1.04923	0.303348	0.450552	-6.09282	O75602
sp|O75608-2|LYPA1_HUMAN;sp|O75608|LYPA1_HUMAN	1.49945	20.2892	2.02542	0.052783	0.125613	-4.69772	O75608
sp|O75643|U520_HUMAN;sp|O75643-2|U520_HUMAN	1.34	20.9016	5.54381	7.02e-06	0.000141344	3.7429	O75643
sp|O75663|TIPRL_HUMAN;sp|O75663-2|TIPRL_HUMAN	2.14555	16.7286	2.61446	0.0144226	0.0466924	-3.54162	O75663
sp|O75676-2|KS6A4_HUMAN;sp|O75676|KS6A4_HUMAN	-0.417602	17.7607	-0.83681	0.410023	0.558605	-6.29039	O75676
sp|O75688|PPM1B_HUMAN;sp|O75688-4|PPM1B_HUMAN;sp|O75688-2|PPM1B_HUMAN;sp|O75688-3|PPM1B_HUMAN;sp|O75688-5|PPM1B_HUMAN	2.41571	19.3583	4.0234	0.000414171	0.0031072	-0.202471	O75688
sp|O75691|UTP20_HUMAN	-0.688373	17.1081	-1.31916	0.19816	0.336006	-5.78337	O75691
sp|O75694|NU155_HUMAN;sp|O75694-2|NU155_HUMAN	1.17327	16.47	1.67974	0.10451	0.209021	-5.27556	O75694
sp|O75695|XRP2_HUMAN	0.860506	17.3896	1.95337	0.0611785	0.141078	-4.82492	O75695
sp|O75718|CRTAP_HUMAN	1.12467	18.6834	1.60069	0.121047	0.235045	-5.39561	O75718
sp|O75781|PALM_HUMAN;sp|O75781-2|PALM_HUMAN	-2.76714	19.6194	-5.43649	9.36e-06	0.000174325	3.46377	O75781
sp|O75821|EIF3G_HUMAN	0.467773	21.6542	3.00674	0.00564072	0.0226973	-2.67615	O75821
sp|O75822-2|EIF3J_HUMAN;sp|O75822|EIF3J_HUMAN;sp|O75822-3|EIF3J_HUMAN	1.68991	19.9518	2.27331	0.0311528	0.0842042	-4.23512	O75822
sp|O75828|CBR3_HUMAN	3.04923	21.1302	2.62911	0.0139389	0.0454664	-3.51051	O75828
sp|O75832|PSD10_HUMAN;sp|O75832-2|PSD10_HUMAN	1.09107	20.7166	2.29093	0.0299737	0.0818699	-4.20083	O75832
sp|O75843|AP1G2_HUMAN	-0.36388	17.2424	-0.545431	0.589922	0.717685	-6.49195	O75843
sp|O75844|FACE1_HUMAN	1.47945	16.906	2.02413	0.052924	0.125736	-4.70003	O75844
sp|O75874|IDHC_HUMAN	0.248503	23.4522	0.952981	0.349029	0.496135	-6.18749	O75874
sp|O75888-5|TNF13_HUMAN;sp|O75888-4|TNF13_HUMAN;sp|O75888-2|TNF13_HUMAN;sp|O75888-3|TNF13_HUMAN;sp|O75888|TNF13_HUMAN	-0.270012	16.5645	-0.416786	0.68012	0.78687	-6.55451	O75888
sp|O75900|MMP23_HUMAN;sp|O75900-3|MMP23_HUMAN;sp|O75900-2|MMP23_HUMAN	-1.66807	17.4912	-2.8471	0.00831576	0.0306406	-3.03615	O75900
sp|O75915|PRAF3_HUMAN	-0.12252	22.4112	-0.535839	0.596444	0.724054	-6.49718	O75915
sp|O75923-15|DYSF_HUMAN;sp|O75923-3|DYSF_HUMAN;sp|O75923-9|DYSF_HUMAN;sp|O75923|DYSF_HUMAN;sp|O75923-14|DYSF_HUMAN;sp|O75923-6|DYSF_HUMAN;sp|O75923-12|DYSF_HUMAN;sp|O75923-5|DYSF_HUMAN;sp|O75923-11|DYSF_HUMAN;sp|O75923-4|DYSF_HUMAN;sp|O75923-10|DYSF_HUMAN;sp|O75923-2|DYSF_HUMAN;sp|O75923-8|DYSF_HUMAN;sp|O75923-7|DYSF_HUMAN;sp|O75923-13|DYSF_HUMAN	-1.21621	18.9907	-1.88462	0.0702558	0.157018	-4.94307	O75923
sp|O75935-3|DCTN3_HUMAN;sp|O75935-2|DCTN3_HUMAN;sp|O75935|DCTN3_HUMAN	0.203296	17.5966	0.262898	0.794619	0.870552	-6.60759	O75935
sp|O75937|DNJC8_HUMAN	1.91084	17.1089	2.57347	0.0158601	0.0501815	-3.62811	O75937
sp|O75947-2|ATP5H_HUMAN;sp|O75947|ATP5H_HUMAN	0.0359733	20.7916	0.169872	0.866374	0.918191	-6.62808	O75947
sp|O75955|FLOT1_HUMAN;sp|O75955-2|FLOT1_HUMAN	0.220754	20.922	0.579422	0.567094	0.698247	-6.47269	O75955
sp|O75976|CBPD_HUMAN;sp|O75976-2|CBPD_HUMAN	2.55374	18.7676	3.63536	0.00114763	0.00674985	-1.17614	O75976
sp|O76003|GLRX3_HUMAN	2.42746	19.2942	4.57418	9.5e-05	0.001032	1.21532	O76003
sp|O76021|RL1D1_HUMAN;sp|O76021-2|RL1D1_HUMAN	1.42982	21.2879	6.27123	1.02e-06	4.41e-05	5.61619	O76021
sp|O76024|WFS1_HUMAN	-0.971814	19.2697	-1.48247	0.149761	0.273441	-5.56619	O76024
sp|O76041|NEBL_HUMAN	-0.872637	16.8587	-1.29992	0.204584	0.342634	-5.80751	O76041
sp|O76041-2|NEBL_HUMAN	-2.11122	19.9632	-5.2421	1.58e-05	0.000254244	2.9571	O76041
sp|O76070|SYUG_HUMAN	1.08761	16.7346	1.16429	0.254461	0.394788	-5.96869	O76070
sp|O76076|CCN5_HUMAN	-1.68161	17.6658	-1.80192	0.0827011	0.17698	-5.08089	O76076
sp|O76094-2|SRP72_HUMAN;sp|O76094|SRP72_HUMAN	-0.284446	21.9046	-0.295773	0.769659	0.853884	-6.59825	O76094
sp|O94760|DDAH1_HUMAN;sp|O94760-2|DDAH1_HUMAN	0.199076	22.968	0.666982	0.510427	0.64978	-6.41785	O94760
sp|O94766-2|B3GA3_HUMAN;sp|O94766|B3GA3_HUMAN	1.61665	17.6098	2.41236	0.0228927	0.0663967	-3.95987	O94766
sp|O94776|MTA2_HUMAN;sp|O94776-2|MTA2_HUMAN	0.884751	19.8075	2.90665	0.00720152	0.027195	-2.90305	O94776
sp|O94788-2|AL1A2_HUMAN;sp|O94788|AL1A2_HUMAN;sp|O94788-4|AL1A2_HUMAN;sp|O94788-3|AL1A2_HUMAN	-0.0880816	16.956	-0.113117	0.910772	0.946373	-6.63626	O94788
sp|O94804|STK10_HUMAN	0.350783	17.0195	0.573985	0.570715	0.702162	-6.47584	O94804
sp|O94826|TOM70_HUMAN	2.06793	19.2688	3.057	0.00498407	0.0207475	-2.5608	O94826
sp|O94832|MYO1D_HUMAN	-0.739955	21.1681	-1.35199	0.187561	0.323167	-5.74147	O94832
sp|O94855|SC24D_HUMAN;sp|O94855-2|SC24D_HUMAN	1.80631	18.4015	2.47995	0.0196508	0.0593391	-3.82231	O94855
sp|O94874|UFL1_HUMAN;sp|O94874-2|UFL1_HUMAN;sp|O94874-3|UFL1_HUMAN	0.0367775	22.719	0.157584	0.875953	0.923554	-6.63013	O94874
sp|O94875-9|SRBS2_HUMAN;sp|O94875-3|SRBS2_HUMAN;sp|O94875-8|SRBS2_HUMAN;sp|O94875-2|SRBS2_HUMAN;sp|O94875-4|SRBS2_HUMAN;sp|O94875-12|SRBS2_HUMAN;sp|O94875-10|SRBS2_HUMAN;sp|O94875|SRBS2_HUMAN;sp|O94875-11|SRBS2_HUMAN;sp|O94875-7|SRBS2_HUMAN;sp|O94875-5|SRBS2_HUMAN;sp|O94875-6|SRBS2_HUMAN	-0.0968922	17.7195	-0.0934934	0.9262	0.954472	-6.63833	O94875
sp|O94886|CSCL1_HUMAN	-0.526941	22.3178	-0.835357	0.410826	0.558803	-6.29159	O94886
sp|O94888|UBXN7_HUMAN	1.86751	17.6592	2.8247	0.00877564	0.0318647	-3.08585	O94888
sp|O94901-9|SUN1_HUMAN;sp|O94901-3|SUN1_HUMAN;sp|O94901-6|SUN1_HUMAN;sp|O94901|SUN1_HUMAN;sp|O94901-2|SUN1_HUMAN;sp|O94901-7|SUN1_HUMAN;sp|O94901-5|SUN1_HUMAN;sp|O94901-4|SUN1_HUMAN	0.599875	20.1007	1.26877	0.21532	0.355071	-5.84592	O94901
sp|O94903|PLPHP_HUMAN	-0.106227	20.5144	-0.30707	0.761139	0.848199	-6.59479	O94903
sp|O94905|ERLN2_HUMAN	0.684875	20.0256	1.26656	0.216097	0.355875	-5.84861	O94905
sp|O94906|PRP6_HUMAN	2.33266	22.5503	3.01023	0.00559259	0.0225575	-2.66817	O94906
sp|O94919|ENDD1_HUMAN	0.181223	20.4693	0.737943	0.466896	0.613323	-6.36795	O94919
sp|O94925-3|GLSK_HUMAN;sp|O94925|GLSK_HUMAN;sp|O94925-2|GLSK_HUMAN	-2.07814	19.5662	-2.14605	0.0409872	0.103805	-4.4773	O94925
sp|O94973-2|AP2A2_HUMAN;sp|O94973|AP2A2_HUMAN;sp|O94973-3|AP2A2_HUMAN	0.7135	18.471	1.13953	0.26446	0.40601	-5.99639	O94973
sp|O94979-3|SC31A_HUMAN;sp|O94979-9|SC31A_HUMAN;sp|O94979-2|SC31A_HUMAN;sp|O94979|SC31A_HUMAN;sp|O94979-8|SC31A_HUMAN;sp|O94979-6|SC31A_HUMAN;sp|O94979-10|SC31A_HUMAN;sp|O94979-4|SC31A_HUMAN;sp|O94979-7|SC31A_HUMAN;sp|O94979-5|SC31A_HUMAN	0.727166	21.7859	3.80656	0.000733876	0.00477373	-0.749997	O94979
sp|O95049|ZO3_HUMAN;sp|O95049-5|ZO3_HUMAN;sp|O95049-4|ZO3_HUMAN;sp|O95049-3|ZO3_HUMAN	0.960407	18.76	1.51474	0.141425	0.26212	-5.52072	O95049
sp|O95084-2|PRS23_HUMAN;sp|O95084|PRS23_HUMAN	-0.146618	17.4495	-0.246462	0.807184	0.8799	-6.61185	O95084
sp|O95104-3|SCAF4_HUMAN;sp|O95104|SCAF4_HUMAN;sp|O95104-2|SCAF4_HUMAN;sp|Q9UPN6|SCAF8_HUMAN;sp|Q9UPN6-2|SCAF8_HUMAN	-0.21194	17.1926	-0.395324	0.6957	0.801052	-6.56334	O95104
sp|O95139-2|NDUB6_HUMAN;sp|O95139|NDUB6_HUMAN	0.526993	17.8895	0.734581	0.468908	0.614404	-6.37042	O95139
sp|O95154|ARK73_HUMAN	1.06282	17.2138	1.69164	0.102193	0.205973	-5.25708	O95154
sp|O95168-2|NDUB4_HUMAN;sp|O95168|NDUB4_HUMAN	0.766797	17.1207	0.887825	0.382453	0.528948	-6.24675	O95168
sp|O95169|NDUB8_HUMAN;sp|O95169-3|NDUB8_HUMAN;sp|O95169-2|NDUB8_HUMAN	0.80434	17.7616	1.48948	0.147916	0.271393	-5.55637	O95169
sp|O95171|SCEL_HUMAN;sp|O95171-3|SCEL_HUMAN	-1.19301	19.7252	-1.87379	0.0717877	0.159444	-4.96139	O95171
sp|O95202|LETM1_HUMAN	0.13395	17.4864	0.190102	0.850647	0.908505	-6.62437	O95202
sp|O95210|STBD1_HUMAN	2.07961	17.1976	2.82906	0.00868431	0.031627	-3.0762	O95210
sp|O95218-2|ZRAB2_HUMAN;sp|O95218|ZRAB2_HUMAN	2.82439	19.0019	3.48465	0.00169422	0.00899322	-1.54588	O95218
sp|O95232|LC7L3_HUMAN;sp|O95232-2|LC7L3_HUMAN	-0.237526	17.9109	-0.376399	0.709553	0.809987	-6.57074	O95232
sp|O95248|MTMR5_HUMAN;sp|O95248-5|MTMR5_HUMAN;sp|O95248-4|MTMR5_HUMAN	0.884617	17.2213	1.75741	0.0901495	0.188565	-5.15307	O95248
sp|O95249|GOSR1_HUMAN;sp|O95249-2|GOSR1_HUMAN	2.14851	18.1206	3.67921	0.00102389	0.00619407	-1.06757	O95249
sp|O95292|VAPB_HUMAN;sp|O95292-2|VAPB_HUMAN	0.44055	21.1931	1.72166	0.0965366	0.197663	-5.20999	O95292
sp|O95302-3|FKBP9_HUMAN;sp|O95302|FKBP9_HUMAN;sp|O95302-2|FKBP9_HUMAN	0.868466	18.014	1.03894	0.308019	0.455087	-6.10333	O95302
sp|O95319-5|CELF2_HUMAN;sp|O95319-2|CELF2_HUMAN;sp|O95319|CELF2_HUMAN;sp|O95319-4|CELF2_HUMAN;sp|O95319-3|CELF2_HUMAN	-0.0336167	17.9815	-0.0421782	0.966666	0.975965	-6.64187	O95319
sp|O95336|6PGL_HUMAN	0.417591	21.7979	2.26072	0.0320202	0.0859986	-4.25949	O95336
sp|O95340|PAPS2_HUMAN;sp|O95340-2|PAPS2_HUMAN	0.389988	19.4783	0.652142	0.519807	0.658734	-6.42767	O95340
sp|O95352|ATG7_HUMAN;sp|O95352-3|ATG7_HUMAN;sp|O95352-2|ATG7_HUMAN	0.142015	18.4419	0.282175	0.779955	0.860906	-6.60225	O95352
sp|O95359-3|TACC2_HUMAN;sp|O95359|TACC2_HUMAN;sp|O95359-2|TACC2_HUMAN;sp|O95359-6|TACC2_HUMAN;sp|O95359-1|TACC2_HUMAN;sp|O95359-5|TACC2_HUMAN	-0.260859	16.6152	-0.318168	0.752798	0.841817	-6.59127	O95359
sp|O95361|TRI16_HUMAN	0.78322	16.9344	1.20595	0.238267	0.378892	-5.92087	O95361
sp|O95372|LYPA2_HUMAN	-0.244075	16.8538	-0.273473	0.786565	0.865529	-6.60471	O95372
sp|O95373|IPO7_HUMAN	1.90368	20.5983	3.92593	0.000535996	0.00382563	-0.449551	O95373
sp|O95394|AGM1_HUMAN;sp|O95394-3|AGM1_HUMAN;sp|O95394-4|AGM1_HUMAN	3.50154	19.9906	5.08724	2.39e-05	0.000353852	2.55288	O95394
sp|O95400|CD2B2_HUMAN	1.28496	17.191	2.01928	0.0534563	0.126707	-4.70869	O95400
sp|O95425-2|SVIL_HUMAN;sp|O95425-4|SVIL_HUMAN;sp|O95425-3|SVIL_HUMAN;sp|O95425|SVIL_HUMAN	0.0798183	19.2124	0.137486	0.891664	0.933703	-6.63315	O95425
sp|O95433|AHSA1_HUMAN;sp|O95433-2|AHSA1_HUMAN	2.89749	19.4724	4.29611	0.000200331	0.00180032	0.495727	O95433
sp|O95436|NPT2B_HUMAN;sp|O95436-2|NPT2B_HUMAN	1.4204	18.2012	1.1029	0.279776	0.424317	-6.03638	O95436
sp|O95456-2|PSMG1_HUMAN;sp|O95456|PSMG1_HUMAN	1.1514	17.2731	1.4319	0.163615	0.291792	-5.63577	O95456
sp|O95466-2|FMNL1_HUMAN;sp|O95466|FMNL1_HUMAN;sp|O95466-3|FMNL1_HUMAN	0.0339602	18.5115	0.0468366	0.962987	0.973952	-6.64166	O95466
sp|O95470|SGPL1_HUMAN	3.58905	18.3993	5.08296	2.42e-05	0.000354835	2.54171	O95470
sp|O95479|G6PE_HUMAN;sp|O95479-2|G6PE_HUMAN	-0.0833237	19.9993	-0.189692	0.850965	0.908557	-6.62445	O95479
sp|O95486|SC24A_HUMAN;sp|O95486-2|SC24A_HUMAN	1.8171	18.4506	3.22443	0.00328384	0.015022	-2.1702	O95486
sp|O95487-2|SC24B_HUMAN;sp|O95487|SC24B_HUMAN;sp|O95487-3|SC24B_HUMAN	0.950751	18.3521	1.12039	0.272385	0.415156	-6.01743	O95487
sp|O95571|ETHE1_HUMAN	0.244979	23.1103	0.453727	0.653641	0.768614	-6.53823	O95571
sp|O95573|ACSL3_HUMAN	0.801155	18.2592	1.07656	0.291174	0.436503	-6.0644	O95573
sp|O95630|STABP_HUMAN;sp|O95630-2|STABP_HUMAN	0.871283	17.5792	1.26299	0.21736	0.356667	-5.85297	O95630
sp|O95671|ASML_HUMAN;sp|O95671-2|ASML_HUMAN;sp|O95671-3|ASML_HUMAN	-0.397324	24.2639	-1.20397	0.239018	0.379661	-5.92317	O95671
sp|O95674|CDS2_HUMAN	-0.136653	17.7992	-0.189271	0.851292	0.908619	-6.62453	O95674
sp|O95696|BRD1_HUMAN;sp|O95696-2|BRD1_HUMAN	3.48921	17.6077	3.24143	0.00314639	0.0145311	-2.13002	O95696
sp|O95716|RAB3D_HUMAN	-0.931909	17.0612	-1.40276	0.17205	0.302206	-5.67492	O95716
sp|O95747|OXSR1_HUMAN	0.209433	21.3868	1.17225	0.251308	0.390975	-5.95967	O95747
sp|O95757|HS74L_HUMAN	0.59227	17.1925	0.795916	0.433002	0.581088	-6.32359	O95757
sp|O95758-1|PTBP3_HUMAN;sp|O95758-6|PTBP3_HUMAN;sp|O95758-2|PTBP3_HUMAN;sp|O95758|PTBP3_HUMAN;sp|O95758-5|PTBP3_HUMAN;sp|O95758-4|PTBP3_HUMAN;sp|O95758-7|PTBP3_HUMAN	2.49789	18.0921	3.88351	0.000599446	0.00409662	-0.556613	O95758
sp|O95782-2|AP2A1_HUMAN;sp|O95782|AP2A1_HUMAN	0.0784021	21.2424	0.389451	0.699988	0.804071	-6.56567	O95782
sp|O95785|WIZ_HUMAN;sp|O95785-4|WIZ_HUMAN;sp|O95785-3|WIZ_HUMAN;sp|O95785-2|WIZ_HUMAN	1.61986	19.6878	1.20946	0.23694	0.377926	-5.91678	O95785
sp|O95786-2|RIGI_HUMAN;sp|O95786|RIGI_HUMAN	1.76044	18.8658	2.93084	0.00679061	0.0260809	-2.84857	O95786
sp|O95793-2|STAU1_HUMAN;sp|O95793|STAU1_HUMAN;sp|O95793-3|STAU1_HUMAN	2.54747	18.5763	3.5215	0.00154089	0.00839042	-1.45598	O95793
sp|O95810|CAVN2_HUMAN	-3.98093	22.6234	-8.66108	2.75e-09	1.04e-06	11.357	O95810
sp|O95816|BAG2_HUMAN;sp|O95816-2|BAG2_HUMAN	2.33674	18.6542	2.72089	0.0112371	0.0385534	-3.31336	O95816
sp|O95817|BAG3_HUMAN	0.545247	21.1168	0.88898	0.381843	0.528537	-6.24573	O95817
sp|O95831-3|AIFM1_HUMAN;sp|O95831|AIFM1_HUMAN;sp|O95831-2|AIFM1_HUMAN;sp|O95831-5|AIFM1_HUMAN;sp|O95831-4|AIFM1_HUMAN	0.0819041	22.3239	0.38736	0.701517	0.80433	-6.5665	O95831
sp|O95833|CLIC3_HUMAN	-1.47297	18.5321	-1.58832	0.123821	0.239143	-5.41396	O95833
sp|O95834|EMAL2_HUMAN;sp|O95834-2|EMAL2_HUMAN;sp|O95834-3|EMAL2_HUMAN	0.042023	18.7109	0.0455551	0.963999	0.974681	-6.64172	O95834
sp|O95861-4|BPNT1_HUMAN;sp|O95861|BPNT1_HUMAN;sp|O95861-3|BPNT1_HUMAN;sp|O95861-2|BPNT1_HUMAN	1.71734	19.289	2.56457	0.0161893	0.0509367	-3.64678	O95861
sp|O95864-3|FADS2_HUMAN;sp|O95864|FADS2_HUMAN;sp|O95864-4|FADS2_HUMAN;sp|O95864-2|FADS2_HUMAN	0.000930511	17.5152	0.00139596	0.998896	0.999192	-6.64278	O95864
sp|O95865|DDAH2_HUMAN	-0.429455	21.8232	-2.33158	0.0274075	0.0764692	-4.12108	O95865
sp|O95870-2|ABHGA_HUMAN;sp|O95870|ABHGA_HUMAN	0.44702	17.0511	0.60214	0.55209	0.684486	-6.45918	O95870
sp|O95881|TXD12_HUMAN	4.64645	19.9999	5.4288	9.55e-06	0.000175284	3.44373	O95881
sp|O95967|FBLN4_HUMAN	2.60595	18.5828	3.29049	0.00277997	0.0133692	-2.01356	O95967
sp|O95994|AGR2_HUMAN	1.08197	25.4484	2.68789	0.0121465	0.0406812	-3.38469	O95994
sp|O96000|NDUBA_HUMAN;sp|O96000-2|NDUBA_HUMAN	0.902447	17.2728	1.31377	0.199944	0.337334	-5.79017	O96000
sp|O96005|CLPT1_HUMAN;sp|O96005-3|CLPT1_HUMAN;sp|O96005-4|CLPT1_HUMAN	0.447441	17.679	0.467439	0.643925	0.761967	-6.53184	O96005
sp|O96009|NAPSA_HUMAN	-1.34281	23.813	-1.83834	0.0770047	0.168174	-5.02078	O96009
sp|O96011|PX11B_HUMAN;sp|O96011-2|PX11B_HUMAN	-0.106219	17.8388	-0.158104	0.875548	0.923554	-6.63004	O96011
sp|O96013|PAK4_HUMAN	-0.155653	17.7176	-0.321935	0.749974	0.839948	-6.59004	O96013
sp|O96019|ACL6A_HUMAN;sp|O96019-2|ACL6A_HUMAN	1.62576	19.6874	5.15923	1.97e-05	0.000302185	2.74082	O96019
sp|P00167-2|CYB5_HUMAN;sp|P00167|CYB5_HUMAN;sp|P00167-3|CYB5_HUMAN	-1.23235	23.4231	-3.60464	0.00124286	0.00719707	-1.25193	P00167
sp|P00325|ADH1B_HUMAN;sp|P00325-2|ADH1B_HUMAN	-4.14844	22.8311	-6.79259	2.66e-07	1.69e-05	6.92976	P00325
sp|P00338|LDHA_HUMAN;sp|P00338-3|LDHA_HUMAN;sp|P00338-4|LDHA_HUMAN;sp|P00338-5|LDHA_HUMAN;sp|P00338-2|LDHA_HUMAN	1.45467	24.2642	7.53314	4.12e-08	6.62e-06	8.74081	P00338
sp|P00352|AL1A1_HUMAN	-1.71518	22.0035	-4.16723	0.000282591	0.0023156	0.164632	P00352
sp|P00367|DHE3_HUMAN;sp|P00367-3|DHE3_HUMAN;sp|P00367-2|DHE3_HUMAN	-0.14861	22.3435	-0.856839	0.399053	0.547198	-6.27354	P00367
sp|P00387-2|NB5R3_HUMAN;sp|P00387|NB5R3_HUMAN;sp|P00387-3|NB5R3_HUMAN	-0.961608	22.2492	-4.94964	3.46e-05	0.000476415	2.19363	P00387
sp|P00390-2|GSHR_HUMAN;sp|P00390-3|GSHR_HUMAN;sp|P00390|GSHR_HUMAN;sp|P00390-5|GSHR_HUMAN;sp|P00390-4|GSHR_HUMAN	0.341532	21.8538	1.18383	0.246768	0.386859	-5.94645	P00390
sp|P00403|COX2_HUMAN	-0.531494	24.149	-2.0762	0.0474927	0.115986	-4.60604	P00403
sp|P00439|PH4H_HUMAN	-0.50565	16.4793	-0.712054	0.482521	0.626535	-6.38672	P00439
sp|P00441|SODC_HUMAN	-0.502725	22.9257	-1.04584	0.304882	0.452192	-6.09629	P00441
sp|P00450|CERU_HUMAN	0.538007	23.2031	0.790492	0.436109	0.584221	-6.32788	P00450
sp|P00488|F13A_HUMAN	-1.15517	22.6131	-3.88892	0.000590956	0.00406537	-0.542968	P00488
sp|P00491|PNPH_HUMAN	0.323752	20.6169	1.19665	0.241813	0.382262	-5.93167	P00491
sp|P00492|HPRT_HUMAN	2.41745	21.6766	4.84966	4.53e-05	0.00058812	1.9327	P00492
sp|P00505-2|AATM_HUMAN;sp|P00505|AATM_HUMAN	0.102241	20.6951	0.444717	0.660059	0.771859	-6.54232	P00505
sp|P00533|EGFR_HUMAN;sp|P00533-2|EGFR_HUMAN;sp|P00533-4|EGFR_HUMAN;sp|P00533-3|EGFR_HUMAN	1.07289	18.1452	1.17368	0.250742	0.390634	-5.95804	P00533
sp|P00558|PGK1_HUMAN;sp|P00558-2|PGK1_HUMAN	0.92606	25.2965	4.60325	8.79e-05	0.000966592	1.29085	P00558
sp|P00568|KAD1_HUMAN	-1.58181	21.5304	-4.82098	4.89e-05	0.000620985	1.8579	P00568
sp|P00734|THRB_HUMAN	0.235288	20.2171	0.501233	0.620257	0.742286	-6.51529	P00734
sp|P00736|C1R_HUMAN	-0.78236	19.0972	-1.04751	0.304122	0.451462	-6.09457	P00736
sp|P00738|HPT_HUMAN;sp|P00738-2|HPT_HUMAN	-0.754935	24.72	-2.26226	0.0319131	0.0857792	-4.25652	P00738
sp|P00746|CFAD_HUMAN	-1.6266	18.6733	-2.24745	0.0329583	0.0877502	-4.28509	P00746
sp|P00747|PLMN_HUMAN	-0.433129	21.7274	-1.5744	0.127007	0.24307	-5.43449	P00747
sp|P00748|FA12_HUMAN	0.40227	19.3716	0.451876	0.654957	0.769625	-6.53908	P00748
sp|P00749-2|UROK_HUMAN;sp|P00749|UROK_HUMAN	0.953013	17.0497	1.42617	0.165247	0.294052	-5.64352	P00749
sp|P00750-4|TPA_HUMAN;sp|P00750-3|TPA_HUMAN;sp|P00750|TPA_HUMAN	-0.257153	16.7356	-0.278414	0.782809	0.862624	-6.60332	P00750
sp|P00751|CFAB_HUMAN;sp|P00751-2|CFAB_HUMAN	0.378383	21.112	0.619469	0.540785	0.674264	-6.44853	P00751
sp|P00915|CAH1_HUMAN	-2.87666	21.9172	-5.15398	2e-05	0.000305087	2.72713	P00915
sp|P00918|CAH2_HUMAN	-2.62293	21.2886	-4.65518	7.64e-05	0.000871845	1.42592	P00918
sp|P00966|ASSY_HUMAN	1.07651	20.834	2.71696	0.0113421	0.0386397	-3.3219	P00966
sp|P01008|ANT3_HUMAN	-0.904331	20.4008	-1.969	0.0592643	0.137509	-4.79762	P01008
sp|P01009|A1AT_HUMAN;sp|P01009-2|A1AT_HUMAN;sp|P01009-3|A1AT_HUMAN	-0.051686	24.0582	-0.194892	0.846932	0.905648	-6.62343	P01009
sp|P01011|AACT_HUMAN;sp|P01011-2|AACT_HUMAN	-1.05901	22.2729	-2.78144	0.00973246	0.0347323	-3.18124	P01011
sp|P01019|ANGT_HUMAN	-0.478441	18.2035	-0.683964	0.499809	0.640795	-6.40635	P01019
sp|P01024|CO3_HUMAN	-0.850999	23.4632	-3.72782	0.000901926	0.00555639	-0.946731	P01024
sp|P01031|CO5_HUMAN	-0.41996	22.9559	-0.528914	0.601174	0.727442	-6.5009	P01031
sp|P01034|CYTC_HUMAN	1.97333	18.9691	2.91227	0.00710394	0.0269976	-2.8904	P01034
sp|P01111|RASN_HUMAN	1.50777	18.4813	1.73884	0.0934208	0.193661	-5.18275	P01111
sp|P01591|IGJ_HUMAN	-0.970703	22.1823	-1.80093	0.0828607	0.177161	-5.08251	P01591
sp|P01615|KVD28_HUMAN;sp|P01614|KVD40_HUMAN	0.285429	22.2948	0.542067	0.592205	0.720203	-6.4938	P01615
sp|P01619|KV320_HUMAN	-0.716139	25.6627	-2.43671	0.0216723	0.0635285	-3.9106	P01619
sp|P01624|KV315_HUMAN	-0.278272	18.2376	-0.302954	0.76424	0.850387	-6.59607	P01624
sp|P01700|LV147_HUMAN	-0.967816	20.2972	-1.38335	0.177855	0.310068	-5.70061	P01700
sp|P01701|LV151_HUMAN	0.11977	18.2463	0.123617	0.902532	0.940561	-6.63499	P01701
sp|P01772|HV333_HUMAN	-1.83878	18.3753	-2.09939	0.0452373	0.11172	-4.56363	P01772
sp|P01780|HV307_HUMAN;sp|P01762|HV311_HUMAN;sp|P01782|HV309_HUMAN	-0.874069	19.8842	-1.15126	0.259687	0.4002	-5.98333	P01780
sp|P01833|PIGR_HUMAN	-1.28948	21.3512	-1.82787	0.0786068	0.170441	-5.03816	P01833
sp|P01834|IGKC_HUMAN	-0.373082	23.3523	-1.70352	0.0999217	0.202609	-5.23852	P01834
sp|P01859-1|IGHG2_HUMAN;sp|P01859|IGHG2_HUMAN	-0.683724	24.2125	-2.16267	0.0395616	0.101136	-4.44622	P01859
sp|P01860-1|IGHG3_HUMAN;sp|P01860|IGHG3_HUMAN	-0.718251	23.1404	-1.46956	0.153204	0.278074	-5.58414	P01860
sp|P01861-1|IGHG4_HUMAN;sp|P01861|IGHG4_HUMAN	-0.672447	21.7895	-1.97731	0.0582683	0.135758	-4.78305	P01861
sp|P01871-1|IGHM_HUMAN;sp|P01871|IGHM_HUMAN	-0.439636	23.4185	-0.783971	0.439861	0.58834	-6.333	P01871
sp|P01876-1|IGHA1_HUMAN;sp|P01876|IGHA1_HUMAN	-0.103923	26.6784	-0.332149	0.742334	0.835373	-6.58665	P01876
sp|P01880-1|IGHD_HUMAN;sp|P01880|IGHD_HUMAN	0.545377	17.3744	0.745419	0.462439	0.60889	-6.36241	P01880
sp|P01889|HLAB_HUMAN	0.391605	23.1633	0.643277	0.525454	0.663401	-6.43343	P01889
sp|P01903|DRA_HUMAN	-1.18236	24.0068	-3.49689	0.00164174	0.00881163	-1.51607	P01903
sp|P01909|DQA1_HUMAN	0.606822	17.0503	0.639623	0.527792	0.666103	-6.43579	P01909
sp|P01911|DRB1_HUMAN	-1.205	23.3805	-1.85635	0.0743156	0.163659	-4.99073	P01911
sp|P01920|DQB1_HUMAN	-1.02591	20.993	-1.92469	0.0648337	0.147492	-4.87461	P01920
sp|P02042|HBD_HUMAN	-3.25009	24.4588	-5.33069	1.24e-05	0.000215133	3.18814	P02042
sp|P02452|CO1A1_HUMAN	-2.09276	26.1003	-6.90154	2.01e-07	1.5e-05	7.20047	P02452
sp|P02458-1|CO2A1_HUMAN;sp|P02458|CO2A1_HUMAN	-3.16542	18.1156	-2.20427	0.0361857	0.0948471	-4.36769	P02458
sp|P02462|CO4A1_HUMAN	-2.34684	22.9268	-6.3789	7.74e-07	3.63e-05	5.88977	P02462
sp|P02511|CRYAB_HUMAN	-2.83929	20.4559	-4.44829	0.000133265	0.00134702	0.8888	P02511
sp|P02545|LMNA_HUMAN;sp|P02545-2|LMNA_HUMAN;sp|P02545-6|LMNA_HUMAN;sp|P02545-3|LMNA_HUMAN;sp|P02545-5|LMNA_HUMAN;sp|P02545-4|LMNA_HUMAN	-0.278353	25.7996	-1.14302	0.263036	0.404377	-5.99252	P02545
sp|P02549-2|SPTA1_HUMAN;sp|P02549|SPTA1_HUMAN	-4.07497	21.2846	-8.58017	3.32e-09	1.04e-06	11.1754	P02549
sp|P02647|APOA1_HUMAN	-0.416182	23.7992	-1.15924	0.256478	0.396819	-5.97438	P02647
sp|P02652|APOA2_HUMAN	0.739202	21.0178	0.629553	0.534263	0.670012	-6.44221	P02652
sp|P02671-2|FIBA_HUMAN	-1.78334	23.8175	-3.47916	0.00171833	0.00907838	-1.55926	P02671
sp|P02675|FIBB_HUMAN	-1.35185	24.4229	-2.84246	0.0084092	0.0308917	-3.04648	P02675
sp|P02679|FIBG_HUMAN;sp|P02679-2|FIBG_HUMAN	-1.53056	24.3222	-3.11067	0.00436364	0.0186241	-2.43663	P02679
sp|P02730|B3AT_HUMAN;sp|P02730-2|B3AT_HUMAN	-4.49785	20.5625	-6.87682	2.14e-07	1.54e-05	7.13917	P02730
sp|P02743|SAMP_HUMAN	-1.92504	25.7626	-5.29025	1.39e-05	0.000233783	3.0827	P02743
sp|P02746|C1QB_HUMAN	-1.21828	21.7991	-3.29991	0.00271452	0.0131292	-1.99113	P02746
sp|P02747|C1QC_HUMAN	-1.27162	21.2149	-2.07598	0.0475145	0.115986	-4.60644	P02747
sp|P02748|CO9_HUMAN	-0.76148	24.0663	-2.82179	0.00883707	0.0320107	-3.09229	P02748
sp|P02750|A2GL_HUMAN	0.149408	21.4569	0.392836	0.697516	0.802595	-6.56433	P02750
sp|P02751-1|FINC_HUMAN;sp|P02751-3|FINC_HUMAN;sp|P02751|FINC_HUMAN;sp|P02751-8|FINC_HUMAN;sp|P02751-7|FINC_HUMAN;sp|P02751-17|FINC_HUMAN;sp|P02751-14|FINC_HUMAN;sp|P02751-5|FINC_HUMAN;sp|P02751-6|FINC_HUMAN;sp|P02751-9|FINC_HUMAN;sp|P02751-10|FINC_HUMAN;sp|P02751-11|FINC_HUMAN;sp|P02751-13|FINC_HUMAN;sp|P02751-4|FINC_HUMAN;sp|P02751-12|FINC_HUMAN;sp|P02751-16|FINC_HUMAN;sp|P02751-2|FINC_HUMAN	-0.284211	25.2185	-0.90614	0.372854	0.519953	-6.23049	P02751
sp|P02753|RET4_HUMAN	0.591709	20.8358	0.709422	0.484126	0.628136	-6.38859	P02753
sp|P02760|AMBP_HUMAN	-2.31109	23.0072	-6.90996	1.97e-07	1.5e-05	7.22133	P02760
sp|P02763|A1AG1_HUMAN	-0.146684	22.3974	-0.472348	0.640463	0.758668	-6.52951	P02763
sp|P02765|FETUA_HUMAN	-0.77995	21.7634	-2.0053	0.0550194	0.129439	-4.73359	P02765
sp|P02766|TTHY_HUMAN	-0.647642	20.7213	-1.73962	0.0932821	0.193661	-5.18151	P02766
sp|P02786|TFR1_HUMAN	-0.360802	20.1554	-0.619136	0.541001	0.674264	-6.44874	P02786
sp|P02787|TRFE_HUMAN	-0.264605	24.7323	-1.19332	0.243094	0.383498	-5.93553	P02787
sp|P02788-2|TRFL_HUMAN;sp|P02788|TRFL_HUMAN	-0.408658	22.4973	-0.839697	0.40843	0.556665	-6.28798	P02788
sp|P02790|HEMO_HUMAN	-0.304048	22.9206	-1.10011	0.280968	0.425167	-6.03938	P02790
sp|P02792|FRIL_HUMAN	-0.104347	25.798	-0.296302	0.76926	0.853722	-6.59809	P02792
sp|P02794|FRIH_HUMAN	0.470173	24.5906	1.35181	0.18762	0.323167	-5.74171	P02794
sp|P03950|ANGI_HUMAN	0.12097	16.6284	0.180312	0.85825	0.913856	-6.62622	P03950
sp|P03952|KLKB1_HUMAN;sp|P20718|GRAH_HUMAN	-0.520074	17.4352	-0.862625	0.395919	0.543585	-6.26861	P03952
sp|P03956|MMP1_HUMAN	0.866542	16.9396	1.3298	0.194677	0.331039	-5.7699	P03956
sp|P04040|CATA_HUMAN	-1.58316	24.1845	-5.79318	3.61e-06	9.61e-05	4.38929	P04040
sp|P04062-4|GBA1_HUMAN;sp|P04062-2|GBA1_HUMAN;sp|P04062|GBA1_HUMAN;sp|P04062-5|GBA1_HUMAN;sp|P04062-3|GBA1_HUMAN	-0.655444	17.8192	-1.1245	0.270669	0.4131	-6.01294	P04062
sp|P04066|FUCO_HUMAN	0.663167	20.0198	1.63785	0.113022	0.222616	-5.33977	P04066
sp|P04075|ALDOA_HUMAN;sp|P04075-2|ALDOA_HUMAN	1.37876	25.7187	7.15139	1.07e-07	1.09e-05	7.81586	P04075
sp|P04080|CYTB_HUMAN	0.287976	23.2756	1.41987	0.167056	0.296058	-5.65202	P04080
sp|P04083|ANXA1_HUMAN	0.0147255	25.4907	0.0488818	0.961372	0.973191	-6.64156	P04083
sp|P04150-7|GCR_HUMAN;sp|P04150-5|GCR_HUMAN;sp|P04150-9|GCR_HUMAN;sp|P04150-2|GCR_HUMAN;sp|P04150-6|GCR_HUMAN;sp|P04150-8|GCR_HUMAN;sp|P04150-10|GCR_HUMAN;sp|P04150|GCR_HUMAN;sp|P04150-3|GCR_HUMAN;sp|P04150-13|GCR_HUMAN;sp|P04150-12|GCR_HUMAN;sp|P04150-11|GCR_HUMAN	-0.471151	17.1255	-0.832256	0.412544	0.560237	-6.29416	P04150
sp|P04179-4|SODM_HUMAN;sp|P04179|SODM_HUMAN;sp|P04179-2|SODM_HUMAN;sp|P04179-3|SODM_HUMAN	-0.127684	23.7107	-0.518299	0.608459	0.733104	-6.50651	P04179
sp|P04181|OAT_HUMAN;sp|P04181-2|OAT_HUMAN	2.49148	18.8455	3.75542	0.000839121	0.00531496	-0.877905	P04181
sp|P04196|HRG_HUMAN	-0.667203	21.6548	-2.91336	0.00708518	0.0269668	-2.88795	P04196
sp|P04211|LV743_HUMAN	0.9526	17.2992	0.916277	0.367609	0.515386	-6.22136	P04211
sp|P04216|THY1_HUMAN	0.454481	19.4385	0.464014	0.646346	0.763848	-6.53345	P04216
sp|P04217|A1BG_HUMAN;sp|P04217-2|A1BG_HUMAN	-0.161555	24.0493	-0.629662	0.534193	0.670012	-6.44214	P04217
sp|P04233-5|HG2A_HUMAN;sp|P04233-2|HG2A_HUMAN;sp|P04233-4|HG2A_HUMAN;sp|P04233|HG2A_HUMAN;sp|P04233-3|HG2A_HUMAN	-0.767514	21.2013	-1.85778	0.0741056	0.16341	-4.98833	P04233
sp|P04275|VWF_HUMAN	-2.28767	20.8995	-6.3617	8.09e-07	3.73e-05	5.84614	P04275
sp|P04350|TBB4A_HUMAN	1.11096	16.9799	1.39402	0.174644	0.30565	-5.68652	P04350
sp|P04406|G3P_HUMAN;sp|P04406-2|G3P_HUMAN	1.10035	26.8596	7.3062	7.24e-08	8.43e-06	8.19323	P04406
sp|P04424|ARLY_HUMAN;sp|P04424-2|ARLY_HUMAN;sp|P04424-3|ARLY_HUMAN	0.50034	19.9705	1.12909	0.268762	0.411154	-6.00791	P04424
sp|P04433|KV311_HUMAN	-0.387244	17.3884	-0.734441	0.468992	0.614404	-6.37053	P04433
sp|P04439|HLAA_HUMAN;sp|P04439-2|HLAA_HUMAN	-0.247428	23.3818	-0.809066	0.425529	0.574175	-6.31309	P04439
sp|P04440|DPB1_HUMAN	-0.870815	20.542	-1.20214	0.239715	0.380121	-5.9253	P04440
sp|P04626-5|ERBB2_HUMAN;sp|P04626-4|ERBB2_HUMAN;sp|P04626|ERBB2_HUMAN;sp|P04626-3|ERBB2_HUMAN;sp|P04626-2|ERBB2_HUMAN;sp|P04626-6|ERBB2_HUMAN	1.06468	17.2881	1.49464	0.146571	0.269511	-5.54913	P04626
sp|P04632|CPNS1_HUMAN	-0.476541	22.2107	-2.33915	0.0269526	0.0755119	-4.10613	P04632
sp|P04792|HSPB1_HUMAN	0.180526	26.9479	0.839781	0.408384	0.556665	-6.28791	P04792
sp|P04798|CP1A1_HUMAN;sp|P04798-3|CP1A1_HUMAN;sp|P04798-2|CP1A1_HUMAN	-0.0969482	16.5816	-0.102445	0.919158	0.949244	-6.63743	P04798
sp|P04818|TYSY_HUMAN;sp|P04818-2|TYSY_HUMAN;sp|P04818-3|TYSY_HUMAN	0.610842	17.4303	1.2246	0.231271	0.372327	-5.89897	P04818
sp|P04839|CY24B_HUMAN	-0.123369	21.184	-0.279067	0.782313	0.862537	-6.60313	P04839
sp|P04843|RPN1_HUMAN	0.63338	23.1606	4.54781	0.00010202	0.00109688	1.14683	P04843
sp|P04844-2|RPN2_HUMAN;sp|P04844|RPN2_HUMAN	0.929993	19.9592	1.82142	0.0796084	0.17195	-5.04883	P04844
sp|P04899|GNAI2_HUMAN;sp|P04899-4|GNAI2_HUMAN;sp|P04899-6|GNAI2_HUMAN;sp|P04899-3|GNAI2_HUMAN;sp|P04899-5|GNAI2_HUMAN;sp|P04899-2|GNAI2_HUMAN	-0.602325	22.7056	-3.02658	0.00537231	0.021931	-2.63074	P04899
sp|P04908|H2A1B_HUMAN	0.483587	16.7084	0.568847	0.574147	0.704844	-6.4788	P04908
sp|P04920-2|B3A2_HUMAN;sp|P04920-3|B3A2_HUMAN;sp|P04920|B3A2_HUMAN	1.12561	16.5077	1.53322	0.136821	0.256189	-5.49429	P04920
sp|P05023-4|AT1A1_HUMAN;sp|P05023|AT1A1_HUMAN;sp|P05023-3|AT1A1_HUMAN;sp|P05023-2|AT1A1_HUMAN	0.274034	23.9071	1.91902	0.0655777	0.148584	-4.88436	P05023
sp|P05026-2|AT1B1_HUMAN;sp|P05026|AT1B1_HUMAN	1.03482	20.2763	1.71193	0.0983398	0.200402	-5.22532	P05026
sp|P05090|APOD_HUMAN	-0.795407	22.205	-3.22227	0.00330171	0.015063	-2.17529	P05090
sp|P05091|ALDH2_HUMAN;sp|P05091-2|ALDH2_HUMAN	-1.39393	23.4625	-3.92971	0.000530671	0.00380442	-0.439993	P05091
sp|P05106-2|ITB3_HUMAN;sp|P05106-3|ITB3_HUMAN;sp|P05106|ITB3_HUMAN	-0.457478	17.3715	-0.835662	0.410658	0.558799	-6.29134	P05106
sp|P05107|ITB2_HUMAN	0.198331	22.9551	0.723176	0.475772	0.620636	-6.37873	P05107
sp|P05109|S10A8_HUMAN	0.055865	22.3796	0.0836747	0.933931	0.95747	-6.63921	P05109
sp|P05114|HMGN1_HUMAN	0.0534598	22.2831	0.119948	0.90541	0.94186	-6.63545	P05114
sp|P05141|ADT2_HUMAN	-0.148399	23.0369	-0.580986	0.566054	0.697699	-6.47177	P05141
sp|P05161|ISG15_HUMAN	0.925735	19.9727	1.55786	0.130876	0.24859	-5.45866	P05161
sp|P05164-2|PERM_HUMAN;sp|P05164|PERM_HUMAN;sp|P05164-3|PERM_HUMAN	-0.352008	22.3497	-0.625482	0.536891	0.672099	-6.44477	P05164
sp|P05165-3|PCCA_HUMAN;sp|P05165-2|PCCA_HUMAN;sp|P05165|PCCA_HUMAN	-0.553539	17.5289	-0.746282	0.461927	0.608871	-6.36177	P05165
sp|P05166|PCCB_HUMAN;sp|P05166-2|PCCB_HUMAN	-1.43605	17.5932	-2.77426	0.00990051	0.0351833	-3.197	P05166
sp|P05186|PPBT_HUMAN;sp|P05186-3|PPBT_HUMAN;sp|P05186-2|PPBT_HUMAN	0.63757	18.5332	0.939453	0.355803	0.50175	-6.20012	P05186
sp|P05198|IF2A_HUMAN	0.828283	21.9419	4.28914	0.0002041	0.00182286	0.47777	P05198
sp|P05204|HMGN2_HUMAN	0.249827	17.6232	0.359844	0.721755	0.820501	-6.57692	P05204
sp|P05362|ICAM1_HUMAN	0.0905741	21.6239	0.225277	0.823455	0.89045	-6.61693	P05362
sp|P05387|RLA2_HUMAN	0.780448	23.3578	4.55827	9.92e-05	0.00106989	1.17399	P05387
sp|P05388|RLA0_HUMAN;sp|P05388-2|RLA0_HUMAN	0.606136	23.2232	3.63334	0.00115367	0.00677353	-1.18113	P05388
sp|P05413|FABPH_HUMAN	-0.926524	20.3627	-1.35229	0.187469	0.323167	-5.7411	P05413
sp|P05455|LA_HUMAN	0.696518	21.1534	4.2487	0.00022739	0.0019688	0.373722	P05455
sp|P05556|ITB1_HUMAN;sp|P05556-2|ITB1_HUMAN;sp|P05556-5|ITB1_HUMAN;sp|P05556-4|ITB1_HUMAN;sp|P05556-3|ITB1_HUMAN	-0.330565	22.4891	-1.9108	0.0666703	0.150353	-4.89846	P05556
sp|P05997|CO5A2_HUMAN	0.668763	17.1387	0.813929	0.422785	0.571157	-6.30916	P05997
sp|P06132|DCUP_HUMAN	1.36472	18.2104	2.60607	0.0147066	0.0474661	-3.55939	P06132
sp|P06280|AGAL_HUMAN	0.207013	18.02	0.299351	0.766957	0.852029	-6.59717	P06280
sp|P06396|GELS_HUMAN;sp|P06396-4|GELS_HUMAN;sp|P06396-3|GELS_HUMAN	0.0789679	17.3106	0.205615	0.83863	0.9008	-6.62124	P06396
sp|P06396-2|GELS_HUMAN	-0.271857	24.9268	-1.12632	0.269912	0.412505	-6.01095	P06396
sp|P06454-2|PTMA_HUMAN;sp|P06454|PTMA_HUMAN	0.917422	20.6735	1.22947	0.22947	0.370506	-5.89321	P06454
sp|P06493|CDK1_HUMAN;sp|P06493-2|CDK1_HUMAN	0.33432	17.3907	0.662071	0.513521	0.652728	-6.42112	P06493
sp|P06576|ATPB_HUMAN	-0.12139	23.8872	-0.610908	0.546354	0.679621	-6.45383	P06576
sp|P06681-2|CO2_HUMAN;sp|P06681-3|CO2_HUMAN;sp|P06681|CO2_HUMAN	0.0782123	17.9166	0.108625	0.914301	0.947998	-6.63677	P06681
sp|P06702|S10A9_HUMAN	0.0760575	23.759	0.160134	0.873964	0.922609	-6.62971	P06702
sp|P06703|S10A6_HUMAN	0.305764	27.6266	0.876287	0.388581	0.536325	-6.25683	P06703
sp|P06727|APOA4_HUMAN	-0.721401	21.1938	-1.8299	0.0782941	0.170172	-5.0348	P06727
sp|P06730|IF4E_HUMAN;sp|P06730-3|IF4E_HUMAN;sp|P06730-2|IF4E_HUMAN	1.84938	19.4665	2.54062	0.0171066	0.0533751	-3.69681	P06730
sp|P06731-2|CEAM5_HUMAN;sp|P06731|CEAM5_HUMAN;sp|P13688-3|CEAM1_HUMAN;sp|P13688-4|CEAM1_HUMAN;sp|P13688-11|CEAM1_HUMAN;sp|P13688-9|CEAM1_HUMAN;sp|P13688-6|CEAM1_HUMAN;sp|P13688-5|CEAM1_HUMAN	3.4633	19.9646	3.1897	0.00358286	0.0159574	-2.25199	P06731
sp|P06733|ENOA_HUMAN;sp|P06733-2|ENOA_HUMAN	1.11594	26.826	5.49616	7.98e-06	0.000154338	3.61903	P06733
sp|P06737-2|PYGL_HUMAN;sp|P06737|PYGL_HUMAN	0.330837	19.5556	0.766873	0.449791	0.597833	-6.34622	P06737
sp|P06748|NPM_HUMAN;sp|P06748-2|NPM_HUMAN;sp|P06748-3|NPM_HUMAN	0.956186	24.8315	4.47432	0.000124277	0.00127525	0.956214	P06748
sp|P06753|TPM3_HUMAN	-0.242954	16.8837	-0.40472	0.688862	0.794533	-6.55953	P06753
sp|P06753-2|TPM3_HUMAN;sp|P06753-3|TPM3_HUMAN	-0.190012	23.82	-1.23857	0.226136	0.367035	-5.88238	P06753
sp|P06756-3|ITAV_HUMAN;sp|P06756-2|ITAV_HUMAN;sp|P06756|ITAV_HUMAN	0.797292	18.8648	1.20379	0.239088	0.379661	-5.92339	P06756
sp|P06865|HEXA_HUMAN;sp|P06865-2|HEXA_HUMAN	0.795957	20.1944	1.27906	0.211729	0.351597	-5.83333	P06865
sp|P07099|HYEP_HUMAN	-0.79634	22.3927	-2.97536	0.00609173	0.0240816	-2.74771	P07099
sp|P07108|ACBP_HUMAN;sp|P07108-3|ACBP_HUMAN;sp|P07108-2|ACBP_HUMAN;sp|P07108-4|ACBP_HUMAN;sp|P07108-5|ACBP_HUMAN;sp|P07108-6|ACBP_HUMAN	0.29452	21.5256	1.15254	0.25917	0.399707	-5.9819	P07108
sp|P07195|LDHB_HUMAN	1.21356	24.4259	4.63834	8e-05	0.000906116	1.38211	P07195
sp|P07203|GPX1_HUMAN;sp|P07203-2|GPX1_HUMAN	0.225856	23.1396	0.965778	0.342701	0.491278	-6.17539	P07203
sp|P07225|PROS_HUMAN	-1.2292	17.5491	-1.98305	0.0575886	0.134345	-4.77295	P07225
sp|P07237|PDIA1_HUMAN	1.16064	24.5286	6.59839	4.38e-07	2.42e-05	6.44386	P07237
sp|P07305|H10_HUMAN;sp|P07305-2|H10_HUMAN	0.500194	26.225	1.82068	0.0797231	0.172088	-5.05004	P07305
sp|P07311|ACYP1_HUMAN	0.226817	17.1401	0.427509	0.672389	0.78087	-6.54992	P07311
sp|P07339|CATD_HUMAN	-0.808722	26.0199	-2.47855	0.0197133	0.0594746	-3.82518	P07339
sp|P07355|ANXA2_HUMAN;sp|P07355-2|ANXA2_HUMAN	-0.577491	26.1538	-2.34082	0.0268525	0.0754811	-4.10281	P07355
sp|P07357|CO8A_HUMAN	0.171217	18.6787	0.180165	0.858364	0.913856	-6.62624	P07357
sp|P07358|CO8B_HUMAN	1.43145	17.1743	2.27295	0.0311768	0.0842042	-4.2358	P07358
sp|P07360|CO8G_HUMAN	-0.803338	17.8495	-1.10131	0.280456	0.424964	-6.03809	P07360
sp|P07384|CAN1_HUMAN	0.289672	22.4537	1.80019	0.0829799	0.177304	-5.08371	P07384
sp|P07437|TBB5_HUMAN	0.178165	25.6741	1.05814	0.299341	0.445384	-6.08363	P07437
sp|P07451|CAH3_HUMAN	-1.37894	18.1673	-1.27651	0.212613	0.352545	-5.83645	P07451
sp|P07476|INVO_HUMAN	0.990775	17.6414	1.27302	0.213831	0.353869	-5.84073	P07476
sp|P07585|PGS2_HUMAN;sp|P07585-2|PGS2_HUMAN;sp|P07585-3|PGS2_HUMAN;sp|P07585-4|PGS2_HUMAN;sp|P07585-5|PGS2_HUMAN	-2.05215	23.2466	-3.03212	0.00529944	0.0217123	-2.61802	P07585
sp|P07602|SAP_HUMAN;sp|P07602-2|SAP_HUMAN;sp|P07602-3|SAP_HUMAN	0.0204194	20.377	0.0270831	0.978592	0.984717	-6.64241	P07602
sp|P07686|HEXB_HUMAN	-0.130965	21.1139	-0.496893	0.623275	0.744816	-6.51748	P07686
sp|P07711-3|CATL1_HUMAN;sp|P07711|CATL1_HUMAN	0.759836	18.2247	0.676362	0.504547	0.64472	-6.41153	P07711
sp|P07737|PROF1_HUMAN	0.243909	24.5982	1.55421	0.131745	0.24945	-5.46398	P07737
sp|P07738|PMGE_HUMAN	-3.10177	18.6585	-4.27187	0.000213745	0.00188408	0.433304	P07738
sp|P07741|APT_HUMAN;sp|P07741-2|APT_HUMAN	0.730392	22.451	4.44487	0.000134496	0.00135136	0.879927	P07741
sp|P07814|SYEP_HUMAN	0.980837	24.388	5.70538	4.56e-06	0.00011087	4.16213	P07814
sp|P07858|CATB_HUMAN	0.23161	25.1442	0.734914	0.468708	0.614404	-6.37018	P07858
sp|P07900-2|HS90A_HUMAN;sp|P07900|HS90A_HUMAN	0.939324	24.3731	5.61615	5.79e-06	0.000130317	3.93077	P07900
sp|P07902|GALT_HUMAN;sp|P07902-2|GALT_HUMAN	-0.000651531	17.5044	-0.000889377	0.999297	0.999297	-6.64278	P07902
sp|P07910-2|HNRPC_HUMAN;sp|P07910|HNRPC_HUMAN;sp|P07910-4|HNRPC_HUMAN;sp|P07910-3|HNRPC_HUMAN;sp|O60812|HNRC1_HUMAN	0.596456	24.8522	3.09009	0.00459238	0.0194772	-2.48438	P07910
sp|P07942|LAMB1_HUMAN	-1.11184	20.6497	-3.90128	0.000572016	0.0039817	-0.511802	P07942
sp|P07948-2|LYN_HUMAN;sp|P07948|LYN_HUMAN	0.767334	16.9034	1.21702	0.234095	0.37527	-5.90791	P07948
sp|P07954-2|FUMH_HUMAN;sp|P07954|FUMH_HUMAN	0.56369	22.7756	1.85256	0.0748741	0.164782	-4.99707	P07954
sp|P07988|PSPB_HUMAN	-0.48772	20.8604	-0.654829	0.518102	0.65682	-6.42591	P07988
sp|P08123|CO1A2_HUMAN	-2.31492	27.5242	-7.07827	1.28e-07	1.17e-05	7.63655	P08123
sp|P08133|ANXA6_HUMAN;sp|P08133-2|ANXA6_HUMAN	-0.695938	23.9774	-3.39578	0.00212742	0.0108479	-1.76127	P08133
sp|P08134|RHOC_HUMAN	0.663687	16.7006	1.0243	0.314759	0.462586	-6.11815	P08134
sp|P08174-2|DAF_HUMAN;sp|P08174-4|DAF_HUMAN;sp|P08174|DAF_HUMAN;sp|P08174-5|DAF_HUMAN;sp|P08174-6|DAF_HUMAN;sp|P08174-7|DAF_HUMAN	-1.87432	19.3261	-2.57754	0.0157116	0.0497854	-3.61955	P08174
sp|P08195-2|4F2_HUMAN;sp|P08195-3|4F2_HUMAN;sp|P08195|4F2_HUMAN;sp|P08195-5|4F2_HUMAN;sp|P08195-4|4F2_HUMAN	1.28008	20.665	4.08681	0.000350021	0.00271344	-0.0409767	P08195
sp|P08236-3|BGLR_HUMAN;sp|P08236-2|BGLR_HUMAN;sp|P08236|BGLR_HUMAN	1.27399	21.1226	2.98905	0.00589097	0.0234527	-2.71655	P08236
sp|P08237-3|PFKAM_HUMAN;sp|P08237|PFKAM_HUMAN;sp|P08237-2|PFKAM_HUMAN	0.327649	17.6989	0.522885	0.605306	0.731084	-6.5041	P08237
sp|P08238|HS90B_HUMAN	1.1365	25.2856	7.31953	7e-08	8.43e-06	8.22557	P08238
sp|P08240|SRPRA_HUMAN;sp|P08240-2|SRPRA_HUMAN	1.03076	20.0763	2.71703	0.0113403	0.0386397	-3.32175	P08240
sp|P08243|ASNS_HUMAN;sp|P08243-2|ASNS_HUMAN;sp|P08243-3|ASNS_HUMAN	0.095845	17.2966	0.126156	0.90054	0.940082	-6.63467	P08243
sp|P08246|ELNE_HUMAN	-0.874991	21.568	-0.647801	0.522568	0.66124	-6.4305	P08246
sp|P08253-2|MMP2_HUMAN;sp|P08253-3|MMP2_HUMAN;sp|P08253|MMP2_HUMAN	0.808106	18.596	1.09468	0.283298	0.4285	-6.04519	P08253
sp|P08294|SODE_HUMAN	-1.73941	21.2547	-4.08637	0.000350432	0.00271344	-0.0421029	P08294
sp|P08311|CATG_HUMAN	-0.814329	23.5963	-2.18935	0.0373655	0.0964418	-4.39597	P08311
sp|P08493|MGP_HUMAN;sp|P08493-2|MGP_HUMAN	-0.8204	17.2916	-1.03563	0.309533	0.456524	-6.1067	P08493
sp|P08514-3|ITA2B_HUMAN;sp|P08514-2|ITA2B_HUMAN;sp|P08514|ITA2B_HUMAN	-0.977313	17.4564	-1.38376	0.177733	0.310068	-5.70008	P08514
sp|P08519|APOA_HUMAN	-2.73857	17.6467	-2.2859	0.0303058	0.082377	-4.21063	P08519
sp|P08559-3|ODPA_HUMAN;sp|P08559|ODPA_HUMAN;sp|P08559-2|ODPA_HUMAN;sp|P08559-4|ODPA_HUMAN	-1.03333	21.0116	-2.16655	0.0392348	0.100651	-4.43893	P08559
sp|P08567|PLEK_HUMAN	1.22057	17.643	2.0777	0.0473443	0.115822	-4.60332	P08567
sp|P08571|CD14_HUMAN	-0.397913	21.6873	-0.632814	0.532163	0.668868	-6.44014	P08571
sp|P08572|CO4A2_HUMAN	-2.02422	22.2674	-7.60164	3.48e-08	5.87e-06	8.90474	P08572
sp|P08574|CY1_HUMAN	1.38668	21.1608	1.66501	0.10744	0.21412	-5.29829	P08574
sp|P08575-4|PTPRC_HUMAN;sp|P08575-9|PTPRC_HUMAN;sp|P08575-10|PTPRC_HUMAN;sp|P08575-8|PTPRC_HUMAN;sp|P08575-7|PTPRC_HUMAN;sp|P08575-5|PTPRC_HUMAN;sp|P08575-6|PTPRC_HUMAN;sp|P08575|PTPRC_HUMAN	-1.24772	19.993	-1.47497	0.151752	0.276032	-5.57663	P08575
sp|P08579|RU2B_HUMAN	1.36223	20.3589	3.43716	0.00191379	0.00992464	-1.66123	P08579
sp|P08581|MET_HUMAN;sp|P08581-2|MET_HUMAN	-0.127269	17.6446	-0.226741	0.822328	0.889516	-6.6166	P08581
sp|P08603|CFAH_HUMAN;sp|P08603-2|CFAH_HUMAN	-0.687202	21.9537	-2.52536	0.0177161	0.0548209	-3.72855	P08603
sp|P08621|RU17_HUMAN;sp|P08621-2|RU17_HUMAN;sp|P08621-3|RU17_HUMAN;sp|P08621-4|RU17_HUMAN	0.715327	23.368	4.31017	0.000192939	0.0017557	0.531945	P08621
sp|P08631-3|HCK_HUMAN;sp|P08631-2|HCK_HUMAN;sp|P08631-4|HCK_HUMAN;sp|P08631|HCK_HUMAN	0.642476	16.9679	0.844513	0.405782	0.554399	-6.28395	P08631
sp|P08637|FCG3A_HUMAN	0.0552186	18.9193	0.123965	0.902259	0.940561	-6.63495	P08637
sp|P08648|ITA5_HUMAN	1.05862	19.017	2.43364	0.0218228	0.0638331	-3.91683	P08648
sp|P08670|VIME_HUMAN	-1.28274	27.6676	-5.4202	9.78e-06	0.000177437	3.42135	P08670
sp|P08697-2|A2AP_HUMAN;sp|P08697|A2AP_HUMAN	0.64117	17.2182	0.991731	0.330108	0.478097	-6.15039	P08697
sp|P08708|RS17_HUMAN	0.729914	22.6403	3.55099	0.001428	0.00794222	-1.3838	P08708
sp|P08727|K1C19_HUMAN	0.948658	17.4974	1.64209	0.112135	0.221421	-5.33333	P08727
sp|P08758|ANXA5_HUMAN	-0.52751	25.9094	-2.92345	0.00691371	0.0264035	-2.86524	P08758
sp|P08842|STS_HUMAN	-0.0235533	17.3621	-0.0375569	0.970316	0.978431	-6.64206	P08842
sp|P08865|RSSA_HUMAN	0.627551	24.6405	4.0924	0.000344853	0.00268874	-0.0266933	P08865
sp|P09001|RM03_HUMAN	1.02627	18.4281	1.64275	0.111996	0.221421	-5.33231	P09001
sp|P09012|SNRPA_HUMAN	0.466812	21.669	3.12983	0.00416065	0.0179621	-2.39207	P09012
sp|P09104-2|ENOG_HUMAN;sp|P09104|ENOG_HUMAN	1.49641	20.6798	2.0388	0.0513412	0.123015	-4.67373	P09104
sp|P09110|THIK_HUMAN;sp|P09110-2|THIK_HUMAN	-1.99402	19.2103	-3.25774	0.00301972	0.0141199	-2.0914	P09110
sp|P09132|SRP19_HUMAN	1.70418	17.7048	2.61196	0.0145068	0.0469108	-3.54692	P09132
sp|P09210|GSTA2_HUMAN	0.242844	19.242	0.208328	0.836532	0.899	-6.62067	P09210
sp|P09211|GSTP1_HUMAN	0.729166	25.5669	2.80116	0.0092847	0.0333105	-3.13786	P09211
sp|P09234|RU1C_HUMAN	-0.62	17.3747	-1.26594	0.216317	0.355923	-5.84937	P09234
sp|P09327|VILI_HUMAN;sp|P09327-2|VILI_HUMAN	1.78055	17.1651	2.17255	0.0387352	0.0995207	-4.42767	P09327
sp|P09382|LEG1_HUMAN	0.236785	23.8077	0.875386	0.389062	0.536769	-6.25761	P09382
sp|P09417-2|DHPR_HUMAN;sp|P09417|DHPR_HUMAN	-0.664762	21.3978	-3.53698	0.00148059	0.00811443	-1.41812	P09417
sp|P09429|HMGB1_HUMAN	0.597837	23.8486	3.38276	0.00219922	0.011098	-1.79262	P09429
sp|P09455|RET1_HUMAN;sp|P09455-2|RET1_HUMAN;sp|P09455-3|RET1_HUMAN	-0.52861	16.726	-0.751466	0.458854	0.606297	-6.35789	P09455
sp|P09467|F16P1_HUMAN	-0.507236	25.2227	-1.69277	0.101974	0.205777	-5.25531	P09467
sp|P09488-2|GSTM1_HUMAN;sp|P09488|GSTM1_HUMAN	0.48552	17.6189	0.697502	0.491434	0.634448	-6.39698	P09488
sp|P09493-3|TPM1_HUMAN;sp|P09493-10|TPM1_HUMAN	-1.08786	20.9526	-2.03545	0.0516992	0.123522	-4.67975	P09493
sp|P09493-5|TPM1_HUMAN	-0.45405	21.3393	-0.834125	0.411508	0.55928	-6.29261	P09493
sp|P09493-7|TPM1_HUMAN	-1.0255	16.5288	-1.34124	0.190982	0.326859	-5.75529	P09493
sp|P09493-8|TPM1_HUMAN	-0.910734	26.6704	-4.2442	0.000230142	0.0019871	0.362143	P09493
sp|P09496-2|CLCA_HUMAN;sp|P09496-4|CLCA_HUMAN;sp|P09496-3|CLCA_HUMAN;sp|P09496|CLCA_HUMAN;sp|P09496-5|CLCA_HUMAN	0.222477	22.9105	1.26855	0.215399	0.355071	-5.8462	P09496
sp|P09497-2|CLCB_HUMAN;sp|P09497|CLCB_HUMAN	-0.328115	24.5826	-0.445396	0.659574	0.771827	-6.54202	P09497
sp|P09525-3|ANXA4_HUMAN;sp|P09525|ANXA4_HUMAN;sp|P09525-2|ANXA4_HUMAN	-0.479325	22.8089	-2.74354	0.0106504	0.0371827	-3.26413	P09525
sp|P09543-2|CN37_HUMAN;sp|P09543|CN37_HUMAN	0.688145	19.2366	0.863267	0.395572	0.543529	-6.26806	P09543
sp|P09601|HMOX1_HUMAN	-0.714352	19.2364	-1.25383	0.220621	0.360686	-5.86406	P09601
sp|P09619|PGFRB_HUMAN;sp|P09619-2|PGFRB_HUMAN	0.467645	19.4099	0.496605	0.623475	0.744816	-6.51763	P09619
sp|P09622|DLDH_HUMAN;sp|P09622-2|DLDH_HUMAN;sp|P09622-3|DLDH_HUMAN	-0.191774	22.4102	-0.99983	0.326243	0.474945	-6.14246	P09622
sp|P09651|ROA1_HUMAN;sp|P09651-2|ROA1_HUMAN;sp|P09651-3|ROA1_HUMAN	0.542919	23.6021	2.1064	0.0445746	0.110731	-4.55074	P09651
sp|P09661|RU2A_HUMAN	1.71883	19.9202	3.31823	0.00259141	0.0126608	-1.94741	P09661
sp|P09668|CATH_HUMAN	-1.10754	20.4872	-1.19499	0.242452	0.382903	-5.9336	P09668
sp|P09669|COX6C_HUMAN	-0.369638	22.6748	-0.325979	0.746946	0.838198	-6.58871	P09669
sp|P09758|TACD2_HUMAN	0.535263	20.8506	1.83662	0.0772666	0.168509	-5.02365	P09758
sp|P09871|C1S_HUMAN	-0.210553	20.807	-0.579385	0.567119	0.698247	-6.47271	P09871
sp|P09874|PARP1_HUMAN	1.49801	22.4351	5.7766	3.78e-06	9.81e-05	4.34642	P09874
sp|P09913|IFIT2_HUMAN	0.647786	17.4227	0.909326	0.3712	0.518697	-6.22763	P09913
sp|P09914-2|IFIT1_HUMAN;sp|P09914|IFIT1_HUMAN	0.50316	16.6948	0.729994	0.471661	0.616646	-6.37378	P09914
sp|P09917-3|LOX5_HUMAN;sp|P09917|LOX5_HUMAN;sp|P09917-2|LOX5_HUMAN;sp|P09917-5|LOX5_HUMAN;sp|P09917-4|LOX5_HUMAN	-0.918519	17.4025	-0.977448	0.336999	0.48475	-6.16422	P09917
sp|P09936|UCHL1_HUMAN	2.11528	17.79	1.96936	0.0592204	0.137502	-4.79698	P09936
sp|P09960|LKHA4_HUMAN;sp|P09960-4|LKHA4_HUMAN;sp|P09960-2|LKHA4_HUMAN;sp|P09960-3|LKHA4_HUMAN	-0.329418	23.3488	-1.62114	0.116574	0.228412	-5.365	P09960
sp|P09972|ALDOC_HUMAN	1.12583	19.5839	1.80355	0.0824395	0.176708	-5.07823	P09972
sp|P0C0L5|CO4B_HUMAN	-0.754805	22.8717	-3.20206	0.0034736	0.015663	-2.22294	P0C0L5
sp|P0C0S5|H2AZ_HUMAN	0.471218	24.0035	2.44855	0.0211002	0.0625861	-3.88651	P0C0S5
sp|P0C0S8|H2A1_HUMAN	0.79122	26.1264	1.80534	0.0821515	0.176206	-5.07529	P0C0S8
sp|P0CG12|DERPC_HUMAN	0.332034	17.3671	0.598131	0.554722	0.686489	-6.4616	P0CG12
sp|P0DJI8|SAA1_HUMAN	0.988304	17.2291	1.47545	0.151625	0.275949	-5.57596	P0DJI8
sp|P0DMM9-3|ST1A3_HUMAN;sp|P0DMM9|ST1A3_HUMAN;sp|P0DMM9-2|ST1A3_HUMAN	-0.720666	19.0992	-0.822125	0.418185	0.566531	-6.30249	P0DMM9
sp|P0DMV8|HS71A_HUMAN;sp|P0DMV8-2|HS71A_HUMAN	0.406062	24.9853	1.95043	0.0615445	0.141762	-4.83004	P0DMV8
sp|P0DOX2|IGA2_HUMAN	-0.132962	20.8117	-0.162445	0.872161	0.921653	-6.62933	P0DOX2
sp|P0DOX5|IGG1_HUMAN;sp|P01857-1|IGHG1_HUMAN;sp|P01857|IGHG1_HUMAN	-0.228492	26.6077	-0.903116	0.374428	0.52126	-6.2332	P0DOX5
sp|P0DOX6|IGM_HUMAN	-0.623631	17.1226	-1.16826	0.252882	0.392701	-5.96419	P0DOX6
sp|P0DOX7|IGK_HUMAN	0.820678	16.774	1.59563	0.122176	0.236642	-5.40313	P0DOX7
sp|P0DOX8|IGL1_HUMAN;sp|B9A064|IGLL5_HUMAN	0.27465	23.7268	1.31829	0.19845	0.336303	-5.78448	P0DOX8
sp|P0DOY2|IGLC2_HUMAN;sp|P0DOY3|IGLC3_HUMAN	1.99383	24.7206	1.30177	0.20396	0.342061	-5.80521	P0DOY2
sp|P0DP23|CALM1_HUMAN	-0.361717	26.2154	-2.19358	0.0370274	0.0961523	-4.38797	P0DP23
sp|P10153|RNAS2_HUMAN	-1.14066	19.0526	-1.8613	0.0735902	0.162563	-4.98242	P10153
sp|P10155|RO60_HUMAN;sp|P10155-3|RO60_HUMAN;sp|P10155-5|RO60_HUMAN;sp|P10155-4|RO60_HUMAN;sp|P10155-2|RO60_HUMAN	2.90728	19.6421	3.19637	0.00352344	0.015776	-2.2363	P10155
sp|P10253|LYAG_HUMAN	0.416801	21.7355	1.17388	0.250664	0.390634	-5.95782	P10253
sp|P10301|RRAS_HUMAN	-2.88668	19.7704	-6.84195	2.34e-07	1.55e-05	7.05257	P10301
sp|P10321|HLAC_HUMAN;sp|P10321-2|HLAC_HUMAN	0.484504	19.287	0.561232	0.579255	0.708537	-6.48314	P10321
sp|P10412|H14_HUMAN	-0.00992825	23.2153	-0.0105552	0.991656	0.993716	-6.64272	P10412
sp|P10515|ODP2_HUMAN	0.180694	21.1631	0.905746	0.373059	0.519953	-6.23084	P10515
sp|P10586-2|PTPRF_HUMAN;sp|P10586|PTPRF_HUMAN	0.6607	17.1398	1.12876	0.268901	0.411154	-6.00828	P10586
sp|P10599|THIO_HUMAN;sp|P10599-2|THIO_HUMAN	0.738154	23.9858	3.46433	0.00178501	0.00938661	-1.59531	P10599
sp|P10606|COX5B_HUMAN	0.317379	23.6316	1.54247	0.134566	0.253371	-5.48098	P10606
sp|P10643|CO7_HUMAN	-1.064	17.2254	-1.51067	0.142453	0.263519	-5.52649	P10643
sp|P10644|KAP0_HUMAN;sp|P10644-2|KAP0_HUMAN	1.05614	20.2899	1.21503	0.234844	0.376106	-5.91025	P10644
sp|P10768|ESTD_HUMAN	0.381277	21.0726	0.502294	0.61952	0.742193	-6.51476	P10768
sp|P10809|CH60_HUMAN;sp|P10809-2|CH60_HUMAN	0.67958	24.9221	2.50519	0.0185525	0.0566304	-3.77032	P10809
sp|P10909-4|CLUS_HUMAN;sp|P10909-6|CLUS_HUMAN;sp|P10909|CLUS_HUMAN;sp|P10909-5|CLUS_HUMAN;sp|P10909-2|CLUS_HUMAN;sp|P10909-3|CLUS_HUMAN	-1.02053	22.5262	-3.59227	0.00128338	0.00734519	-1.28241	P10909
sp|P11021|BIP_HUMAN	1.00811	25.5521	5.62823	5.61e-06	0.00012789	3.96212	P11021
sp|P11047|LAMC1_HUMAN	-2.45903	22.7366	-6.07617	1.71e-06	6.39e-05	5.11783	P11047
sp|P11117|PPAL_HUMAN;sp|P11117-2|PPAL_HUMAN	0.19587	19.8692	0.409726	0.68523	0.791426	-6.55746	P11117
sp|P11137-4|MTAP2_HUMAN;sp|P11137-2|MTAP2_HUMAN;sp|P11137-3|MTAP2_HUMAN;sp|P11137|MTAP2_HUMAN	2.20977	18.236	2.9527	0.00643845	0.0250706	-2.79914	P11137
sp|P11142|HSP7C_HUMAN;sp|P11142-2|HSP7C_HUMAN	0.631149	25.083	4.81106	5.03e-05	0.000635406	1.83202	P11142
sp|P11166|GTR1_HUMAN	0.119465	21.041	0.169689	0.866516	0.918191	-6.62811	P11166
sp|P11169|GTR3_HUMAN	0.241109	18.1183	0.324443	0.748095	0.838781	-6.58922	P11169
sp|P11171-7|EPB41_HUMAN;sp|P11171-5|EPB41_HUMAN;sp|P11171-2|EPB41_HUMAN;sp|P11171|EPB41_HUMAN;sp|P11171-6|EPB41_HUMAN;sp|P11171-4|EPB41_HUMAN;sp|P11171-3|EPB41_HUMAN	-1.41895	20.4716	-2.40117	0.0234748	0.0678518	-3.98242	P11171
sp|P11172|UMPS_HUMAN;sp|P11172-3|UMPS_HUMAN;sp|P11172-2|UMPS_HUMAN;sp|P11172-4|UMPS_HUMAN	3.2155	18.3813	4.98718	3.13e-05	0.000443711	2.29162	P11172
sp|P11177|ODPB_HUMAN;sp|P11177-3|ODPB_HUMAN;sp|P11177-2|ODPB_HUMAN	-0.472068	20.3766	-2.42827	0.0220882	0.0644508	-3.9277	P11177
sp|P11182|ODB2_HUMAN	1.55033	17.5252	1.78638	0.0852394	0.181276	-5.10625	P11182
sp|P11215|ITAM_HUMAN;sp|P11215-2|ITAM_HUMAN	0.914423	19.1142	1.45467	0.157253	0.283442	-5.60468	P11215
sp|P11216|PYGB_HUMAN	0.188657	22.5893	0.678511	0.503205	0.643493	-6.41007	P11216
sp|P11233|RALA_HUMAN	-0.957163	19.9229	-1.41693	0.167904	0.297088	-5.65596	P11233
sp|P11234|RALB_HUMAN;sp|P11234-3|RALB_HUMAN;sp|P11234-2|RALB_HUMAN	-0.425206	21.5515	-2.5132	0.0182162	0.0558066	-3.75376	P11234
sp|P11277-2|SPTB1_HUMAN;sp|P11277|SPTB1_HUMAN;sp|P11277-3|SPTB1_HUMAN	-3.62721	24.2892	-6.41672	7.01e-07	3.38e-05	5.98561	P11277
sp|P11279|LAMP1_HUMAN;sp|P11279-2|LAMP1_HUMAN	1.28956	21.4699	1.00998	0.321443	0.470187	-6.13244	P11279
sp|P11310|ACADM_HUMAN;sp|P11310-2|ACADM_HUMAN	-0.313886	20.4309	-1.18183	0.247547	0.387503	-5.94874	P11310
sp|P11387|TOP1_HUMAN	1.92425	20.9899	5.64863	5.31e-06	0.000123871	4.01504	P11387
sp|P11388|TOP2A_HUMAN;sp|P11388-2|TOP2A_HUMAN;sp|P11388-3|TOP2A_HUMAN;sp|P11388-4|TOP2A_HUMAN	2.9473	19.0084	3.59218	0.00128367	0.00734519	-1.28263	P11388
sp|P11413|G6PD_HUMAN;sp|P11413-2|G6PD_HUMAN;sp|P11413-3|G6PD_HUMAN	0.974196	22.2961	2.51383	0.01819	0.0558066	-3.75246	P11413
sp|P11498|PYC_HUMAN;sp|P11498-2|PYC_HUMAN	1.18007	18.1407	1.46466	0.154526	0.279871	-5.59092	P11498
sp|P11532|DMD_HUMAN;sp|P11532-11|DMD_HUMAN;sp|P11532-4|DMD_HUMAN;sp|P11532-2|DMD_HUMAN;sp|P11532-3|DMD_HUMAN;sp|P11532-12|DMD_HUMAN;sp|P11532-14|DMD_HUMAN;sp|P11532-15|DMD_HUMAN;sp|P11532-16|DMD_HUMAN;sp|P11532-13|DMD_HUMAN;sp|P11532-17|DMD_HUMAN;sp|P11532-9|DMD_HUMAN;sp|P11532-6|DMD_HUMAN;sp|P11532-5|DMD_HUMAN;sp|P11532-7|DMD_HUMAN;sp|P11532-8|DMD_HUMAN;sp|P11532-18|DMD_HUMAN	-0.547838	18.8229	-0.636207	0.529982	0.66762	-6.43798	P11532
sp|P11586|C1TC_HUMAN	0.834889	21.7651	4.0459	0.000390177	0.00296009	-0.145222	P11586
sp|P11678|PERE_HUMAN	-1.82305	20.9856	-2.95708	0.00637004	0.0248826	-2.78922	P11678
sp|P11684|UTER_HUMAN	-2.03131	18.2312	-1.90796	0.0670514	0.150878	-4.90332	P11684
sp|P11686-2|PSPC_HUMAN;sp|P11686|PSPC_HUMAN	-0.716789	17.1294	-0.67457	0.505667	0.645907	-6.41275	P11686
sp|P11717|MPRI_HUMAN	1.12924	18.9796	1.83378	0.0776992	0.169234	-5.02836	P11717
sp|P11766|ADHX_HUMAN	-0.225629	21.8703	-1.01891	0.317263	0.465283	-6.12355	P11766
sp|P11940-2|PABP1_HUMAN;sp|P11940|PABP1_HUMAN	1.14497	22.4522	7.19448	9.58e-08	1.04e-05	7.9212	P11940
sp|P12004|PCNA_HUMAN	2.35904	20.429	5.63179	5.55e-06	0.000127543	3.97136	P12004
sp|P12081-3|HARS1_HUMAN;sp|P12081-2|HARS1_HUMAN;sp|P12081-4|HARS1_HUMAN;sp|P12081|HARS1_HUMAN	0.516668	20.9642	2.98264	0.00598413	0.0237396	-2.73114	P12081
sp|P12109|CO6A1_HUMAN	-1.85577	25.1283	-7.92896	1.56e-08	3.3e-06	9.67922	P12109
sp|P12110|CO6A2_HUMAN;sp|P12110-3|CO6A2_HUMAN	-1.755	25.2079	-7.10158	1.21e-07	1.14e-05	7.69377	P12110
sp|P12110-2|CO6A2_HUMAN	-1.04027	16.2211	-1.24281	0.224591	0.364989	-5.8773	P12110
sp|P12111|CO6A3_HUMAN;sp|P12111-2|CO6A3_HUMAN;sp|P12111-5|CO6A3_HUMAN;sp|P12111-3|CO6A3_HUMAN	-1.51609	25.9931	-6.95605	1.75e-07	1.41e-05	7.33537	P12111
sp|P12111-4|CO6A3_HUMAN	-3.10274	23.285	-9.96758	1.47e-10	2.01e-07	14.1596	P12111
sp|P12235|ADT1_HUMAN	0.762506	16.8671	1.15895	0.256593	0.396819	-5.9747	P12235
sp|P12236|ADT3_HUMAN	0.639982	18.0489	0.979328	0.336086	0.484263	-6.16241	P12236
sp|P12268|IMDH2_HUMAN	1.70592	19.4955	2.3145	0.0284604	0.0787559	-4.1547	P12268
sp|P12270|TPR_HUMAN;sp|P12270-2|TPR_HUMAN	1.50848	22.2896	4.41247	0.000146703	0.00141505	0.796092	P12270
sp|P12277|KCRB_HUMAN	-0.952522	22.2094	-2.1812	0.0380242	0.0979175	-4.41136	P12277
sp|P12318-2|FCG2A_HUMAN;sp|P12318|FCG2A_HUMAN	0.531405	17.0523	0.902234	0.374888	0.52126	-6.23398	P12318
sp|P12429|ANXA3_HUMAN	-1.20036	22.9223	-3.6483	0.00110966	0.00656082	-1.14414	P12429
sp|P12532|KCRU_HUMAN;sp|P12532-2|KCRU_HUMAN	1.49175	18.2791	1.76894	0.0881677	0.185942	-5.13451	P12532
sp|P12694|ODBA_HUMAN;sp|P12694-2|ODBA_HUMAN	-0.457102	18.9672	-1.42021	0.166959	0.296058	-5.65156	P12694
sp|P12724|ECP_HUMAN	-0.586089	20.3578	-0.461256	0.648298	0.765264	-6.53474	P12724
sp|P12814-3|ACTN1_HUMAN;sp|P12814-2|ACTN1_HUMAN;sp|P12814|ACTN1_HUMAN;sp|P12814-4|ACTN1_HUMAN	-0.209148	23.8508	-1.18462	0.246461	0.386641	-5.94554	P12814
sp|P12821|ACE_HUMAN;sp|P12821-2|ACE_HUMAN;sp|P12821-4|ACE_HUMAN;sp|P12821-3|ACE_HUMAN	-4.07277	20.2505	-4.73596	6.15e-05	0.000741633	1.63626	P12821
sp|P12830-2|CADH1_HUMAN;sp|P12830|CADH1_HUMAN	1.16453	21.5424	4.06008	0.000375774	0.00287667	-0.109128	P12830
sp|P12882|MYH1_HUMAN	0.367978	16.667	0.484368	0.632019	0.752096	-6.52369	P12882
sp|P12931|SRC_HUMAN;sp|P12931-2|SRC_HUMAN;sp|P12931-3|SRC_HUMAN	-0.190471	19.9001	-0.259754	0.797018	0.872199	-6.60843	P12931
sp|P12955|PEPD_HUMAN;sp|P12955-2|PEPD_HUMAN;sp|P12955-3|PEPD_HUMAN	0.313122	22.0001	1.60307	0.120519	0.234239	-5.39206	P12955
sp|P12956|XRCC6_HUMAN;sp|P12956-2|XRCC6_HUMAN	0.596154	22.7765	4.20336	0.000256645	0.00215531	0.257254	P12956
sp|P13010|XRCC5_HUMAN	0.622382	23.0354	3.77488	0.000797447	0.00509883	-0.829304	P13010
sp|P13073|COX41_HUMAN	0.00244193	22.182	0.0109138	0.991372	0.993716	-6.64272	P13073
sp|P13224|GP1BB_HUMAN;sp|P13224-2|GP1BB_HUMAN	-0.165689	17.0846	-0.198346	0.844256	0.90368	-6.62274	P13224
sp|P13473|LAMP2_HUMAN;sp|P13473-2|LAMP2_HUMAN;sp|P13473-3|LAMP2_HUMAN	-0.0780823	21.5588	-0.144716	0.886007	0.930087	-6.63211	P13473
sp|P13489|RINI_HUMAN	-0.586684	23.1708	-3.67226	0.00104258	0.00622964	-1.08479	P13489
sp|P13535|MYH8_HUMAN	-0.632516	17.6659	-0.689348	0.496469	0.638993	-6.40265	P13535
sp|P13611-2|CSPG2_HUMAN;sp|P13611-5|CSPG2_HUMAN;sp|P13611|CSPG2_HUMAN;sp|P13611-4|CSPG2_HUMAN;sp|P13611-3|CSPG2_HUMAN	0.445275	21.8613	0.963334	0.343903	0.492374	-6.17771	P13611
sp|P13639|EF2_HUMAN	0.806624	24.2733	5.69019	4.75e-06	0.000114623	4.12276	P13639
sp|P13667|PDIA4_HUMAN	1.6468	23.89	8.69629	2.53e-09	1.04e-06	11.4358	P13667
sp|P13671|CO6_HUMAN	-0.92779	19.4136	-1.34887	0.188551	0.323768	-5.7455	P13671
sp|P13674|P4HA1_HUMAN	2.32742	19.5118	6.13384	1.47e-06	5.7e-05	5.26552	P13674
sp|P13674-2|P4HA1_HUMAN;sp|P13674-3|P4HA1_HUMAN	-0.141974	17.5043	-0.313371	0.7564	0.844446	-6.59281	P13674
sp|P13686|PPA5_HUMAN	-3.50273	20.019	-4.90336	3.92e-05	0.000525109	2.07284	P13686
sp|P13693|TCTP_HUMAN;sp|P13693-2|TCTP_HUMAN	0.320579	21.2305	1.21736	0.233968	0.37527	-5.90751	P13693
sp|P13716|HEM2_HUMAN;sp|P13716-2|HEM2_HUMAN	-0.291198	20.8018	-1.3569	0.186017	0.32171	-5.73514	P13716
sp|P13747|HLAE_HUMAN	1.03086	17.3428	0.938194	0.356437	0.50225	-6.20128	P13747
sp|P13762|DRB4_HUMAN	-0.176477	17.6349	-0.238049	0.813635	0.884079	-6.61392	P13762
sp|P13796|PLSL_HUMAN;sp|P13796-2|PLSL_HUMAN	-0.275122	23.7688	-1.15068	0.259924	0.40032	-5.98398	P13796
sp|P13797|PLST_HUMAN;sp|P13797-3|PLST_HUMAN;sp|P13797-2|PLST_HUMAN	0.34958	22.998	1.57539	0.126778	0.24277	-5.43303	P13797
sp|P13798|ACPH_HUMAN	1.78257	20.3721	2.68411	0.0122551	0.040923	-3.39284	P13798
sp|P13804-2|ETFA_HUMAN;sp|P13804|ETFA_HUMAN	-0.346081	21.6474	-1.94524	0.0621964	0.143035	-4.83907	P13804
sp|P13861-2|KAP2_HUMAN;sp|P13861|KAP2_HUMAN	-0.361541	23.6764	-1.21701	0.234099	0.37527	-5.90792	P13861
sp|P13928|ANXA8_HUMAN;sp|P13928-3|ANXA8_HUMAN;sp|P13928-2|ANXA8_HUMAN	0.68381	17.009	1.06176	0.297721	0.44352	-6.07986	P13928
sp|P14174|MIF_HUMAN	2.04461	24.2377	3.4347	0.0019259	0.00995689	-1.6672	P14174
sp|P14314-2|GLU2B_HUMAN;sp|P14314|GLU2B_HUMAN	0.635979	22.9	3.29662	0.00273721	0.0132201	-1.99897	P14314
sp|P14317|HCLS1_HUMAN;sp|P14317-2|HCLS1_HUMAN	0.0761724	21.9949	0.160569	0.873624	0.922539	-6.62964	P14317
sp|P14324-2|FPPS_HUMAN;sp|P14324|FPPS_HUMAN	1.71843	19.8331	3.11073	0.00436307	0.0186241	-2.43651	P14324
sp|P14384|CBPM_HUMAN	0.331831	19.2406	0.445489	0.659507	0.771827	-6.54198	P14384
sp|P14543-2|NID1_HUMAN;sp|P14543|NID1_HUMAN	-1.77502	23.3488	-6.67957	3.55e-07	2.22e-05	6.64749	P14543
sp|P14550|AK1A1_HUMAN	0.153638	21.9119	0.982925	0.334345	0.48299	-6.15894	P14550
sp|P14598|NCF1_HUMAN;sp|A8MVU1|NCF1C_HUMAN;sp|P14598-2|NCF1_HUMAN	-0.978884	17.5884	-1.18489	0.246355	0.386641	-5.94523	P14598
sp|P14618|KPYM_HUMAN;sp|P14618-3|KPYM_HUMAN	0.764833	26.7605	5.3177	1.29e-05	0.000220498	3.15428	P14618
sp|P14618-2|KPYM_HUMAN	0.819788	17.1928	1.26588	0.216337	0.355923	-5.84944	P14618
sp|P14625|ENPL_HUMAN	0.931141	25.1415	5.91179	2.64e-06	8.01e-05	4.69538	P14625
sp|P14678-2|RSMB_HUMAN;sp|P63162|RSMN_HUMAN;sp|P14678|RSMB_HUMAN;sp|P63162-2|RSMN_HUMAN;sp|P14678-3|RSMB_HUMAN	0.877458	20.6449	2.41586	0.0227135	0.0661041	-3.95281	P14678
sp|P14735|IDE_HUMAN;sp|P14735-2|IDE_HUMAN	2.46883	18.1113	3.39148	0.00215089	0.0109194	-1.77163	P14735
sp|P14780|MMP9_HUMAN	0.51061	19.1455	0.631681	0.532892	0.669287	-6.44086	P14780
sp|P14854|CX6B1_HUMAN	0.431412	21.4753	1.42166	0.166539	0.295759	-5.6496	P14854
sp|P14866|HNRPL_HUMAN;sp|P14866-2|HNRPL_HUMAN	0.804345	23.3385	4.93572	3.59e-05	0.000487111	2.15729	P14866
sp|P14868-2|SYDC_HUMAN;sp|P14868|SYDC_HUMAN	0.737119	21.9536	4.89342	4.03e-05	0.000533003	2.0469	P14868
sp|P14902|I23O1_HUMAN	1.10792	17.4766	1.76481	0.0888728	0.186705	-5.14116	P14902
sp|P14923|PLAK_HUMAN	0.687342	22.162	2.49504	0.0189873	0.0576449	-3.79127	P14923
sp|P14927|QCR7_HUMAN;sp|P14927-2|QCR7_HUMAN	2.84955	17.9269	3.22951	0.00324221	0.0149124	-2.15821	P14927
sp|P15088|CBPA3_HUMAN	-1.35578	19.2893	-1.38588	0.177089	0.309128	-5.69728	P15088
sp|P15090|FABP4_HUMAN	-3.75576	18.9842	-4.13267	0.000309836	0.00247283	0.0761643	P15090
sp|P15104|GLNA_HUMAN	1.65203	18.4352	2.46816	0.020184	0.0604625	-3.84648	P15104
sp|P15121|ALDR_HUMAN	-0.640281	22.6437	-2.28097	0.030635	0.083205	-4.22023	P15121
sp|P15144|AMPN_HUMAN	-0.106216	18.5612	-0.186343	0.853565	0.910469	-6.62509	P15144
sp|P15153|RAC2_HUMAN	-0.0517727	22.2311	-0.163166	0.871599	0.921653	-6.62922	P15153
sp|P15170-3|ERF3A_HUMAN;sp|P15170-2|ERF3A_HUMAN;sp|P15170|ERF3A_HUMAN	2.94318	20.1742	5.51621	7.56e-06	0.00014928	3.67116	P15170
sp|P15289-2|ARSA_HUMAN;sp|P15289|ARSA_HUMAN	1.90978	17.9975	2.61491	0.0144076	0.0466924	-3.54067	P15289
sp|P15309-3|PPAP_HUMAN;sp|P15309|PPAP_HUMAN;sp|P15309-2|PPAP_HUMAN	0.00810616	17.2626	0.0118241	0.990653	0.993596	-6.64271	P15309
sp|P15311|EZRI_HUMAN	0.46052	23.6209	1.99999	0.0556228	0.130719	-4.74301	P15311
sp|P15328|FOLR1_HUMAN	0.0613701	17.6267	0.0881733	0.930388	0.955579	-6.63882	P15328
sp|P15374|UCHL3_HUMAN	2.18364	18.1339	3.57315	0.0013485	0.00761294	-1.32943	P15374
sp|P15428-5|PGDH_HUMAN;sp|P15428|PGDH_HUMAN;sp|P15428-3|PGDH_HUMAN;sp|P15428-2|PGDH_HUMAN;sp|P15428-4|PGDH_HUMAN	0.382232	17.4769	0.45995	0.649223	0.766088	-6.53535	P15428
sp|P15498-2|VAV_HUMAN;sp|P15498|VAV_HUMAN	-0.494195	17.1586	-0.732749	0.470007	0.615054	-6.37177	P15498
sp|P15502-2|ELN_HUMAN;sp|P15502-1|ELN_HUMAN;sp|P15502-7|ELN_HUMAN;sp|P15502-6|ELN_HUMAN;sp|P15502-13|ELN_HUMAN;sp|P15502-5|ELN_HUMAN;sp|P15502-10|ELN_HUMAN;sp|P15502-12|ELN_HUMAN;sp|P15502-8|ELN_HUMAN;sp|P15502-11|ELN_HUMAN	-2.59484	21.4009	-3.52915	0.0015108	0.00823982	-1.43727	P15502
sp|P15531|NDKA_HUMAN;sp|P15531-2|NDKA_HUMAN	2.16457	19.3459	2.36786	0.025288	0.0722964	-4.04913	P15531
sp|P15559-3|NQO1_HUMAN;sp|P15559-2|NQO1_HUMAN;sp|P15559|NQO1_HUMAN	2.59591	20.823	4.13887	0.000304762	0.00244388	0.0920321	P15559
sp|P15586-2|GNS_HUMAN;sp|P15586|GNS_HUMAN	0.409614	19.373	0.906643	0.372592	0.519953	-6.23004	P15586
sp|P15880|RS2_HUMAN	1.03211	23.6833	6.86277	2.22e-07	1.55e-05	7.1043	P15880
sp|P15924|DESP_HUMAN;sp|P15924-3|DESP_HUMAN;sp|P15924-2|DESP_HUMAN	2.81948	21.3484	6.35761	8.18e-07	3.73e-05	5.83577	P15924
sp|P15941-7|MUC1_HUMAN;sp|P15941-11|MUC1_HUMAN;sp|P15941-8|MUC1_HUMAN;sp|P15941-4|MUC1_HUMAN;sp|P15941-3|MUC1_HUMAN;sp|P15941|MUC1_HUMAN;sp|P15941-2|MUC1_HUMAN;sp|P15941-17|MUC1_HUMAN;sp|P15941-12|MUC1_HUMAN;sp|P15941-16|MUC1_HUMAN;sp|P15941-9|MUC1_HUMAN;sp|P15941-10|MUC1_HUMAN;sp|P15941-15|MUC1_HUMAN;sp|P15941-6|MUC1_HUMAN;sp|P15941-13|MUC1_HUMAN	2.4964	18.8207	3.85354	0.000648646	0.00432772	-0.632042	P15941
sp|P16050-2|LOX15_HUMAN;sp|P16050|LOX15_HUMAN	-0.869039	17.6041	-1.40145	0.172437	0.302571	-5.67667	P16050
sp|P16070|CD44_HUMAN;sp|P16070-16|CD44_HUMAN;sp|P16070-5|CD44_HUMAN;sp|P16070-7|CD44_HUMAN;sp|P16070-3|CD44_HUMAN;sp|P16070-4|CD44_HUMAN;sp|P16070-6|CD44_HUMAN;sp|P16070-17|CD44_HUMAN;sp|P16070-8|CD44_HUMAN;sp|P16070-10|CD44_HUMAN;sp|P16070-11|CD44_HUMAN;sp|P16070-13|CD44_HUMAN;sp|P16070-14|CD44_HUMAN;sp|P16070-12|CD44_HUMAN;sp|P16070-18|CD44_HUMAN;sp|P16070-15|CD44_HUMAN;sp|P16070-9|CD44_HUMAN;s…	-0.605851	22.8638	-2.22186	0.0348383	0.0918142	-4.33418	P16070
sp|P16104|H2AX_HUMAN	0.770272	22.3906	3.01122	0.00557903	0.0225297	-2.66591	P16104
sp|P16112-3|PGCA_HUMAN;sp|P16112-2|PGCA_HUMAN;sp|P16112|PGCA_HUMAN	-0.612244	17.1473	-0.778517	0.443014	0.591261	-6.33724	P16112
sp|P16144-4|ITB4_HUMAN;sp|P16144-2|ITB4_HUMAN;sp|P16144-3|ITB4_HUMAN;sp|P16144|ITB4_HUMAN	0.13867	23.0516	0.102672	0.91898	0.949244	-6.63741	P16144
sp|P16150|LEUK_HUMAN	-0.258752	17.8333	-0.33148	0.742834	0.835537	-6.58688	P16150
sp|P16152|CBR1_HUMAN;sp|P16152-2|CBR1_HUMAN	0.285715	22.9749	0.725001	0.474669	0.619916	-6.37741	P16152
sp|P16157-14|ANK1_HUMAN;sp|P16157-11|ANK1_HUMAN;sp|P16157-12|ANK1_HUMAN;sp|P16157|ANK1_HUMAN;sp|P16157-3|ANK1_HUMAN;sp|P16157-16|ANK1_HUMAN;sp|P16157-5|ANK1_HUMAN;sp|P16157-8|ANK1_HUMAN;sp|P16157-15|ANK1_HUMAN;sp|P16157-10|ANK1_HUMAN;sp|P16157-13|ANK1_HUMAN;sp|P16157-4|ANK1_HUMAN;sp|P16157-7|ANK1_HUMAN;sp|P16157-6|ANK1_HUMAN;sp|P16157-9|ANK1_HUMAN;sp|P16157-21|ANK1_HUMAN;sp|P16157-2|ANK1_HUMAN	-3.78402	19.625	-7.12219	1.15e-07	1.11e-05	7.74434	P16157
sp|P16219|ACADS_HUMAN	-0.216166	16.8743	-0.327096	0.74611	0.837668	-6.58834	P16219
sp|P16220-3|CREB1_HUMAN;sp|P16220|CREB1_HUMAN;sp|P16220-1|CREB1_HUMAN	1.0988	18.2655	1.68588	0.103308	0.207601	-5.26603	P16220
sp|P16278-2|BGAL_HUMAN;sp|P16278-3|BGAL_HUMAN;sp|P16278|BGAL_HUMAN	1.65813	18.143	2.01905	0.0534826	0.126707	-4.70911	P16278
sp|P16284-3|PECA1_HUMAN;sp|P16284-2|PECA1_HUMAN;sp|P16284|PECA1_HUMAN;sp|P16284-5|PECA1_HUMAN;sp|P16284-4|PECA1_HUMAN;sp|P16284-6|PECA1_HUMAN	-2.77744	18.8459	-3.23991	0.00315842	0.0145667	-2.13361	P16284
sp|P16401|H15_HUMAN	1.18372	24.5953	4.86526	4.34e-05	0.00056611	1.9734	P16401
sp|P16402|H13_HUMAN	2.18348	19.6403	2.01124	0.0543507	0.128224	-4.72303	P16402
sp|P16403|H12_HUMAN	0.408319	26.8526	2.33948	0.0269327	0.0755119	-4.10547	P16403
sp|P16435|NCPR_HUMAN	-0.596506	22.167	-2.20282	0.0362988	0.0950696	-4.37044	P16435
sp|P16452-3|EPB42_HUMAN;sp|P16452|EPB42_HUMAN;sp|P16452-2|EPB42_HUMAN	-2.07027	18.1536	-2.71075	0.0115095	0.0390122	-3.33533	P16452
sp|P16455|MGMT_HUMAN	0.927356	16.8987	1.41986	0.167059	0.296058	-5.65203	P16455
sp|P16615-5|AT2A2_HUMAN;sp|P16615-2|AT2A2_HUMAN;sp|P16615-3|AT2A2_HUMAN;sp|P16615|AT2A2_HUMAN;sp|P16615-4|AT2A2_HUMAN	0.455047	21.5483	2.37519	0.0248781	0.0713582	-4.03449	P16615
sp|P16885|PLCG2_HUMAN	0.159888	17.8276	0.292789	0.771915	0.855263	-6.59915	P16885
sp|P16930|FAAA_HUMAN;sp|P16930-2|FAAA_HUMAN	-0.138976	20.0948	-0.681992	0.501036	0.641447	-6.4077	P16930
sp|P16949|STMN1_HUMAN;sp|P16949-2|STMN1_HUMAN	1.01602	22.8035	2.456	0.0207476	0.0618282	-3.87132	P16949
sp|P16989|YBOX3_HUMAN;sp|P16989-3|YBOX3_HUMAN	2.24998	21.1516	2.86304	0.00800263	0.0297216	-3.00068	P16989
sp|P17096|HMGA1_HUMAN;sp|P17096-3|HMGA1_HUMAN;sp|P17096-2|HMGA1_HUMAN	1.28158	22.0068	4.73954	6.09e-05	0.000737148	1.64559	P17096
sp|P17174|AATC_HUMAN;sp|P17174-2|AATC_HUMAN	2.08769	20.4881	3.89829	0.000576539	0.00400493	-0.519338	P17174
sp|P17301|ITA2_HUMAN	0.933354	18.4805	1.92391	0.0649347	0.147523	-4.87594	P17301
sp|P17480-2|UBF1_HUMAN;sp|P17480|UBF1_HUMAN	2.44589	19.801	4.0124	0.000426416	0.00318491	-0.230413	P17480
sp|P17655|CAN2_HUMAN;sp|P17655-2|CAN2_HUMAN	-0.0433208	23.0625	-0.218642	0.828568	0.892939	-6.61843	P17655
sp|P17661|DESM_HUMAN	-2.97866	22.1479	-5.78583	3.69e-06	9.72e-05	4.37029	P17661
sp|P17812|PYRG1_HUMAN;sp|P17812-2|PYRG1_HUMAN	1.07622	16.3365	1.53988	0.135195	0.253911	-5.48472	P17812
sp|P17813-2|EGLN_HUMAN;sp|P17813|EGLN_HUMAN	-1.26454	18.1391	-2.13793	0.0417001	0.104981	-4.49242	P17813
sp|P17844|DDX5_HUMAN;sp|P17844-2|DDX5_HUMAN	0.795533	22.3607	4.27493	0.000212004	0.00187363	0.441178	P17844
sp|P17858|PFKAL_HUMAN;sp|P17858-2|PFKAL_HUMAN	0.477457	21.3881	2.69635	0.0119071	0.0400381	-3.36646	P17858
sp|P17900|SAP3_HUMAN	1.08496	17.6603	1.30554	0.202691	0.340609	-5.80049	P17900
sp|P17931|LEG3_HUMAN	-0.29612	25.0397	-1.05951	0.298728	0.444667	-6.0822	P17931
sp|P17980|PRS6A_HUMAN	0.554292	20.9431	3.76908	0.000809646	0.00515729	-0.84379	P17980
sp|P17987|TCPA_HUMAN	0.517063	22.3144	3.49736	0.00163973	0.00881163	-1.51491	P17987
sp|P18031|PTN1_HUMAN	1.6526	17.7085	2.06832	0.0482814	0.117265	-4.62037	P18031
sp|P18065|IBP2_HUMAN	0.593872	16.7419	0.948814	0.351106	0.497963	-6.1914	P18065
sp|P18077|RL35A_HUMAN	0.740404	23.621	4.43985	0.000136317	0.00135754	0.866947	P18077
sp|P18084|ITB5_HUMAN	0.867323	20.0744	1.5152	0.141307	0.26212	-5.52005	P18084
sp|P18085|ARF4_HUMAN	-2.70545	21.0086	-2.9936	0.00582563	0.0233025	-2.70617	P18085
sp|P18124|RL7_HUMAN	0.810284	24.502	5.28841	1.39e-05	0.000233783	3.07789	P18124
sp|P18206|VINC_HUMAN;sp|P18206-2|VINC_HUMAN;sp|P18206-3|VINC_HUMAN	-0.661533	24.3828	-3.67719	0.00102929	0.00619407	-1.07257	P18206
sp|P18283|GPX2_HUMAN	1.28729	16.9345	1.49868	0.145525	0.268173	-5.54345	P18283
sp|P18583-7|SON_HUMAN;sp|P18583|SON_HUMAN;sp|P18583-5|SON_HUMAN;sp|P18583-9|SON_HUMAN;sp|P18583-6|SON_HUMAN;sp|P18583-2|SON_HUMAN;sp|P18583-10|SON_HUMAN;sp|P18583-3|SON_HUMAN;sp|P18583-4|SON_HUMAN;sp|P18583-8|SON_HUMAN	1.32135	19.9872	2.40889	0.0230719	0.0667443	-3.96687	P18583
sp|P18621-3|RL17_HUMAN;sp|P18621|RL17_HUMAN;sp|P18621-2|RL17_HUMAN	0.655734	22.5917	4.13898	0.000304668	0.00244388	0.0923258	P18621
sp|P18669|PGAM1_HUMAN	1.00739	24.524	5.90198	2.71e-06	8.01e-05	4.67009	P18669
sp|P18754|RCC1_HUMAN;sp|P18754-2|RCC1_HUMAN	1.37892	22.2305	5.79893	3.56e-06	9.59e-05	4.40414	P18754
sp|P18859|ATP5J_HUMAN;sp|P18859-2|ATP5J_HUMAN	0.669229	17.2463	1.28066	0.211172	0.351018	-5.83136	P18859
sp|P18887|XRCC1_HUMAN	2.32687	19.3864	3.90204	0.000570861	0.0039817	-0.509869	P18887
sp|P19224|UD16_HUMAN;sp|P19224-3|UD16_HUMAN;sp|P19224-2|UD16_HUMAN	1.07131	17.9965	1.58159	0.125354	0.241179	-5.42391	P19224
sp|P19338|NUCL_HUMAN	0.86634	24.7028	4.90135	3.94e-05	0.000525875	2.06759	P19338
sp|P19367-4|HXK1_HUMAN;sp|P19367-2|HXK1_HUMAN;sp|P19367|HXK1_HUMAN;sp|P19367-3|HXK1_HUMAN	-0.0205909	22.9984	-0.139865	0.889802	0.93262	-6.63281	P19367
sp|P19388|RPAB1_HUMAN	1.86016	18.2592	1.84693	0.0757117	0.166369	-5.00648	P19388
sp|P19404|NDUV2_HUMAN	-0.519493	20.4399	-1.37325	0.180937	0.314382	-5.71386	P19404
sp|P19474|RO52_HUMAN;sp|P19474-2|RO52_HUMAN	0.619935	17.0736	1.18643	0.245759	0.385898	-5.94347	P19474
sp|P19525-2|E2AK2_HUMAN;sp|P19525|E2AK2_HUMAN	0.911001	19.4611	4.09327	0.000344062	0.00268874	-0.0244862	P19525
sp|P19623|SPEE_HUMAN	3.62482	18.5193	5.90791	2.67e-06	8.01e-05	4.68538	P19623
sp|P19652|A1AG2_HUMAN	1.12291	19.8688	1.27183	0.214246	0.354383	-5.84219	P19652
sp|P19784|CSK22_HUMAN	1.24191	17.681	1.78381	0.0856648	0.181889	-5.11042	P19784
sp|P19827|ITIH1_HUMAN;sp|P19827-2|ITIH1_HUMAN;sp|P19827-3|ITIH1_HUMAN	-0.193215	21.6303	-0.853918	0.400641	0.548707	-6.27602	P19827
sp|P19838-2|NFKB1_HUMAN;sp|P19838|NFKB1_HUMAN;sp|P19838-3|NFKB1_HUMAN	0.637112	18.2387	0.94761	0.351708	0.498265	-6.19252	P19838
sp|P19878-3|NCF2_HUMAN;sp|P19878|NCF2_HUMAN;sp|P19878-2|NCF2_HUMAN;sp|P19878-4|NCF2_HUMAN	-1.10515	19.6627	-1.53871	0.13548	0.2541	-5.48641	P19878
sp|P19971|TYPH_HUMAN;sp|P19971-2|TYPH_HUMAN	1.32898	24.7749	4.93664	3.58e-05	0.000487111	2.15969	P19971
sp|P20036|DPA1_HUMAN	-1.01941	21.7702	-1.65809	0.108839	0.216127	-5.3089	P20036
sp|P20042|IF2B_HUMAN	2.51344	20.1707	3.56933	0.00136189	0.00766289	-1.3388	P20042
sp|P20073-2|ANXA7_HUMAN;sp|P20073|ANXA7_HUMAN	0.343659	23.0175	2.50187	0.018694	0.0569594	-3.77719	P20073
sp|P20142|PEPC_HUMAN;sp|P20142-2|PEPC_HUMAN	1.8733	17.2733	3.1686	0.00377714	0.0165605	-2.3015	P20142
sp|P20160|CAP7_HUMAN	1.87559	19.7681	1.33686	0.192391	0.328119	-5.7609	P20160
sp|P20231|TRYB2_HUMAN	-2.43628	23.6627	-3.83841	0.000674977	0.00445934	-0.670074	P20231
sp|P20290-2|BTF3_HUMAN;sp|P20290|BTF3_HUMAN	2.49517	18.1476	2.56164	0.016299	0.0511863	-3.65291	P20290
sp|P20292|AL5AP_HUMAN	-3.20094	18.4928	-2.48545	0.0194065	0.0587064	-3.81101	P20292
sp|P20339-2|RAB5A_HUMAN;sp|P20339|RAB5A_HUMAN	0.710054	18.3717	1.2681	0.215557	0.35516	-5.84675	P20339
sp|P20340-2|RAB6A_HUMAN;sp|P20340|RAB6A_HUMAN;sp|P20340-4|RAB6A_HUMAN;sp|P20340-3|RAB6A_HUMAN	0.222958	20.9701	1.40732	0.170708	0.300946	-5.66885	P20340
sp|P20591|MX1_HUMAN;sp|P20591-2|MX1_HUMAN	0.989162	20.7123	2.05125	0.0500308	0.120646	-4.6513	P20591
sp|P20592|MX2_HUMAN;sp|P20592-2|MX2_HUMAN	1.76416	16.0916	2.21388	0.0354439	0.0931039	-4.3494	P20592
sp|P20618|PSB1_HUMAN	0.818586	20.967	6.03285	1.92e-06	6.41e-05	5.00672	P20618
sp|P20674|COX5A_HUMAN	-0.0378611	23.0841	-0.130673	0.897	0.936675	-6.63408	P20674
sp|P20700|LMNB1_HUMAN	0.457321	23.4044	2.76214	0.0101901	0.0358726	-3.22352	P20700
sp|P20701-3|ITAL_HUMAN;sp|P20701|ITAL_HUMAN;sp|P20701-2|ITAL_HUMAN	0.64637	17.8344	0.893917	0.379242	0.525799	-6.24138	P20701
sp|P20702|ITAX_HUMAN	1.81846	18.025	1.92243	0.065129	0.147766	-4.87849	P20702
sp|P20774|MIME_HUMAN	-2.47088	22.912	-6.84626	2.32e-07	1.55e-05	7.06327	P20774
sp|P20810-9|ICAL_HUMAN;sp|P20810-5|ICAL_HUMAN;sp|P20810-10|ICAL_HUMAN;sp|P20810-7|ICAL_HUMAN;sp|P20810-6|ICAL_HUMAN;sp|P20810-3|ICAL_HUMAN;sp|P20810-4|ICAL_HUMAN;sp|P20810-8|ICAL_HUMAN;sp|P20810-2|ICAL_HUMAN;sp|P20810|ICAL_HUMAN	0.0403848	21.0433	0.107152	0.915458	0.948615	-6.63693	P20810
sp|P20908-2|CO5A1_HUMAN;sp|P20908|CO5A1_HUMAN	1.82358	17.3315	2.19006	0.0373085	0.0963683	-4.39463	P20908
sp|P20933|ASPG_HUMAN	3.23697	19.1331	4.2511	0.000225941	0.00196592	0.379874	P20933
sp|P20962|PTMS_HUMAN	-1.38174	18.8163	-2.71245	0.0114637	0.0388958	-3.33167	P20962
sp|P21266|GSTM3_HUMAN	0.480829	17.1807	0.873145	0.390261	0.537983	-6.25956	P21266
sp|P21281|VATB2_HUMAN	-0.130492	22.4626	-0.732701	0.470036	0.615054	-6.3718	P21281
sp|P21283|VATC1_HUMAN	1.98973	18.3578	2.77851	0.00980058	0.0348649	-3.18766	P21283
sp|P21291|CSRP1_HUMAN	-1.02619	23.1739	-3.49917	0.00163215	0.00878811	-1.51052	P21291
sp|P21333-2|FLNA_HUMAN;sp|P21333|FLNA_HUMAN	-0.592845	25.8542	-2.33801	0.0270205	0.0756395	-4.10838	P21333
sp|P21397-2|AOFA_HUMAN;sp|P21397|AOFA_HUMAN	-1.06895	22.4324	-2.39559	0.0237698	0.0685286	-3.99363	P21397
sp|P21399|ACOHC_HUMAN	0.32542	21.0177	1.47885	0.150719	0.274745	-5.57123	P21399
sp|P21589-2|5NTD_HUMAN;sp|P21589|5NTD_HUMAN	0.240772	18.7527	0.275681	0.784885	0.863963	-6.60409	P21589
sp|P21695-2|GPDA_HUMAN;sp|P21695|GPDA_HUMAN	-2.84476	20.6604	-3.28659	0.00280754	0.0134443	-2.02285	P21695
sp|P21796|VDAC1_HUMAN	0.619576	19.6697	0.910064	0.370818	0.518377	-6.22696	P21796
sp|P21810|PGS1_HUMAN	-1.84006	23.7157	-5.82816	3.29e-06	9.1e-05	4.47967	P21810
sp|P21912|SDHB_HUMAN	0.13042	19.3238	0.155729	0.877402	0.923789	-6.63042	P21912
sp|P21926|CD9_HUMAN	0.0446695	19.6087	0.0569056	0.955038	0.968475	-6.64113	P21926
sp|P21964-2|COMT_HUMAN;sp|P21964|COMT_HUMAN	-0.30125	21.68	-0.531002	0.599745	0.72623	-6.49978	P21964
sp|P21980|TGM2_HUMAN;sp|P21980-2|TGM2_HUMAN;sp|P21980-3|TGM2_HUMAN	-1.05928	24.6113	-4.37726	0.000161219	0.0015256	0.705077	P21980
sp|P22033|MUTA_HUMAN	-0.0906545	17.1417	-0.131621	0.896257	0.936214	-6.63395	P22033
sp|P22059|OSBP1_HUMAN	1.83361	19.9486	3.53714	0.00148	0.00811443	-1.41774	P22059
sp|P22061|PIMT_HUMAN;sp|P22061-2|PIMT_HUMAN	-0.0594632	21.939	-0.366113	0.717125	0.817082	-6.57462	P22061
sp|P22087|FBRL_HUMAN	0.786077	21.3088	2.14074	0.041452	0.10459	-4.48719	P22087
sp|P22090|RS4Y1_HUMAN	-0.862773	18.4634	-0.778673	0.442923	0.591261	-6.33712	P22090
sp|P22102|PUR2_HUMAN;sp|P22102-2|PUR2_HUMAN	1.15937	20.2308	2.57155	0.0159306	0.0503017	-3.63214	P22102
sp|P22105-1|TENX_HUMAN;sp|P22105|TENX_HUMAN;sp|P22105-4|TENX_HUMAN;sp|P22105-2|TENX_HUMAN	-5.3408	19.4707	-9.58383	3.4e-10	2.3e-07	13.3618	P22105
sp|P22223-2|CADH3_HUMAN;sp|P22223|CADH3_HUMAN	-0.0692326	17.0646	-0.0914903	0.927776	0.955449	-6.63851	P22223
sp|P22234|PUR6_HUMAN;sp|P22234-2|PUR6_HUMAN	1.95398	20.9943	6.44831	6.46e-07	3.21e-05	6.06553	P22234
sp|P22307-7|SCP2_HUMAN;sp|P22307-8|SCP2_HUMAN;sp|P22307|SCP2_HUMAN;sp|P22307-6|SCP2_HUMAN;sp|P22307-2|SCP2_HUMAN;sp|P22307-4|SCP2_HUMAN;sp|P22307-3|SCP2_HUMAN	0.884585	16.9478	1.09227	0.284334	0.429684	-6.04776	P22307
sp|P22314|UBA1_HUMAN;sp|P22314-2|UBA1_HUMAN	0.469259	22.9441	3.26949	0.00293151	0.0138223	-2.06351	P22314
sp|P22352|GPX3_HUMAN	-1.50761	21.6606	-5.25147	1.54e-05	0.000249462	2.98155	P22352
sp|P22392-2|NDKB_HUMAN;sp|P22392|NDKB_HUMAN	0.993258	23.6943	3.33678	0.00247228	0.0122202	-1.90305	P22392
sp|P22570-4|ADRO_HUMAN;sp|P22570-5|ADRO_HUMAN;sp|P22570|ADRO_HUMAN;sp|P22570-7|ADRO_HUMAN;sp|P22570-3|ADRO_HUMAN;sp|P22570-6|ADRO_HUMAN;sp|P22570-2|ADRO_HUMAN	-0.613626	19.9981	-2.70235	0.0117399	0.0395546	-3.3535	P22570
sp|P22626|ROA2_HUMAN;sp|P22626-2|ROA2_HUMAN	0.378625	25.2569	1.63886	0.112809	0.222326	-5.33823	P22626
sp|P22694-4|KAPCB_HUMAN;sp|P22694-3|KAPCB_HUMAN;sp|P22694|KAPCB_HUMAN;sp|P22694-5|KAPCB_HUMAN;sp|P22694-7|KAPCB_HUMAN;sp|P22694-6|KAPCB_HUMAN;sp|P22694-9|KAPCB_HUMAN;sp|P22694-2|KAPCB_HUMAN;sp|P22694-10|KAPCB_HUMAN;sp|P17612-2|KAPCA_HUMAN;sp|P17612|KAPCA_HUMAN;sp|P22694-8|KAPCB_HUMAN	0.322991	20.1868	0.379389	0.707358	0.808409	-6.5696	P22694
sp|P22695|QCR2_HUMAN	-0.0703317	21.7088	-0.340325	0.736238	0.831602	-6.58386	P22695
sp|P22748|CAH4_HUMAN;sp|P22748-2|CAH4_HUMAN	-7.10316	21.545	-8.65561	2.79e-09	1.04e-06	11.3448	P22748
sp|P22792|CPN2_HUMAN	0.751401	16.7573	1.01016	0.321361	0.470187	-6.13226	P22792
sp|P22830|HEMH_HUMAN;sp|P22830-2|HEMH_HUMAN	0.574048	17.8392	0.621559	0.53943	0.673395	-6.44723	P22830
sp|P22897|MRC1_HUMAN;sp|P22897-2|MRC1_HUMAN	-2.6558	18.4843	-3.67417	0.00103742	0.00622081	-1.08006	P22897
sp|P23141-3|EST1_HUMAN;sp|P23141|EST1_HUMAN;sp|P23141-2|EST1_HUMAN	-2.2798	22.0472	-5.98349	2.18e-06	6.98e-05	4.87991	P23141
sp|P23142-4|FBLN1_HUMAN	-1.8997	19.0937	-3.19415	0.00354317	0.0158224	-2.24154	P23142
sp|P23193|TCEA1_HUMAN;sp|P23193-2|TCEA1_HUMAN	1.15492	19.8975	1.46881	0.153406	0.278291	-5.58518	P23193
sp|P23229-4|ITA6_HUMAN;sp|P23229-2|ITA6_HUMAN;sp|P23229-5|ITA6_HUMAN;sp|P23229-3|ITA6_HUMAN;sp|P23229-9|ITA6_HUMAN;sp|P23229-6|ITA6_HUMAN;sp|P23229|ITA6_HUMAN;sp|P23229-7|ITA6_HUMAN	-0.740068	18.5278	-0.887824	0.382453	0.528948	-6.24675	P23229
sp|P23246|SFPQ_HUMAN;sp|P23246-2|SFPQ_HUMAN	0.729558	23.8127	4.6338	8.1e-05	0.000912056	1.37029	P23246
sp|P23258|TBG1_HUMAN	0.0155837	20.3603	0.0769963	0.939193	0.95995	-6.63976	P23258
sp|P23284|PPIB_HUMAN	0.787859	23.4515	4.83486	4.71e-05	0.000605042	1.89409	P23284
sp|P23368|MAOM_HUMAN;sp|P23368-2|MAOM_HUMAN	0.01759	21.3273	0.0492965	0.961045	0.973191	-6.64154	P23368
sp|P23381|SYWC_HUMAN;sp|P23381-2|SYWC_HUMAN	0.970889	23.6399	2.53815	0.017204	0.0535306	-3.70196	P23381
sp|P23396|RS3_HUMAN;sp|P23396-2|RS3_HUMAN	0.551922	23.372	3.86247	0.000633583	0.00425244	-0.609579	P23396
sp|P23497|SP100_HUMAN;sp|P23497-6|SP100_HUMAN;sp|P23497-5|SP100_HUMAN;sp|P23497-2|SP100_HUMAN;sp|P23497-3|SP100_HUMAN;sp|P23497-4|SP100_HUMAN;sp|P23497-7|SP100_HUMAN	0.485556	18.8207	0.671894	0.507343	0.647558	-6.41455	P23497
sp|P23526|SAHH_HUMAN;sp|P23526-2|SAHH_HUMAN	0.70078	21.9821	3.6777	0.00102792	0.00619407	-1.0713	P23526
sp|P23527|H2B1O_HUMAN	-0.554337	19.9989	-0.63409	0.531342	0.668693	-6.43933	P23527
sp|P23528|COF1_HUMAN	0.601104	25.5282	4.50214	0.000115333	0.00119072	1.02834	P23528
sp|P23588|IF4B_HUMAN;sp|P23588-2|IF4B_HUMAN	1.15357	21.5354	4.69199	6.92e-05	0.00080048	1.52172	P23588
sp|P23634-7|AT2B4_HUMAN;sp|P23634-6|AT2B4_HUMAN;sp|P23634-8|AT2B4_HUMAN;sp|P23634|AT2B4_HUMAN;sp|P23634-5|AT2B4_HUMAN;sp|P23634-4|AT2B4_HUMAN;sp|P23634-3|AT2B4_HUMAN;sp|P23634-2|AT2B4_HUMAN	-0.435216	21.0234	-2.4517	0.0209505	0.0623713	-3.88009	P23634
sp|P23786|CPT2_HUMAN	-0.521686	18.6058	-1.01329	0.319888	0.468522	-6.12915	P23786
sp|P23919-2|KTHY_HUMAN;sp|P23919|KTHY_HUMAN	2.52723	19.3036	2.67598	0.0124914	0.0415069	-3.41032	P23919
sp|P23946-2|CMA1_HUMAN;sp|P23946|CMA1_HUMAN	-1.19838	19.1399	-1.19704	0.241665	0.382262	-5.93122	P23946
sp|P24158|PRTN3_HUMAN	-0.842173	18.214	-0.86441	0.394955	0.543345	-6.26708	P24158
sp|P24534|EF1B_HUMAN	0.76997	21.8127	4.95871	3.38e-05	0.000471128	2.2173	P24534
sp|P24539|AT5F1_HUMAN	1.05254	20.0027	1.39774	0.173536	0.304184	-5.68159	P24539
sp|P24557-2|THAS_HUMAN;sp|P24557|THAS_HUMAN;sp|P24557-3|THAS_HUMAN;sp|P24557-4|THAS_HUMAN	-0.152038	19.7153	-0.280242	0.781422	0.861836	-6.6028	P24557
sp|P24593|IBP5_HUMAN	1.15567	17.9015	1.43718	0.162121	0.289588	-5.6286	P24593
sp|P24666|PPAC_HUMAN;sp|P24666-4|PPAC_HUMAN;sp|P24666-3|PPAC_HUMAN;sp|P24666-2|PPAC_HUMAN	2.4089	20.6723	3.50058	0.00162622	0.00878811	-1.50707	P24666
sp|P24752|THIL_HUMAN;sp|P24752-2|THIL_HUMAN	-1.20548	21.7206	-2.96459	0.00625416	0.0245512	-2.77217	P24752
sp|P24821|TENA_HUMAN;sp|P24821-3|TENA_HUMAN;sp|P24821-5|TENA_HUMAN;sp|P24821-6|TENA_HUMAN	2.17836	22.0718	4.52522	0.000108402	0.00114173	1.08821	P24821
sp|P24821-4|TENA_HUMAN;sp|P24821-2|TENA_HUMAN	-0.675694	17.2774	-1.08788	0.286236	0.431785	-6.05243	P24821
sp|P24844|MYL9_HUMAN;sp|P24844-2|MYL9_HUMAN	-1.34138	21.0023	-3.56952	0.00136122	0.00766289	-1.33834	P24844
sp|P24928|RPB1_HUMAN;sp|P24928-2|RPB1_HUMAN	2.09646	19.1921	2.28952	0.0300664	0.0819904	-4.20357	P24928
sp|P24941-2|CDK2_HUMAN;sp|P24941|CDK2_HUMAN	0.872787	17.717	0.956659	0.347202	0.494998	-6.18403	P24941
sp|P25098|ARBK1_HUMAN	1.32235	18.3888	1.42945	0.164311	0.292879	-5.63909	P25098
sp|P25205|MCM3_HUMAN;sp|P25205-2|MCM3_HUMAN	4.21807	18.8944	5.55431	6.83e-06	0.000140583	3.7702	P25205
sp|P25311|ZA2G_HUMAN	0.210926	21.3731	0.31881	0.752317	0.841558	-6.59106	P25311
sp|P25325|THTM_HUMAN;sp|P25325-2|THTM_HUMAN	0.284957	21.8472	1.03945	0.307787	0.454942	-6.10281	P25325
sp|P25398|RS12_HUMAN	0.638523	23.0126	3.78257	0.000781538	0.00503525	-0.810072	P25398
sp|P25685-2|DNJB1_HUMAN;sp|P25685|DNJB1_HUMAN	0.342503	20.5415	1.62075	0.116658	0.228444	-5.36559	P25685
sp|P25686-2|DNJB2_HUMAN;sp|P25686|DNJB2_HUMAN	-0.00120966	16.6016	-0.00148019	0.99883	0.999192	-6.64278	P25686
sp|P25705|ATPA_HUMAN;sp|P25705-2|ATPA_HUMAN;sp|P25705-3|ATPA_HUMAN	-0.0175632	26.9925	-0.085709	0.932328	0.956699	-6.63904	P25705
sp|P25774-2|CATS_HUMAN;sp|P25774|CATS_HUMAN	0.166429	21.112	0.340277	0.736274	0.831602	-6.58388	P25774
sp|P25786|PSA1_HUMAN;sp|P25786-2|PSA1_HUMAN	0.627323	23.3239	4.32332	0.000186271	0.00170883	0.565838	P25786
sp|P25787|PSA2_HUMAN	0.425433	21.606	2.34652	0.0265157	0.074847	-4.09153	P25787
sp|P25788-2|PSA3_HUMAN;sp|P25788|PSA3_HUMAN	0.42252	23.8383	1.88664	0.0699744	0.156758	-4.93966	P25788
sp|P25789|PSA4_HUMAN;sp|P25789-2|PSA4_HUMAN	-0.281395	20.7007	-0.411975	0.683601	0.789814	-6.55653	P25789
sp|P25815|S100P_HUMAN	3.33154	20.8717	3.64433	0.00112117	0.00661728	-1.15395	P25815
sp|P26006|ITA3_HUMAN;sp|P26006-1|ITA3_HUMAN	-0.343045	21.3894	-1.34859	0.188641	0.323768	-5.74586	P26006
sp|P26022|PTX3_HUMAN	-1.58544	16.652	-2.26553	0.0316863	0.0853733	-4.25019	P26022
sp|P26038|MOES_HUMAN	-0.270654	24.9378	-1.34087	0.191101	0.326859	-5.75577	P26038
sp|P26196|DDX6_HUMAN	0.643127	18.7155	0.91036	0.370665	0.518377	-6.2267	P26196
sp|P26358-2|DNMT1_HUMAN;sp|P26358|DNMT1_HUMAN;sp|P26358-3|DNMT1_HUMAN	1.24644	17.9976	2.14638	0.0409581	0.103805	-4.47668	P26358
sp|P26368-2|U2AF2_HUMAN;sp|P26368|U2AF2_HUMAN	1.23827	18.5957	1.7403	0.0931599	0.193661	-5.18042	P26368
sp|P26373|RL13_HUMAN;sp|P26373-2|RL13_HUMAN	1.29528	24.3796	7.48482	4.64e-08	7.12e-06	8.62479	P26373
sp|P26440|IVD_HUMAN;sp|P26440-2|IVD_HUMAN	-0.512851	20.0315	-0.792978	0.434683	0.5828	-6.32592	P26440
sp|P26447|S10A4_HUMAN	-0.871714	24.6695	-3.95438	0.000497191	0.00361749	-0.377584	P26447
sp|P26572|MGAT1_HUMAN	0.02342	18.3882	0.072916	0.942409	0.9612	-6.64007	P26572
sp|P26583|HMGB2_HUMAN	1.36814	22.3296	3.83937	0.000673274	0.00445681	-0.66766	P26583
sp|P26599-1|PTBP1_HUMAN;sp|P26599-2|PTBP1_HUMAN;sp|P26599|PTBP1_HUMAN	0.463317	23.643	3.26395	0.0029728	0.0139634	-2.07667	P26599
sp|P26639|SYTC_HUMAN;sp|P26639-2|SYTC_HUMAN	1.93264	20.9816	4.31755	0.000189166	0.00173069	0.550977	P26639
sp|P26640|SYVC_HUMAN;sp|P26640-2|SYVC_HUMAN	0.856762	21.9265	4.99194	3.09e-05	0.000439905	2.30406	P26640
sp|P26641|EF1G_HUMAN;sp|P26641-2|EF1G_HUMAN	0.960714	23.4491	7.40167	5.71e-08	7.6e-06	8.4244	P26641
sp|P26885|FKBP2_HUMAN	2.67001	21.0116	4.11148	0.000327802	0.00257362	0.0220104	P26885
sp|P27105|STOM_HUMAN;sp|P27105-2|STOM_HUMAN	-1.3572	23.7101	-5.61994	5.73e-06	0.000129873	3.9406	P27105
sp|P27144|KAD4_HUMAN	1.95059	17.2406	2.30637	0.0289746	0.0799169	-4.17066	P27144
sp|P27169|PON1_HUMAN	0.30831	17.3359	0.486846	0.630284	0.750561	-6.52248	P27169
sp|P27338|AOFB_HUMAN;sp|P27338-2|AOFB_HUMAN	-2.08724	20.407	-4.17211	0.000278943	0.00230247	0.177126	P27338
sp|P27348|1433T_HUMAN	1.20318	20.1619	1.61349	0.118232	0.23099	-5.37649	P27348
sp|P27361|MK03_HUMAN;sp|P27361-2|MK03_HUMAN;sp|P27361-3|MK03_HUMAN	-0.265781	21.0948	-1.38928	0.176065	0.307658	-5.6928	P27361
sp|P27482|CALL3_HUMAN	0.47986	16.6745	0.625343	0.53698	0.672099	-6.44486	P27482
sp|P27487|DPP4_HUMAN	0.112682	17.5265	0.122373	0.903507	0.940561	-6.63515	P27487
sp|P27635|RL10_HUMAN	0.68268	24.0002	4.42236	0.000142866	0.00139397	0.821664	P27635
sp|P27658|CO8A1_HUMAN	-2.2422	20.0895	-3.24495	0.00311863	0.0144821	-2.1217	P27658
sp|P27694|RFA1_HUMAN	1.54177	18.0226	1.99195	0.0565484	0.132299	-4.75724	P27694
sp|P27695|APEX1_HUMAN	1.03046	22.7302	4.91103	3.84e-05	0.000516433	2.09285	P27695
sp|P27701-2|CD82_HUMAN;sp|P27701|CD82_HUMAN	0.257294	17.4821	0.607115	0.548832	0.681197	-6.45615	P27701
sp|P27708|PYR1_HUMAN	1.27923	20.5612	5.4616	8.75e-06	0.000166897	3.52912	P27708
sp|P27797|CALR_HUMAN	1.01222	23.8225	3.7498	0.000851552	0.00537353	-0.891931	P27797
sp|P27816|MAP4_HUMAN;sp|P27816-6|MAP4_HUMAN;sp|P27816-2|MAP4_HUMAN;sp|P27816-5|MAP4_HUMAN;sp|P27816-4|MAP4_HUMAN;sp|P27816-7|MAP4_HUMAN	0.0941855	22.7951	0.327248	0.745996	0.837668	-6.58829	P27816
sp|P27824-2|CALX_HUMAN;sp|P27824|CALX_HUMAN;sp|P27824-3|CALX_HUMAN	0.167752	23.7416	0.871493	0.391146	0.538983	-6.26098	P27824
sp|P28062-2|PSB8_HUMAN;sp|P28062|PSB8_HUMAN	1.07788	21.0402	1.58149	0.125376	0.241179	-5.42405	P28062
sp|P28065-2|PSB9_HUMAN;sp|P28065|PSB9_HUMAN	0.567257	21.2318	0.682645	0.500629	0.641414	-6.40725	P28065
sp|P28066|PSA5_HUMAN;sp|P28066-2|PSA5_HUMAN	0.44777	20.9972	3.27328	0.00290359	0.0137483	-2.05451	P28066
sp|P28068|DMB_HUMAN	-0.838301	20.393	-1.38087	0.178608	0.310816	-5.70387	P28068
sp|P28070|PSB4_HUMAN	0.466949	20.1981	0.696405	0.49211	0.635077	-6.39775	P28070
sp|P28072|PSB6_HUMAN	1.72771	19.7095	2.9012	0.0072974	0.0275263	-2.9153	P28072
sp|P28074-3|PSB5_HUMAN;sp|P28074|PSB5_HUMAN;sp|P28074-2|PSB5_HUMAN	3.14554	17.8044	3.74251	0.000867942	0.00540622	-0.910113	P28074
sp|P28161|GSTM2_HUMAN;sp|P28161-2|GSTM2_HUMAN	-1.4775	20.4283	-2.16011	0.0397779	0.101581	-4.45101	P28161
sp|P28288|ABCD3_HUMAN;sp|P28288-2|ABCD3_HUMAN	0.239987	17.6138	0.291744	0.772706	0.855858	-6.59946	P28288
sp|P28330|ACADL_HUMAN	-0.400644	17.2572	-0.522627	0.605483	0.731084	-6.50424	P28330
sp|P28331|NDUS1_HUMAN;sp|P28331-2|NDUS1_HUMAN;sp|P28331-3|NDUS1_HUMAN;sp|P28331-4|NDUS1_HUMAN;sp|P28331-5|NDUS1_HUMAN	-0.246753	21.7943	-1.69327	0.101877	0.205705	-5.25453	P28331
sp|P28370|SMCA1_HUMAN;sp|P28370-2|SMCA1_HUMAN	1.19409	20.3785	1.56763	0.128579	0.245244	-5.44441	P28370
sp|P28482|MK01_HUMAN;sp|P28482-2|MK01_HUMAN	0.330955	22.0526	1.64978	0.11054	0.219005	-5.32161	P28482
sp|P28676|GRAN_HUMAN	0.279653	18.8577	0.293712	0.771217	0.85477	-6.59887	P28676
sp|P28838-2|AMPL_HUMAN;sp|P28838|AMPL_HUMAN	0.559634	22.7253	2.77875	0.00979493	0.0348649	-3.18713	P28838
sp|P28907|CD38_HUMAN;sp|P28907-2|CD38_HUMAN	1.0299	18.0043	1.00104	0.325668	0.474311	-6.14127	P28907
sp|P29034|S10A2_HUMAN	1.05744	17.7001	1.52276	0.139411	0.259885	-5.50928	P29034
sp|P29144|TPP2_HUMAN	0.319794	16.9609	0.385632	0.702782	0.80433	-6.56717	P29144
sp|P29218|IMPA1_HUMAN;sp|P29218-3|IMPA1_HUMAN	-0.327837	17.5767	-0.494622	0.624856	0.745938	-6.51862	P29218
sp|P29323-2|EPHB2_HUMAN;sp|P29323-3|EPHB2_HUMAN;sp|P29323|EPHB2_HUMAN;sp|P54762-5|EPHB1_HUMAN;sp|P54762|EPHB1_HUMAN	0.776523	16.6075	1.08749	0.286403	0.431843	-6.05284	P29323
sp|P29350|PTN6_HUMAN;sp|P29350-3|PTN6_HUMAN;sp|P29350-4|PTN6_HUMAN;sp|P29350-2|PTN6_HUMAN	-0.49747	22.3061	-0.894729	0.378816	0.525799	-6.24066	P29350
sp|P29353-3|SHC1_HUMAN	1.46929	18.6117	3.05974	0.00495046	0.020633	-2.55449	P29353
sp|P29372-5|3MG_HUMAN;sp|P29372-4|3MG_HUMAN;sp|P29372-2|3MG_HUMAN;sp|P29372|3MG_HUMAN	1.87685	17.5586	2.71791	0.0113168	0.0386397	-3.31985	P29372
sp|P29373|RABP2_HUMAN	2.22739	18.2882	2.97157	0.00614849	0.0241926	-2.75633	P29373
sp|P29375-2|KDM5A_HUMAN;sp|P29375|KDM5A_HUMAN	-0.161047	17.2878	-0.289323	0.774538	0.856763	-6.60017	P29375
sp|P29400|CO4A5_HUMAN;sp|P29400-2|CO4A5_HUMAN	-0.299498	16.8672	-0.440144	0.663326	0.774607	-6.54437	P29400
sp|P29401|TKT_HUMAN;sp|P29401-2|TKT_HUMAN	0.82621	25.1734	4.16007	0.000288036	0.00234881	0.146286	P29401
sp|P29466-2|CASP1_HUMAN;sp|P29466|CASP1_HUMAN;sp|P29466-3|CASP1_HUMAN;sp|P29466-4|CASP1_HUMAN;sp|P29466-5|CASP1_HUMAN	0.379934	19.9162	0.686971	0.497942	0.63967	-6.40428	P29466
sp|P29508|SPB3_HUMAN;sp|P29508-2|SPB3_HUMAN	-0.597577	17.252	-0.7758	0.44459	0.593021	-6.33935	P29508
sp|P29536-2|LMOD1_HUMAN;sp|P29536|LMOD1_HUMAN	-0.886559	19.1903	-1.44233	0.160676	0.287463	-5.62158	P29536
sp|P29590|PML_HUMAN;sp|P29590-11|PML_HUMAN;sp|P29590-5|PML_HUMAN;sp|P29590-4|PML_HUMAN;sp|P29590-2|PML_HUMAN;sp|P29590-9|PML_HUMAN;sp|P29590-3|PML_HUMAN;sp|P29590-8|PML_HUMAN;sp|P29590-12|PML_HUMAN;sp|P29590-14|PML_HUMAN;sp|P29590-10|PML_HUMAN;sp|P29590-13|PML_HUMAN	0.0420334	21.5837	0.202119	0.841334	0.901983	-6.62197	P29590
sp|P29622|KAIN_HUMAN	-0.118101	22.0593	-0.094515	0.925396	0.954472	-6.63823	P29622
sp|P29692|EF1D_HUMAN;sp|P29692-2|EF1D_HUMAN;sp|P29692-3|EF1D_HUMAN;sp|P29692-4|EF1D_HUMAN	0.875628	23.6797	5.43418	9.42e-06	0.000174325	3.45774	P29692
sp|P29966|MARCS_HUMAN	-0.00918769	21.4042	-0.0185472	0.985338	0.989736	-6.64261	P29966
sp|P29992|GNA11_HUMAN	-2.12246	19.2003	-2.09998	0.045182	0.11172	-4.56256	P29992
sp|P30038|AL4A1_HUMAN;sp|P30038-3|AL4A1_HUMAN;sp|P30038-2|AL4A1_HUMAN	0.969806	18.9624	1.08643	0.286864	0.432345	-6.05397	P30038
sp|P30040|ERP29_HUMAN;sp|P30040-2|ERP29_HUMAN	0.895222	22.2851	3.80435	0.000738134	0.00477941	-0.755522	P30040
sp|P30041|PRDX6_HUMAN	0.194617	24.6031	1.0398	0.307626	0.454942	-6.10246	P30041
sp|P30043|BLVRB_HUMAN	-0.823668	24.5273	-3.39507	0.00213128	0.0108479	-1.76298	P30043
sp|P30044-2|PRDX5_HUMAN;sp|P30044|PRDX5_HUMAN;sp|P30044-3|PRDX5_HUMAN;sp|P30044-4|PRDX5_HUMAN	-0.088572	23.9296	-0.38867	0.700559	0.804215	-6.56598	P30044
sp|P30046|DOPD_HUMAN;sp|P30046-2|DOPD_HUMAN	-0.20462	20.6151	-0.961322	0.344896	0.493137	-6.17962	P30046
sp|P30048-2|PRDX3_HUMAN;sp|P30048|PRDX3_HUMAN	-0.592364	22.7072	-1.26173	0.217805	0.356968	-5.85449	P30048
sp|P30050|RL12_HUMAN;sp|P30050-2|RL12_HUMAN	1.04897	24.7518	5.42074	9.76e-06	0.000177437	3.42276	P30050
sp|P30084|ECHM_HUMAN	0.620441	21.8793	2.03024	0.0522597	0.124773	-4.68909	P30084
sp|P30085|KCY_HUMAN;sp|P30085-3|KCY_HUMAN;sp|P30085-2|KCY_HUMAN	0.806713	21.4939	4.12398	0.000317076	0.00250105	0.053968	P30085
sp|P30086|PEBP1_HUMAN	-0.451961	24.9622	-2.25954	0.0321029	0.0861522	-4.26178	P30086
sp|P30101|PDIA3_HUMAN	0.758735	24.5415	4.62699	8.25e-05	0.000924898	1.35258	P30101
sp|P30153|2AAA_HUMAN	0.42451	22.4372	3.0741	0.0047778	0.020087	-2.52135	P30153
sp|P30273|FCERG_HUMAN	-0.783558	19.4014	-1.16082	0.255845	0.396389	-5.9726	P30273
sp|P30419|NMT1_HUMAN;sp|P30419-2|NMT1_HUMAN	0.82551	20.9153	3.35618	0.00235327	0.011735	-1.85652	P30419
sp|P30519|HMOX2_HUMAN;sp|P30519-2|HMOX2_HUMAN	1.05898	19.3389	2.01824	0.0535718	0.126829	-4.71055	P30519
sp|P30520|PURA2_HUMAN	2.67919	18.6443	3.60491	0.001242	0.00719707	-1.25127	P30520
sp|P30533|AMRP_HUMAN	0.735407	20.5287	1.01275	0.320145	0.468694	-6.12969	P30533
sp|P30566|PUR8_HUMAN;sp|P30566-2|PUR8_HUMAN	1.20559	18.6653	1.36031	0.184948	0.320361	-5.73072	P30566
sp|P30622-2|CLIP1_HUMAN;sp|P30622-1|CLIP1_HUMAN;sp|P30622|CLIP1_HUMAN	2.39182	19.3133	4.37017	0.000164313	0.00154089	0.68675	P30622
sp|P30626-3|SORCN_HUMAN;sp|P30626-2|SORCN_HUMAN;sp|P30626|SORCN_HUMAN	0.368406	22.8089	1.93538	0.0634498	0.145323	-4.85616	P30626
sp|P30711|GSTT1_HUMAN;sp|P30711-2|GSTT1_HUMAN	-0.0420533	19.0865	-0.0582512	0.953976	0.968317	-6.64105	P30711
sp|P30740|ILEU_HUMAN;sp|P30740-2|ILEU_HUMAN	0.21679	22.9377	0.997564	0.327321	0.475541	-6.14468	P30740
sp|P30837|AL1B1_HUMAN	0.758784	19.3394	1.30229	0.203785	0.341937	-5.80456	P30837
sp|P30838|AL3A1_HUMAN	-1.16621	18.9555	-1.26281	0.217423	0.356667	-5.85318	P30838
sp|P30876|RPB2_HUMAN	1.597	19.2042	3.45913	0.001809	0.0094832	-1.60795	P30876
sp|P31040|SDHA_HUMAN;sp|P31040-2|SDHA_HUMAN;sp|P31040-3|SDHA_HUMAN	0.377646	22.4171	1.76975	0.0880292	0.185858	-5.1332	P31040
sp|P31146|COR1A_HUMAN	0.137248	23.1914	0.502636	0.619283	0.742172	-6.51458	P31146
sp|P31150|GDIA_HUMAN	0.257611	21.2037	1.28028	0.211306	0.351067	-5.83183	P31150
sp|P31151|S10A7_HUMAN	0.23572	17.965	0.457476	0.650978	0.767086	-6.5365	P31151
sp|P31153|METK2_HUMAN;sp|P31153-2|METK2_HUMAN	1.05086	20.923	4.62211	8.36e-05	0.000930934	1.33989	P31153
sp|P31327-3|CPSM_HUMAN;sp|P31327|CPSM_HUMAN;sp|P31327-2|CPSM_HUMAN	1.48732	18.3387	1.45616	0.156846	0.282927	-5.60265	P31327
sp|P31350|RIR2_HUMAN;sp|P31350-2|RIR2_HUMAN	0.0322049	17.2591	0.0468342	0.962989	0.973952	-6.64166	P31350
sp|P31483|TIA1_HUMAN;sp|P31483-2|TIA1_HUMAN;sp|P31483-3|TIA1_HUMAN	-0.899256	16.3698	-1.06836	0.294791	0.439777	-6.073	P31483
sp|P31689|DNJA1_HUMAN;sp|P31689-2|DNJA1_HUMAN	0.270892	20.69	0.625977	0.536571	0.672099	-6.44446	P31689
sp|P31749|AKT1_HUMAN;sp|P31749-2|AKT1_HUMAN	-0.0921122	17.0637	-0.139238	0.890293	0.932845	-6.6329	P31749
sp|P31930|QCR1_HUMAN	0.0733562	22.3742	0.332964	0.741726	0.834967	-6.58638	P31930
sp|P31937|3HIDH_HUMAN	0.234112	19.9531	0.687859	0.497391	0.63967	-6.40367	P31937
sp|P31939|PUR9_HUMAN;sp|P31939-2|PUR9_HUMAN	0.865042	21.6501	4.96021	3.36e-05	0.000471128	2.22123	P31939
sp|P31942-2|HNRH3_HUMAN;sp|P31942|HNRH3_HUMAN;sp|P31942-3|HNRH3_HUMAN;sp|P31942-4|HNRH3_HUMAN;sp|P31942-6|HNRH3_HUMAN;sp|P31942-5|HNRH3_HUMAN	0.0458419	21.9543	0.242083	0.810539	0.882945	-6.61294	P31942
sp|P31943|HNRH1_HUMAN	0.287641	22.7781	1.51388	0.14164	0.262302	-5.52193	P31943
sp|P31946-2|1433B_HUMAN;sp|P31946|1433B_HUMAN	0.10268	22.6768	0.506926	0.61631	0.739922	-6.5124	P31946
sp|P31947-2|1433S_HUMAN;sp|P31947|1433S_HUMAN	1.40281	25.2252	3.54549	0.00144842	0.00802931	-1.39727	P31947
sp|P31948|STIP1_HUMAN;sp|P31948-2|STIP1_HUMAN;sp|P31948-3|STIP1_HUMAN	0.993205	22.1207	6.65251	3.81e-07	2.26e-05	6.57969	P31948
sp|P31949|S10AB_HUMAN	0.61815	24.7926	2.91855	0.00699643	0.0266591	-2.87627	P31949
sp|P31997|CEAM8_HUMAN	0.418175	16.7214	0.521192	0.606469	0.731751	-6.50499	P31997
sp|P32119|PRDX2_HUMAN;sp|P32119-2|PRDX2_HUMAN	-0.814806	25.7216	-3.59933	0.00126011	0.00725959	-1.26502	P32119
sp|P32189-1|GLPK_HUMAN;sp|P32189-4|GLPK_HUMAN;sp|P32189-2|GLPK_HUMAN;sp|P32189|GLPK_HUMAN	1.13338	17.4317	1.46335	0.154884	0.28019	-5.59274	P32189
sp|P32322|P5CR1_HUMAN;sp|P32322-2|P5CR1_HUMAN;sp|P32322-3|P5CR1_HUMAN	4.07709	18.2545	6.64574	3.88e-07	2.26e-05	6.56272	P32322
sp|P32455|GBP1_HUMAN	0.913211	20.8597	1.44945	0.158696	0.285432	-5.61186	P32455
sp|P32456|GBP2_HUMAN	0.654886	18.6766	0.62662	0.536155	0.672099	-6.44406	P32456
sp|P32969|RL9_HUMAN	0.835628	22.4037	3.92964	0.00053077	0.00380442	-0.440172	P32969
sp|P33121|ACSL1_HUMAN;sp|P33121-2|ACSL1_HUMAN;sp|P33121-3|ACSL1_HUMAN	-0.4074	20.6518	-1.59994	0.121215	0.235186	-5.39673	P33121
sp|P33151|CADH5_HUMAN;sp|P33151-2|CADH5_HUMAN	0.0833185	16.9632	0.111883	0.911741	0.946663	-6.6364	P33151
sp|P33176|KINH_HUMAN;sp|O60282|KIF5C_HUMAN;sp|O60282-2|KIF5C_HUMAN	0.430023	21.0031	3.20264	0.00346852	0.015663	-2.22156	P33176
sp|P33240-2|CSTF2_HUMAN;sp|P33240|CSTF2_HUMAN	2.02412	19.5246	3.56844	0.00136502	0.00766775	-1.34099	P33240
sp|P33241|LSP1_HUMAN;sp|P33241-2|LSP1_HUMAN;sp|P33241-3|LSP1_HUMAN	1.40177	20.5591	2.55697	0.0164752	0.0516438	-3.66268	P33241
sp|P33316-2|DUT_HUMAN;sp|P33316|DUT_HUMAN	0.0583298	22.1947	0.155545	0.877545	0.923789	-6.63045	P33316
sp|P33991|MCM4_HUMAN	2.46756	17.6639	2.67675	0.0124688	0.041483	-3.40866	P33991
sp|P33992|MCM5_HUMAN	2.85472	17.9864	4.71243	6.55e-05	0.000772178	1.57495	P33992
sp|P33993|MCM7_HUMAN;sp|P33993-3|MCM7_HUMAN;sp|P33993-2|MCM7_HUMAN	1.45975	17.6706	1.84437	0.0760955	0.166633	-5.01075	P33993
sp|P34059|GALNS_HUMAN	1.80844	17.7611	2.49901	0.0188162	0.05728	-3.78309	P34059
sp|P34096|RNAS4_HUMAN	-0.631307	16.9631	-0.893965	0.379217	0.525799	-6.24133	P34096
sp|P34897-3|GLYM_HUMAN;sp|P34897|GLYM_HUMAN;sp|P34897-2|GLYM_HUMAN	2.30922	21.9561	4.23013	0.000238953	0.00204747	0.32598	P34897
sp|P34913|HYES_HUMAN;sp|P34913-3|HYES_HUMAN;sp|P34913-2|HYES_HUMAN	0.165612	17.2489	0.271678	0.78793	0.865672	-6.6052	P34913
sp|P34931|HS71L_HUMAN	-0.135424	16.8846	-0.200555	0.842545	0.902994	-6.62229	P34931
sp|P34932|HSP74_HUMAN;sp|P34932-2|HSP74_HUMAN	1.44129	20.9284	5.1732	1.9e-05	0.000296437	2.77729	P34932
sp|P34949-2|MPI_HUMAN;sp|P34949|MPI_HUMAN	0.936902	17.4503	1.35307	0.187221	0.323167	-5.74008	P34949
sp|P35030-5|TRY3_HUMAN;sp|P35030-3|TRY3_HUMAN;sp|P35030-2|TRY3_HUMAN;sp|P35030-4|TRY3_HUMAN;sp|P35030|TRY3_HUMAN	0.269781	17.1938	0.373814	0.711453	0.811716	-6.57173	P35030
sp|P35080|PROF2_HUMAN	0.997895	16.6546	1.31772	0.198636	0.336306	-5.78519	P35080
sp|P35080-2|PROF2_HUMAN	2.01967	18.6946	2.93704	0.00668892	0.0258373	-2.83457	P35080
sp|P35221|CTNA1_HUMAN;sp|P35221-2|CTNA1_HUMAN;sp|P35221-3|CTNA1_HUMAN	0.25857	21.8821	1.42592	0.165317	0.294052	-5.64385	P35221
sp|P35222|CTNB1_HUMAN	0.250547	22.1762	1.19444	0.242664	0.382999	-5.93424	P35222
sp|P35232|PHB1_HUMAN;sp|P35232-2|PHB1_HUMAN	0.200642	22.0942	0.905517	0.373177	0.519953	-6.23105	P35232
sp|P35237|SPB6_HUMAN	-0.903675	21.0521	-2.878	0.00771871	0.0287938	-2.96727	P35237
sp|P35241|RADI_HUMAN;sp|P35241-5|RADI_HUMAN;sp|P35241-4|RADI_HUMAN;sp|P35241-2|RADI_HUMAN;sp|P35241-3|RADI_HUMAN	-0.878151	20.2577	-3.83748	0.000676638	0.00446158	-0.672424	P35241
sp|P35244|RFA3_HUMAN	1.51207	20.3132	3.57961	0.00132614	0.00749922	-1.31354	P35244
sp|P35247|SFTPD_HUMAN	0.335067	18.1337	0.43334	0.6682	0.778145	-6.54738	P35247
sp|P35268|RL22_HUMAN	0.712064	23.1523	3.3046	0.00268247	0.0129981	-1.97995	P35268
sp|P35269|T2FA_HUMAN	-1.03364	16.7764	-1.95675	0.0607609	0.140211	-4.81904	P35269
sp|P35270|SPRE_HUMAN	0.985271	20.8874	1.99974	0.0556514	0.130719	-4.74345	P35270
sp|P35354|PGH2_HUMAN	1.23987	17.4452	1.75839	0.0899798	0.188444	-5.15149	P35354
sp|P35442|TSP2_HUMAN	1.99876	18.1682	2.73478	0.0108739	0.0377678	-3.2832	P35442
sp|P35475|IDUA_HUMAN;sp|P35475-2|IDUA_HUMAN	0.136652	17.7106	0.222997	0.825212	0.890922	-6.61745	P35475
sp|P35542|SAA4_HUMAN	-0.348171	17.5314	-0.390494	0.699226	0.804071	-6.56526	P35542
sp|P35555|FBN1_HUMAN	-0.741733	25.0155	-2.02318	0.0530275	0.125805	-4.70172	P35555
sp|P35573-2|GDE_HUMAN;sp|P35573-3|GDE_HUMAN;sp|P35573|GDE_HUMAN	2.017	18.6083	3.59357	0.00127904	0.0073436	-1.27919	P35573
sp|P35579|MYH9_HUMAN;sp|P35579-2|MYH9_HUMAN	-0.273506	24.7509	-1.57685	0.126441	0.242399	-5.43088	P35579
sp|P35580|MYH10_HUMAN;sp|P35580-3|MYH10_HUMAN;sp|P35580-5|MYH10_HUMAN;sp|P35580-2|MYH10_HUMAN;sp|P35580-4|MYH10_HUMAN	-1.63633	22.4422	-6.39704	7.38e-07	3.51e-05	5.93576	P35580
sp|P35606-2|COPB2_HUMAN;sp|P35606|COPB2_HUMAN	0.623264	21.7035	3.80307	0.000740631	0.00478082	-0.758747	P35606
sp|P35611-2|ADDA_HUMAN;sp|P35611-6|ADDA_HUMAN;sp|P35611|ADDA_HUMAN;sp|P35611-3|ADDA_HUMAN;sp|P35611-4|ADDA_HUMAN;sp|P35611-5|ADDA_HUMAN	-0.946937	20.1452	-2.47741	0.0197643	0.0595222	-3.82751	P35611
sp|P35612-2|ADDB_HUMAN;sp|P35612-8|ADDB_HUMAN;sp|P35612-9|ADDB_HUMAN;sp|P35612-4|ADDB_HUMAN;sp|P35612-3|ADDB_HUMAN;sp|P35612|ADDB_HUMAN;sp|P35612-7|ADDB_HUMAN;sp|P35612-5|ADDB_HUMAN;sp|P35612-6|ADDB_HUMAN	0.561713	17.3842	0.833493	0.411858	0.55953	-6.29314	P35612
sp|P35613-2|BASI_HUMAN;sp|P35613|BASI_HUMAN;sp|P35613-3|BASI_HUMAN;sp|P35613-4|BASI_HUMAN	3.50021	20.1233	4.08001	0.000356403	0.00275335	-0.0583231	P35613
sp|P35625|TIMP3_HUMAN	-1.17141	19.01	-1.39668	0.173851	0.304578	-5.683	P35625
sp|P35637-2|FUS_HUMAN;sp|P35637|FUS_HUMAN	0.699062	21.641	3.66426	0.00106455	0.00632732	-1.10464	P35637
sp|P35658-2|NU214_HUMAN;sp|P35658-4|NU214_HUMAN;sp|P35658|NU214_HUMAN;sp|P35658-3|NU214_HUMAN;sp|P35658-5|NU214_HUMAN	1.69199	17.5061	2.03584	0.0516572	0.123509	-4.67905	P35658
sp|P35659|DEK_HUMAN;sp|P35659-2|DEK_HUMAN	3.21988	20.4939	4.53756	0.000104869	0.00112037	1.12022	P35659
sp|P35749|MYH11_HUMAN;sp|P35749-2|MYH11_HUMAN	-2.38237	22.085	-5.77806	3.76e-06	9.81e-05	4.35021	P35749
sp|P35749-4|MYH11_HUMAN;sp|P35749-3|MYH11_HUMAN	0.354517	17.4191	0.771729	0.446957	0.595472	-6.34249	P35749
sp|P35754|GLRX1_HUMAN	0.0135133	20.5098	0.0360365	0.971518	0.978766	-6.64212	P35754
sp|P35813-3|PPM1A_HUMAN;sp|P35813|PPM1A_HUMAN;sp|P35813-2|PPM1A_HUMAN	1.80319	18.1145	2.74358	0.0106495	0.0371827	-3.26405	P35813
sp|P35858|ALS_HUMAN;sp|P35858-2|ALS_HUMAN	0.400726	16.844	0.515169	0.610615	0.735177	-6.50814	P35858
sp|P35914-3|HMGCL_HUMAN;sp|P35914-2|HMGCL_HUMAN;sp|P35914|HMGCL_HUMAN;sp|Q8TB92-5|HMGC2_HUMAN	0.0343682	17.1747	0.0757829	0.940149	0.960158	-6.63985	P35914
sp|P35998|PRS7_HUMAN;sp|P35998-2|PRS7_HUMAN	0.464844	21.2635	3.60186	0.00125185	0.00723675	-1.25878	P35998
sp|P36222|CH3L1_HUMAN	1.09012	17.4571	2.08792	0.046341	0.113863	-4.58466	P36222
sp|P36269-3|GGT5_HUMAN;sp|P36269|GGT5_HUMAN;sp|P36269-2|GGT5_HUMAN	0.41723	19.8251	0.670807	0.508025	0.647938	-6.41528	P36269
sp|P36405|ARL3_HUMAN	1.07976	18.7892	2.47179	0.0200185	0.0600694	-3.83905	P36405
sp|P36507|MP2K2_HUMAN	1.03688	19.43	1.19278	0.243303	0.383648	-5.93616	P36507
sp|P36542-2|ATPG_HUMAN;sp|P36542|ATPG_HUMAN	-0.459034	20.2372	-1.22149	0.232427	0.373655	-5.90265	P36542
sp|P36543|VATE1_HUMAN;sp|P36543-3|VATE1_HUMAN;sp|P36543-2|VATE1_HUMAN	-0.411218	22.1614	-2.31525	0.0284134	0.0786905	-4.15323	P36543
sp|P36551|HEM6_HUMAN;sp|P36551-2|HEM6_HUMAN	1.13462	20.9752	3.37905	0.00222016	0.0111536	-1.80156	P36551
sp|P36578|RL4_HUMAN	0.817587	25.1524	5.63877	5.45e-06	0.000126049	3.98947	P36578
sp|P36776-2|LONM_HUMAN;sp|P36776|LONM_HUMAN	0.4679	21.9549	2.14162	0.0413744	0.104551	-4.48555	P36776
sp|P36776-3|LONM_HUMAN	-0.769908	16.9029	-1.13525	0.266219	0.408154	-6.00112	P36776
sp|P36871|PGM1_HUMAN;sp|P36871-2|PGM1_HUMAN;sp|P36871-3|PGM1_HUMAN	0.483835	21.4097	1.80178	0.0827235	0.17698	-5.08111	P36871
sp|P36873|PP1G_HUMAN;sp|P36873-2|PP1G_HUMAN	-0.00301544	16.8735	-0.00328557	0.997403	0.998586	-6.64278	P36873
sp|P36915|GNL1_HUMAN;sp|P36915-2|GNL1_HUMAN	1.46846	18.8679	2.20178	0.0363802	0.095175	-4.37242	P36915
sp|P36952|SPB5_HUMAN;sp|P36952-2|SPB5_HUMAN	0.218182	17.147	0.321725	0.750131	0.839948	-6.59011	P36952
sp|P36957|ODO2_HUMAN;sp|P36957-2|ODO2_HUMAN	-0.00350953	22.8277	-0.0213581	0.983117	0.987798	-6.64255	P36957
sp|P36969-2|GPX4_HUMAN;sp|P36969|GPX4_HUMAN	1.77817	18.2328	2.24267	0.0333024	0.0885159	-4.29429	P36969
sp|P37108|SRP14_HUMAN	1.34043	21.5879	3.08059	0.00470174	0.0198662	-2.50637	P37108
sp|P37235|HPCL1_HUMAN;sp|P61601|NCALD_HUMAN	-0.999916	21.4335	-1.83229	0.0779276	0.169622	-5.03084	P37235
sp|P37268-4|FDFT_HUMAN;sp|P37268-3|FDFT_HUMAN;sp|P37268-2|FDFT_HUMAN;sp|P37268|FDFT_HUMAN;sp|P37268-5|FDFT_HUMAN	0.289982	17.1838	0.42751	0.672388	0.78087	-6.54992	P37268
sp|P37802|TAGL2_HUMAN;sp|P37802-2|TAGL2_HUMAN	0.322	25.5603	1.58094	0.125503	0.241286	-5.42487	P37802
sp|P37837-2|TALDO_HUMAN;sp|P37837|TALDO_HUMAN	0.842247	24.6647	4.44363	0.000134942	0.00135182	0.876732	P37837
sp|P38117|ETFB_HUMAN;sp|P38117-2|ETFB_HUMAN	-0.138248	21.283	-0.700723	0.489453	0.632956	-6.39473	P38117
sp|P38159|RBMX_HUMAN;sp|P38159-2|RBMX_HUMAN	0.700777	24.0843	3.14632	0.00399317	0.0173277	-2.35361	P38159
sp|P38159-3|RBMX_HUMAN	0.279623	16.1868	0.364201	0.718537	0.818116	-6.57532	P38159
sp|P38571-2|LICH_HUMAN;sp|P38571|LICH_HUMAN	-0.434373	17.729	-0.474698	0.638808	0.757505	-6.52838	P38571
sp|P38606-2|VATA_HUMAN;sp|P38606|VATA_HUMAN	-0.0731431	22.5403	-0.373093	0.711984	0.812046	-6.572	P38606
sp|P38646|GRP75_HUMAN	0.577702	24.3185	2.27959	0.0307279	0.0833901	-4.22292	P38646
sp|P38919|IF4A3_HUMAN	0.455642	21.7497	2.98936	0.00588647	0.0234527	-2.71584	P38919
sp|P38935|SMBP2_HUMAN	-0.22602	16.7054	-0.305472	0.762342	0.849115	-6.59529	P38935
sp|P39019|RS19_HUMAN	1.06992	24.5796	7.02944	1.45e-07	1.26e-05	7.51643	P39019
sp|P39023|RL3_HUMAN	0.861183	25.0356	6.29875	9.54e-07	4.24e-05	5.68622	P39023
sp|P39059|COFA1_HUMAN	-0.901239	18.4642	-1.54441	0.134094	0.252624	-5.47817	P39059
sp|P39060-2|COIA1_HUMAN;sp|P39060-1|COIA1_HUMAN;sp|P39060|COIA1_HUMAN	-1.07795	22.3604	-5.24084	1.58e-05	0.000254244	2.9538	P39060
sp|P39656|OST48_HUMAN;sp|P39656-3|OST48_HUMAN;sp|P39656-2|OST48_HUMAN	0.435124	22.7705	2.0996	0.0452175	0.11172	-4.56325	P39656
sp|P39687|AN32A_HUMAN	1.00041	22.1757	5.58308	6.32e-06	0.000136864	3.84493	P39687
sp|P39748|FEN1_HUMAN;sp|P39748-2|FEN1_HUMAN	2.88244	18.8958	4.95168	3.44e-05	0.000476415	2.19895	P39748
sp|P39880-3|CUX1_HUMAN;sp|P39880-4|CUX1_HUMAN;sp|P39880|CUX1_HUMAN;sp|P39880-6|CUX1_HUMAN;sp|P39880-5|CUX1_HUMAN;sp|P39880-2|CUX1_HUMAN;sp|P39880-9|CUX1_HUMAN;sp|Q13948-10|CASP_HUMAN;sp|Q13948|CASP_HUMAN;sp|Q13948-9|CASP_HUMAN;sp|Q13948-2|CASP_HUMAN	1.26148	17.4454	1.758	0.0900475	0.188469	-5.15212	P39880
sp|P39900|MMP12_HUMAN	0.797523	20.5954	0.977745	0.336855	0.484749	-6.16394	P39900
sp|P40121|CAPG_HUMAN;sp|P40121-2|CAPG_HUMAN	-0.1938	24.791	-0.623843	0.537951	0.67214	-6.4458	P40121
sp|P40199|CEAM6_HUMAN	0.737319	21.8582	1.66083	0.108283	0.21529	-5.3047	P40199
sp|P40227|TCPZ_HUMAN;sp|P40227-2|TCPZ_HUMAN	0.360629	21.6628	2.12007	0.0433077	0.108704	-4.52554	P40227
sp|P40261|NNMT_HUMAN	1.59955	21.8327	2.20159	0.0363954	0.095175	-4.37278	P40261
sp|P40306|PSB10_HUMAN	0.628389	21.2	1.28596	0.209346	0.348496	-5.82484	P40306
sp|P40394|ADH7_HUMAN;sp|P40394-2|ADH7_HUMAN	0.380666	16.8927	0.646562	0.523358	0.661496	-6.43131	P40394
sp|P40429|RL13A_HUMAN	0.994159	24.4341	6.03347	1.91e-06	6.41e-05	5.0083	P40429
sp|P40763-3|STAT3_HUMAN;sp|P40763-2|STAT3_HUMAN;sp|P40763|STAT3_HUMAN	0.990182	19.5403	1.55849	0.130727	0.2485	-5.45775	P40763
sp|P40925-3|MDHC_HUMAN;sp|P40925|MDHC_HUMAN;sp|P40925-2|MDHC_HUMAN	0.105383	22.7749	0.757803	0.455113	0.602261	-6.35312	P40925
sp|P40926|MDHM_HUMAN;sp|P40926-2|MDHM_HUMAN	0.771854	23.9265	3.7414	0.000870484	0.00541207	-0.912902	P40926
sp|P40939|ECHA_HUMAN;sp|P40939-2|ECHA_HUMAN	-0.27888	21.9707	-1.12458	0.270638	0.4131	-6.01286	P40939
sp|P41091|IF2G_HUMAN	1.67737	21.5555	2.97212	0.00614012	0.0241879	-2.75506	P41091
sp|P41212|ETV6_HUMAN	1.51394	18.0315	3.46815	0.00176762	0.00930965	-1.58604	P41212
sp|P41218|MNDA_HUMAN	0.970557	20.3309	1.65871	0.108714	0.216021	-5.30796	P41218
sp|P41219|PERI_HUMAN;sp|P41219-2|PERI_HUMAN	-0.582919	16.6049	-1.27863	0.211876	0.351669	-5.83385	P41219
sp|P41222|PTGDS_HUMAN	-3.20236	19.096	-5.16155	1.96e-05	0.000302185	2.74689	P41222
sp|P41223|BUD31_HUMAN;sp|P41223-2|BUD31_HUMAN	1.33693	16.9282	1.9723	0.0588669	0.13687	-4.79184	P41223
sp|P41226|UBA7_HUMAN	1.08481	17.5807	1.33173	0.19405	0.330198	-5.76744	P41226
sp|P41227-2|NAA10_HUMAN;sp|P41227|NAA10_HUMAN	1.11537	17.5932	1.61914	0.117007	0.228994	-5.36802	P41227
sp|Q6NXS1|IPP2B_HUMAN;sp|P41236|IPP2_HUMAN	1.60302	22.0184	3.07656	0.00474882	0.02004	-2.51567	Q6NXS1
sp|P41240|CSK_HUMAN	0.284513	19.4563	0.489936	0.628125	0.748782	-6.52095	P41240
sp|P41250-2|GARS_HUMAN;sp|P41250|GARS_HUMAN	1.96756	20.5813	8.08877	1.06e-08	2.39e-06	10.052	P41250
sp|P41252|SYIC_HUMAN	1.50195	20.1885	1.87237	0.0719912	0.159686	-4.96379	P41252
sp|P41567|EIF1_HUMAN	0.554706	20.1949	1.33894	0.191721	0.327391	-5.75824	P41567
sp|P42025|ACTY_HUMAN	-1.12681	19.1408	-2.07182	0.0479297	0.116578	-4.61401	P42025
sp|P42126-2|ECI1_HUMAN;sp|P42126|ECI1_HUMAN	0.136159	20.7969	0.539398	0.59402	0.72189	-6.49525	P42126
sp|P42166|LAP2A_HUMAN;sp|P42167-3|LAP2B_HUMAN	1.74596	17.7117	2.4485	0.0211029	0.0625861	-3.88662	P42166
sp|P42167|LAP2B_HUMAN;sp|P42167-2|LAP2B_HUMAN	0.736713	22.4922	3.58454	0.00130933	0.00745413	-1.30143	P42167
sp|P42224|STAT1_HUMAN	2.04899	21.7016	3.87559	0.000612077	0.00415742	-0.576558	P42224
sp|P42224-2|STAT1_HUMAN	0.112637	16.7676	0.166544	0.868966	0.919946	-6.62865	P42224
sp|P42226|STAT6_HUMAN;sp|P42226-3|STAT6_HUMAN;sp|P42226-2|STAT6_HUMAN	0.126931	19.4079	0.246907	0.806843	0.8799	-6.61174	P42226
sp|P42285|MTREX_HUMAN	2.4437	17.9755	3.77292	0.000801539	0.00511531	-0.834188	P42285
sp|P42330|AK1C3_HUMAN;sp|P42330-2|AK1C3_HUMAN	1.82368	17.8046	1.9007	0.0680339	0.152816	-4.91572	P42330
sp|P42331-6|RHG25_HUMAN;sp|P42331-4|RHG25_HUMAN;sp|P42331-2|RHG25_HUMAN;sp|P42331-5|RHG25_HUMAN;sp|P42331-3|RHG25_HUMAN;sp|P42331|RHG25_HUMAN	-1.05652	19.0425	-1.3714	0.181507	0.31521	-5.71628	P42331
sp|P42566|EPS15_HUMAN	2.48651	22.2885	1.27752	0.212263	0.352137	-5.83522	P42566
sp|P42574|CASP3_HUMAN	-0.0542835	17.5777	-0.111523	0.912024	0.946663	-6.63644	P42574
sp|P42677|RS27_HUMAN	0.949107	21.3198	5.53386	7.21e-06	0.000143236	3.71706	P42677
sp|P42704|LPPRC_HUMAN	0.314168	21.6271	1.02178	0.315925	0.463522	-6.12067	P42704
sp|P42765|THIM_HUMAN	-1.29349	22.0143	-5.83243	3.26e-06	9.09e-05	4.49068	P42765
sp|P42766|RL35_HUMAN	0.491004	24.0452	2.95673	0.00637542	0.0248826	-2.79001	P42766
sp|P42768|WASP_HUMAN	0.0971699	18.8765	0.14649	0.88462	0.929209	-6.63185	P42768
sp|P42771|CDN2A_HUMAN;sp|P42771-4|CDN2A_HUMAN;sp|P42771-2|CDN2A_HUMAN;sp|P42771-3|CDN2A_HUMAN	0.99913	17.2298	1.26933	0.215125	0.354966	-5.84524	P42771
sp|P42785|PCP_HUMAN;sp|P42785-2|PCP_HUMAN	1.17972	17.8487	2.42931	0.0220364	0.0643555	-3.9256	P42785
sp|P43034|LIS1_HUMAN;sp|P43034-2|LIS1_HUMAN	1.11113	17.7202	1.76788	0.0883468	0.186178	-5.1362	P43034
sp|P43121|MUC18_HUMAN;sp|P43121-2|MUC18_HUMAN	-1.93022	21.4426	-3.92087	0.000543206	0.00385265	-0.462343	P43121
sp|P43155|CACP_HUMAN;sp|P43155-2|CACP_HUMAN;sp|P43155-3|CACP_HUMAN	0.49755	17.4319	0.727911	0.472915	0.617864	-6.3753	P43155
sp|P43243|MATR3_HUMAN;sp|P43243-2|MATR3_HUMAN	0.560619	22.6601	3.18373	0.00363684	0.0160917	-2.26602	P43243
sp|P43246|MSH2_HUMAN;sp|P43246-2|MSH2_HUMAN	0.0876553	17.4033	0.147753	0.883632	0.92846	-6.63166	P43246
sp|P43304-2|GPDM_HUMAN;sp|P43304|GPDM_HUMAN	-0.0432539	21.3425	-0.199564	0.843313	0.903522	-6.62249	P43304
sp|P43307|SSRA_HUMAN;sp|P43307-2|SSRA_HUMAN	0.370644	21.1317	1.44377	0.160273	0.287198	-5.61961	P43307
sp|P43353|AL3B1_HUMAN;sp|P43353-2|AL3B1_HUMAN	0.161525	18.2834	0.134039	0.894363	0.935658	-6.63362	P43353
sp|P43358|MAGA4_HUMAN;sp|A2A368|MAGBG_HUMAN	0.91748	17.7237	1.11101	0.276329	0.419841	-6.02762	P43358
sp|P43487-2|RANG_HUMAN;sp|P43487|RANG_HUMAN	1.40243	20.7941	3.74408	0.000864401	0.00539412	-0.906214	P43487
sp|P43490|NAMPT_HUMAN	1.65667	21.7627	4.21589	0.000248203	0.00211067	0.289431	P43490
sp|P43686-2|PRS6B_HUMAN;sp|P43686|PRS6B_HUMAN	0.590038	20.2144	3.34806	0.00240241	0.0119273	-1.87602	P43686
sp|P43699|NKX21_HUMAN;sp|P43699-3|NKX21_HUMAN	2.48483	19.0936	5.4077	1.01e-05	0.000180566	3.3888	P43699
sp|P45880-2|VDAC2_HUMAN;sp|P45880|VDAC2_HUMAN;sp|P45880-1|VDAC2_HUMAN	0.508616	22.5754	2.23878	0.0335851	0.0889578	-4.30177	P45880
sp|P45954-2|ACDSB_HUMAN;sp|P45954|ACDSB_HUMAN	0.232144	18.8314	0.241795	0.810761	0.882945	-6.61301	P45954
sp|P45974-2|UBP5_HUMAN;sp|P45974|UBP5_HUMAN	0.464745	21.3653	2.45596	0.0207498	0.0618282	-3.87141	P45974
sp|P46013-2|KI67_HUMAN;sp|P46013|KI67_HUMAN	0.974211	17.8415	2.19164	0.0371818	0.0961883	-4.39163	P46013
sp|P46060|RAGP1_HUMAN	0.99639	18.7047	1.20965	0.236866	0.377926	-5.91655	P46060
sp|P46063|RECQ1_HUMAN	1.82775	18.0623	2.43525	0.0217435	0.0636654	-3.91355	P46063
sp|P46087-2|NOP2_HUMAN;sp|P46087|NOP2_HUMAN;sp|P46087-4|NOP2_HUMAN;sp|P46087-3|NOP2_HUMAN	2.59646	20.0003	5.17451	1.89e-05	0.000296437	2.78071	P46087
sp|P46108|CRK_HUMAN;sp|P46108-2|CRK_HUMAN	-0.793363	19.0077	-1.13874	0.264785	0.406325	-5.99727	P46108
sp|P46109|CRKL_HUMAN	0.654828	20.2256	1.06918	0.294428	0.439429	-6.07214	P46109
sp|P46379-2|BAG6_HUMAN;sp|P46379|BAG6_HUMAN;sp|P46379-3|BAG6_HUMAN;sp|P46379-5|BAG6_HUMAN;sp|P46379-4|BAG6_HUMAN	1.17652	20.1295	2.07911	0.0472042	0.115647	-4.60073	P46379
sp|P46459|NSF_HUMAN;sp|P46459-2|NSF_HUMAN	0.463852	20.6825	2.748	0.0105383	0.036906	-3.25441	P46459
sp|P46776|RL27A_HUMAN	1.16971	24.8768	5.6499	5.29e-06	0.000123871	4.01834	P46776
sp|P46777|RL5_HUMAN	1.00916	23.8614	5.83265	3.25e-06	9.09e-05	4.49126	P46777
sp|P46778|RL21_HUMAN	1.07217	23.077	5.98231	2.19e-06	6.98e-05	4.87686	P46778
sp|P46779|RL28_HUMAN;sp|P46779-2|RL28_HUMAN;sp|P46779-3|RL28_HUMAN;sp|P46779-4|RL28_HUMAN;sp|P46779-5|RL28_HUMAN	0.691057	24.2268	4.12638	0.000315058	0.00249095	0.0601034	P46779
sp|P46781|RS9_HUMAN	0.76178	24.001	4.22545	0.000241956	0.00206796	0.313959	P46781
sp|P46782|RS5_HUMAN	0.867746	24.3295	4.6679	7.39e-05	0.000848254	1.45902	P46782
sp|P46783|RS10_HUMAN	0.805829	24.1287	4.87912	4.18e-05	0.000549612	2.00958	P46783
sp|P46821|MAP1B_HUMAN	1.07295	18.1371	1.348	0.188827	0.323869	-5.74662	P46821
sp|P46926|GNPI1_HUMAN;sp|P46926-2|GNPI1_HUMAN;sp|Q8TDQ7-3|GNPI2_HUMAN;sp|Q8TDQ7-2|GNPI2_HUMAN;sp|Q8TDQ7|GNPI2_HUMAN	1.00541	17.2904	1.33671	0.192439	0.328119	-5.76109	P46926
sp|P46937-5|YAP1_HUMAN;sp|P46937-3|YAP1_HUMAN;sp|P46937-6|YAP1_HUMAN;sp|P46937-7|YAP1_HUMAN;sp|P46937-2|YAP1_HUMAN;sp|P46937-8|YAP1_HUMAN;sp|P46937|YAP1_HUMAN;sp|P46937-9|YAP1_HUMAN;sp|P46937-4|YAP1_HUMAN	2.01243	19.615	2.7294	0.0110132	0.0381469	-3.29489	P46937
sp|P46939-2|UTRN_HUMAN;sp|P46939|UTRN_HUMAN;sp|P46939-3|UTRN_HUMAN	-0.801544	20.4333	-3.12546	0.00420614	0.0180891	-2.40224	P46939
sp|P46939-4|UTRN_HUMAN	-0.275141	16.9675	-0.501598	0.620004	0.742286	-6.51511	P46939
sp|P46940|IQGA1_HUMAN	-0.0890959	23.3379	-0.636424	0.529843	0.66762	-6.43784	P46940
sp|P46976|GLYG_HUMAN;sp|P46976-2|GLYG_HUMAN;sp|P46976-3|GLYG_HUMAN	-0.135326	18.6478	-0.15654	0.876768	0.923789	-6.63029	P46976
sp|P46977|STT3A_HUMAN;sp|P46977-2|STT3A_HUMAN	1.03853	20.6331	1.16033	0.256042	0.396513	-5.97316	P46977
sp|P47712|PA24A_HUMAN	2.52746	19.9155	2.88636	0.00756427	0.0282741	-2.94856	P47712
sp|P47755|CAZA2_HUMAN;sp|P47755-2|CAZA2_HUMAN	-0.298532	22.0017	-1.79647	0.0835833	0.178255	-5.0898	P47755
sp|P47756|CAPZB_HUMAN;sp|P47756-1|CAPZB_HUMAN	0.403329	23.2403	2.57973	0.0156322	0.0495999	-3.61495	P47756
sp|P47895|AL1A3_HUMAN	0.948079	17.3033	1.28614	0.209282	0.348496	-5.82461	P47895
sp|P47897|SYQ_HUMAN;sp|P47897-2|SYQ_HUMAN	0.369894	20.8545	2.0292	0.0523719	0.124864	-4.69095	P47897
sp|P47914|RL29_HUMAN	1.14483	24.2138	7.16504	1.03e-07	1.09e-05	7.84926	P47914
sp|P47929|LEG7_HUMAN	-0.456597	17.0576	-0.457858	0.650707	0.767034	-6.53632	P47929
sp|P47985|UCRI_HUMAN;sp|P0C7P4|UCRIL_HUMAN	-0.264547	21.9006	-1.40603	0.171085	0.301295	-5.67056	P47985
sp|P48047|ATPO_HUMAN	-0.136152	21.9476	-0.659272	0.515289	0.65399	-6.42298	P48047
sp|P48061-2|SDF1_HUMAN;sp|P48061-5|SDF1_HUMAN;sp|P48061|SDF1_HUMAN;sp|P48061-6|SDF1_HUMAN;sp|P48061-3|SDF1_HUMAN;sp|P48061-4|SDF1_HUMAN	-0.725002	17.6526	-0.830455	0.413543	0.561142	-6.29565	P48061
sp|P48147|PPCE_HUMAN	0.453076	16.4309	0.564665	0.576949	0.706998	-6.48119	P48147
sp|P48426|PI42A_HUMAN;sp|P48426-2|PI42A_HUMAN	-0.227253	18.4914	-0.32319	0.749034	0.839554	-6.58963	P48426
sp|P48444|COPD_HUMAN;sp|P48444-2|COPD_HUMAN	0.494912	23.3125	3.42692	0.00196465	0.0101262	-1.68604	P48444
sp|P48449|LSS_HUMAN;sp|P48449-3|LSS_HUMAN;sp|P48449-2|LSS_HUMAN	0.0685457	18.3011	0.109919	0.913284	0.947525	-6.63662	P48449
sp|P48506|GSH1_HUMAN	1.36449	19.3946	2.14378	0.0411854	0.104151	-4.48153	P48506
sp|P48556|PSMD8_HUMAN	0.421012	17.4753	0.547497	0.588522	0.716813	-6.49081	P48556
sp|P48634|PRC2A_HUMAN;sp|P48634-2|PRC2A_HUMAN;sp|P48634-3|PRC2A_HUMAN;sp|P48634-4|PRC2A_HUMAN	1.25162	22.4376	2.57044	0.0159715	0.0503452	-3.63447	P48634
sp|P48637|GSHB_HUMAN;sp|P48637-2|GSHB_HUMAN	1.82737	22.4929	5.28146	1.42e-05	0.000237006	3.05976	P48637
sp|P48643|TCPE_HUMAN;sp|P48643-2|TCPE_HUMAN	0.396661	23.9429	1.69419	0.101702	0.205596	-5.25311	P48643
sp|P48681|NEST_HUMAN	-1.38089	20.26	-6.06744	1.75e-06	6.39e-05	5.09544	P48681
sp|P48735-2|IDHP_HUMAN;sp|P48735|IDHP_HUMAN	0.0496523	22.3543	0.164227	0.870772	0.921544	-6.62904	P48735
sp|P48739|PIPNB_HUMAN;sp|P48739-2|PIPNB_HUMAN;sp|P48739-3|PIPNB_HUMAN	1.29139	18.1911	1.88908	0.0696343	0.156203	-4.93551	P48739
sp|P48960-2|AGRE5_HUMAN;sp|P48960-3|AGRE5_HUMAN;sp|P48960|AGRE5_HUMAN	0.227841	16.5415	0.339807	0.736623	0.831719	-6.58404	P48960
sp|P49006|MRP_HUMAN	2.1254	19.8581	1.76354	0.0890903	0.187045	-5.1432	P49006
sp|P49023-4|PAXI_HUMAN;sp|P49023-2|PAXI_HUMAN;sp|P49023|PAXI_HUMAN;sp|P49023-3|PAXI_HUMAN	-0.465997	21.3539	-1.73672	0.0937999	0.193779	-5.18612	P49023
sp|P49137|MAPK2_HUMAN;sp|P49137-2|MAPK2_HUMAN	1.60237	18.513	2.23999	0.0334967	0.0888333	-4.29944	P49137
sp|P49189|AL9A1_HUMAN;sp|P49189-3|AL9A1_HUMAN;sp|P49189-2|AL9A1_HUMAN	0.0944418	22.875	0.554035	0.584101	0.713174	-6.48718	P49189
sp|P49207|RL34_HUMAN	0.814911	24.0123	4.76555	5.68e-05	0.000702427	1.71336	P49207
sp|P49247|RPIA_HUMAN	2.10048	17.766	2.59577	0.0150624	0.0481996	-3.58116	P49247
sp|P49257|LMAN1_HUMAN	0.609174	22.6837	3.88718	0.00059367	0.00406537	-0.547351	P49257
sp|P49321|NASP_HUMAN;sp|P49321-3|NASP_HUMAN;sp|P49321-2|NASP_HUMAN;sp|P49321-4|NASP_HUMAN	2.30863	20.7257	3.20489	0.00344901	0.0156084	-2.21627	P49321
sp|P49327|FAS_HUMAN	0.475324	22.4431	1.29201	0.207272	0.346239	-5.81735	P49327
sp|P49368|TCPG_HUMAN;sp|P49368-2|TCPG_HUMAN	0.438486	23.8669	2.56234	0.0162725	0.0511508	-3.65143	P49368
sp|P49406|RM19_HUMAN	1.16536	19.4657	1.98535	0.0573174	0.133913	-4.76888	P49406
sp|P49407-2|ARRB1_HUMAN;sp|P49407|ARRB1_HUMAN	0.253097	19.0678	0.363892	0.718765	0.818116	-6.57544	P49407
sp|P49411|EFTU_HUMAN	-0.069407	22.7885	-0.273067	0.786873	0.865586	-6.60482	P49411
sp|P49419-2|AL7A1_HUMAN;sp|P49419|AL7A1_HUMAN;sp|P49419-4|AL7A1_HUMAN	-1.29091	21.7507	-2.2136	0.0354655	0.0931039	-4.34994	P49419
sp|P49458|SRP09_HUMAN;sp|P49458-2|SRP09_HUMAN	3.26308	20.0346	6.17783	1.31e-06	5.28e-05	5.37798	P49458
sp|P49585|PCY1A_HUMAN	0.713719	20.8721	4.45325	0.000131506	0.00133724	0.901625	P49585
sp|P49588|SYAC_HUMAN;sp|P49588-2|SYAC_HUMAN	2.27963	21.2845	4.0439	0.000392255	0.00296918	-0.150317	P49588
sp|P49589-3|SYCC_HUMAN;sp|P49589-2|SYCC_HUMAN;sp|P49589|SYCC_HUMAN	1.47006	20.33	4.06796	0.000367987	0.00282989	-0.0890285	P49589
sp|P49591|SYSC_HUMAN	0.663773	27.2165	5.06088	2.57e-05	0.000374914	2.48407	P49591
sp|P49593-2|PPM1F_HUMAN;sp|P49593|PPM1F_HUMAN	-0.352448	20.2465	-0.612546	0.545286	0.678793	-6.45282	P49593
sp|P49720|PSB3_HUMAN	0.225317	18.6994	0.426581	0.673057	0.781107	-6.55032	P49720
sp|P49721|PSB2_HUMAN	1.09731	20.2303	5.39788	1.04e-05	0.000183438	3.36322	P49721
sp|P49736|MCM2_HUMAN	1.96418	17.7422	2.70828	0.0115768	0.0391616	-3.34068	P49736
sp|P49748|ACADV_HUMAN;sp|P49748-2|ACADV_HUMAN;sp|P49748-3|ACADV_HUMAN	-0.511083	21.6023	-1.69759	0.10105	0.204523	-5.2478	P49748
sp|P49750-3|YLPM1_HUMAN;sp|P49750-1|YLPM1_HUMAN;sp|P49750|YLPM1_HUMAN	1.73994	19.3295	4.57407	9.51e-05	0.001032	1.21503	P49750
sp|P49755|TMEDA_HUMAN	1.01768	22.9793	5.99104	2.14e-06	6.98e-05	4.89931	P49755
sp|P49756|RBM25_HUMAN;sp|P49756-2|RBM25_HUMAN;sp|P49756-3|RBM25_HUMAN;sp|P49756-4|RBM25_HUMAN	1.27092	20.0852	5.74532	4.1e-06	0.000101895	4.26551	P49756
sp|P49757-4|NUMB_HUMAN;sp|P49757-2|NUMB_HUMAN;sp|P49757-3|NUMB_HUMAN;sp|P49757|NUMB_HUMAN;sp|P49757-8|NUMB_HUMAN;sp|P49757-7|NUMB_HUMAN;sp|P49757-6|NUMB_HUMAN;sp|P49757-5|NUMB_HUMAN;sp|P49757-9|NUMB_HUMAN	1.08097	16.9633	1.32648	0.19576	0.332437	-5.77412	P49757
sp|P49770|EI2BB_HUMAN	-0.328518	17.4166	-0.546631	0.589108	0.717124	-6.49129	P49770
sp|P49773|HINT1_HUMAN	1.46067	20.7276	2.5523	0.0166535	0.0521541	-3.67245	P49773
sp|P49788-2|TIG1_HUMAN;sp|P49788|TIG1_HUMAN	0.656393	17.057	0.911109	0.370277	0.518377	-6.22602	P49788
sp|P49790|NU153_HUMAN;sp|P49790-2|NU153_HUMAN;sp|P49790-3|NU153_HUMAN	1.40206	18.4886	2.66462	0.0128287	0.0424606	-3.4347	P49790
sp|P49792|RBP2_HUMAN	0.464561	21.3094	2.66224	0.0129005	0.0426562	-3.4398	P49792
sp|P49821-2|NDUV1_HUMAN;sp|P49821|NDUV1_HUMAN	-0.24016	20.9813	-1.22812	0.22997	0.371035	-5.89481	P49821
sp|P49902-2|5NTC_HUMAN;sp|P49902|5NTC_HUMAN	1.7882	17.3529	2.72926	0.011017	0.0381469	-3.2952	P49902
sp|P49903|SPS1_HUMAN;sp|P49903-4|SPS1_HUMAN;sp|P49903-3|SPS1_HUMAN;sp|P49903-2|SPS1_HUMAN	1.39607	18.9401	2.58886	0.0153053	0.0488844	-3.59572	P49903
sp|P49915|GUAA_HUMAN;sp|P49915-2|GUAA_HUMAN	0.775725	19.9901	1.53719	0.135849	0.25451	-5.48859	P49915
sp|P49916-3|DNLI3_HUMAN;sp|P49916|DNLI3_HUMAN;sp|P49916-4|DNLI3_HUMAN;sp|P49916-2|DNLI3_HUMAN	3.05911	19.6623	2.80816	0.00913042	0.0328968	-3.12241	P49916
sp|P49959-3|MRE11_HUMAN;sp|P49959|MRE11_HUMAN;sp|P49959-2|MRE11_HUMAN	4.79445	20.634	4.43096	0.000139607	0.00137811	0.843929	P49959
sp|P49961-3|ENTP1_HUMAN;sp|P49961-5|ENTP1_HUMAN;sp|P49961|ENTP1_HUMAN;sp|P49961-2|ENTP1_HUMAN;sp|P49961-6|ENTP1_HUMAN;sp|P49961-4|ENTP1_HUMAN	-1.44025	19.359	-1.94217	0.0625833	0.143827	-4.84438	P49961
sp|P50135|HNMT_HUMAN;sp|P50135-3|HNMT_HUMAN;sp|P50135-2|HNMT_HUMAN	0.294816	19.7225	0.35043	0.728727	0.82633	-6.58032	P50135
sp|P50148|GNAQ_HUMAN	-0.391928	17.7691	-0.555487	0.583122	0.712235	-6.48637	P50148
sp|P50213|IDH3A_HUMAN;sp|P50213-2|IDH3A_HUMAN	-0.721993	18.929	-1.0829	0.2884	0.432921	-6.05771	P50213
sp|P50225|ST1A1_HUMAN;sp|P50226|ST1A2_HUMAN;sp|P50225-2|ST1A1_HUMAN	-0.916238	19.2707	-0.981952	0.334815	0.483256	-6.15988	P50225
sp|P50238|CRIP1_HUMAN	-0.737582	21.8037	-0.582819	0.564837	0.696963	-6.4707	P50238
sp|P50336|PPOX_HUMAN	1.01229	16.8399	1.07005	0.29404	0.439399	-6.07122	P50336
sp|P50395|GDIB_HUMAN;sp|P50395-2|GDIB_HUMAN	0.425092	22.8712	2.77314	0.00992682	0.0352397	-3.19944	P50395
sp|P50402|EMD_HUMAN	0.658528	20.9619	1.31388	0.19991	0.337334	-5.79004	P50402
sp|P50416-2|CPT1A_HUMAN;sp|P50416|CPT1A_HUMAN	0.847225	19.4165	1.03694	0.308935	0.45604	-6.10537	P50416
sp|P50440-3|GATM_HUMAN;sp|P50440-2|GATM_HUMAN;sp|P50440|GATM_HUMAN	0.265794	17.0422	0.492717	0.626184	0.74726	-6.51957	P50440
sp|P50453|SPB9_HUMAN	-0.946206	19.8191	-1.73834	0.0935104	0.193675	-5.18355	P50453
sp|P50454|SERPH_HUMAN	0.901196	23.117	3.4839	0.00169752	0.00899657	-1.54772	P50454
sp|P50479|PDLI4_HUMAN;sp|P50479-2|PDLI4_HUMAN	1.57339	17.558	2.03788	0.0514388	0.123074	-4.67538	P50479
sp|P50502|F10A1_HUMAN;sp|Q8NFI4|F10A5_HUMAN	0.516731	21.331	2.29677	0.0295919	0.0812214	-4.18942	P50502
sp|P50552|VASP_HUMAN	-0.199531	22.6934	-0.816068	0.421581	0.570216	-6.30743	P50552
sp|P50570-3|DYN2_HUMAN;sp|P50570-2|DYN2_HUMAN;sp|P50570-4|DYN2_HUMAN;sp|P50570|DYN2_HUMAN;sp|P50570-5|DYN2_HUMAN	-0.370297	21.8157	-2.19762	0.036707	0.0956933	-4.3803	P50570
sp|P50579-3|MAP2_HUMAN;sp|P50579-2|MAP2_HUMAN;sp|P50579|MAP2_HUMAN	1.91989	18.8737	3.59656	0.00126919	0.00729945	-1.27185	P50579
sp|P50851-2|LRBA_HUMAN;sp|P50851|LRBA_HUMAN	1.30794	21.2557	3.72885	0.000899499	0.00555639	-0.944162	P50851
sp|P50895|BCAM_HUMAN	-2.38834	21.7347	-5.60417	5.98e-06	0.000131912	3.89967	P50895
sp|P50897|PPT1_HUMAN;sp|P50897-2|PPT1_HUMAN	0.0623004	19.7178	0.0756551	0.94025	0.960158	-6.63986	P50897
sp|P50914|RL14_HUMAN	0.233541	23.436	1.30251	0.203712	0.341937	-5.80429	P50914
sp|P50990|TCPQ_HUMAN;sp|P50990-2|TCPQ_HUMAN;sp|P50990-3|TCPQ_HUMAN	0.402755	21.9801	2.71003	0.0115293	0.0390399	-3.3369	P50990
sp|P50991|TCPD_HUMAN;sp|P50991-2|TCPD_HUMAN	0.809646	23.0802	2.57198	0.0159146	0.0503017	-3.63122	P50991
sp|P50995-2|ANX11_HUMAN;sp|P50995|ANX11_HUMAN	0.00533583	22.075	0.0323773	0.974409	0.981093	-6.64225	P50995
sp|P51003|PAPOA_HUMAN	-1.16063	16.8691	-1.85711	0.0742026	0.163517	-4.98944	P51003
sp|P51114|FXR1_HUMAN;sp|P51114-2|FXR1_HUMAN;sp|P51114-3|FXR1_HUMAN	1.37511	20.7921	3.44492	0.00187613	0.00977442	-1.64243	P51114
sp|P51116|FXR2_HUMAN	1.21736	17.648	1.92855	0.0643301	0.146841	-4.86794	P51116
sp|P51148|RAB5C_HUMAN;sp|P51148-2|RAB5C_HUMAN	0.011795	21.4421	0.0745298	0.941137	0.960193	-6.63995	P51148
sp|P51149|RAB7A_HUMAN	0.0709611	22.2001	0.445039	0.659829	0.771858	-6.54218	P51149
sp|P51153|RAB13_HUMAN	-0.275034	16.6075	-0.387562	0.70137	0.80433	-6.56642	P51153
sp|P51159-2|RB27A_HUMAN;sp|P51159|RB27A_HUMAN	0.792832	16.5271	0.989951	0.330961	0.478717	-6.15212	P51159
sp|P51178|PLCD1_HUMAN;sp|P51178-2|PLCD1_HUMAN	-1.33521	17.8882	-2.24236	0.0333245	0.0885159	-4.29488	P51178
sp|P51398-2|RT29_HUMAN;sp|P51398-3|RT29_HUMAN;sp|P51398|RT29_HUMAN	-0.135501	17.3259	-0.224318	0.824194	0.890481	-6.61715	P51398
sp|P51452|DUS3_HUMAN;sp|P51452-2|DUS3_HUMAN	0.224933	20.4488	0.420894	0.677154	0.784244	-6.55276	P51452
sp|P51531-2|SMCA2_HUMAN;sp|P51531|SMCA2_HUMAN	-0.332224	17.3365	-0.571224	0.572559	0.703661	-6.47744	P51531
sp|P51532-5|SMCA4_HUMAN;sp|P51532-2|SMCA4_HUMAN;sp|P51532-3|SMCA4_HUMAN;sp|P51532-4|SMCA4_HUMAN;sp|P51532|SMCA4_HUMAN	4.1722	19.9521	3.06253	0.00491655	0.020517	-2.54808	P51532
sp|P51570|GALK1_HUMAN	-0.0738301	21.5677	-0.194589	0.847167	0.905648	-6.62349	P51570
sp|P51571|SSRD_HUMAN	0.99507	21.9029	5.32317	1.27e-05	0.000218397	3.16853	P51571
sp|P51572|BAP31_HUMAN;sp|P51572-2|BAP31_HUMAN	0.0689098	22.5963	0.32976	0.744118	0.836538	-6.58745	P51572
sp|P51580|TPMT_HUMAN	-0.491256	17.4179	-0.801788	0.429655	0.578356	-6.31892	P51580
sp|P51606|RENBP_HUMAN;sp|P51606-2|RENBP_HUMAN	0.102064	17.4572	0.120854	0.904699	0.941511	-6.63534	P51606
sp|P51608-2|MECP2_HUMAN	-0.188526	21.6855	-0.722089	0.476429	0.621253	-6.37952	P51608
sp|P51610-2|HCFC1_HUMAN;sp|P51610|HCFC1_HUMAN;sp|P51610-4|HCFC1_HUMAN;sp|P51610-3|HCFC1_HUMAN	1.3844	19.5973	2.44842	0.0211067	0.0625861	-3.88678	P51610
sp|P51648|AL3A2_HUMAN;sp|P51648-2|AL3A2_HUMAN	-0.665518	21.4329	-1.93869	0.063026	0.144549	-4.85042	P51648
sp|P51649|SSDH_HUMAN;sp|P51649-2|SSDH_HUMAN	-0.788025	18.3035	-1.26447	0.216836	0.356223	-5.85116	P51649
sp|P51659|DHB4_HUMAN;sp|P51659-3|DHB4_HUMAN;sp|P51659-2|DHB4_HUMAN	-1.30239	21.327	-3.24282	0.0031354	0.0145217	-2.12674	P51659
sp|P51665|PSMD7_HUMAN	1.29427	19.0226	1.9633	0.0599561	0.138828	-4.80759	P51665
sp|P51687|SUOX_HUMAN	0.337571	17.9852	0.427523	0.672379	0.78087	-6.54992	P51687
sp|P51688|SPHM_HUMAN	0.595001	19.2489	0.814914	0.422231	0.570637	-6.30836	P51688
sp|P51689|ARSD_HUMAN;sp|P51689-3|ARSD_HUMAN;sp|P51689-2|ARSD_HUMAN	-0.0711691	17.1197	-0.0803926	0.936516	0.958756	-6.63949	P51689
sp|P51692|STA5B_HUMAN	-0.482884	17.0865	-0.768421	0.448886	0.5971	-6.34503	P51692
sp|P51812|KS6A3_HUMAN	0.454413	20.5005	1.2867	0.20909	0.348415	-5.82392	P51812
sp|P51858|HDGF_HUMAN;sp|P51858-2|HDGF_HUMAN;sp|P51858-3|HDGF_HUMAN	1.11266	23.0181	4.18194	0.00027173	0.00225396	0.202318	P51858
sp|P51888|PRELP_HUMAN	-1.90907	23.6401	-5.89904	2.73e-06	8.01e-05	4.66251	P51888
sp|P51911|CNN1_HUMAN;sp|P51911-2|CNN1_HUMAN	-1.90221	22.2901	-2.89141	0.00747243	0.0281446	-2.93725	P51911
sp|P51991|ROA3_HUMAN	1.39523	20.8262	1.68271	0.103928	0.208225	-5.27095	P51991
sp|P51991-2|ROA3_HUMAN	0.196873	23.1745	0.969386	0.340931	0.489364	-6.17195	P51991
sp|P52209-2|6PGD_HUMAN;sp|P52209|6PGD_HUMAN	0.3052	23.1786	1.22973	0.229375	0.370506	-5.8929	P52209
sp|P52272-2|HNRPM_HUMAN;sp|P52272|HNRPM_HUMAN	0.875002	25.1926	5.56471	6.64e-06	0.000139192	3.79722	P52272
sp|P52292|IMA1_HUMAN	2.40347	18.3358	5.1188	2.2e-05	0.000330861	2.63529	P52292
sp|P52294|IMA5_HUMAN	0.797357	18.7537	0.94487	0.35308	0.49937	-6.19508	P52294
sp|P52306-6|GDS1_HUMAN;sp|P52306-2|GDS1_HUMAN;sp|P52306-3|GDS1_HUMAN;sp|P52306-4|GDS1_HUMAN;sp|P52306|GDS1_HUMAN;sp|P52306-5|GDS1_HUMAN	1.70417	18.1628	2.14732	0.0408765	0.103759	-4.47493	P52306
sp|P52565|GDIR1_HUMAN;sp|P52565-2|GDIR1_HUMAN	0.0945576	22.586	0.507515	0.615902	0.739696	-6.51209	P52565
sp|P52566|GDIR2_HUMAN	0.0305148	22.5588	0.145538	0.885364	0.929701	-6.63199	P52566
sp|P52594-2|AGFG1_HUMAN;sp|P52594-3|AGFG1_HUMAN;sp|P52594|AGFG1_HUMAN;sp|P52594-4|AGFG1_HUMAN	1.4371	18.9354	1.96626	0.0595964	0.138185	-4.80243	P52594
sp|P52597|HNRPF_HUMAN	0.517134	23.9665	2.95491	0.00640372	0.0249642	-2.79412	P52597
sp|P52630-4|STAT2_HUMAN;sp|P52630|STAT2_HUMAN	0.77045	18.4048	1.51701	0.140852	0.261848	-5.51748	P52630
sp|P52701-4|MSH6_HUMAN;sp|P52701-3|MSH6_HUMAN;sp|P52701|MSH6_HUMAN;sp|P52701-2|MSH6_HUMAN	1.45247	16.7933	1.82021	0.0797972	0.172138	-5.05083	P52701
sp|P52788|SPSY_HUMAN;sp|P52788-2|SPSY_HUMAN	1.68102	17.7249	2.17505	0.0385285	0.0990648	-4.42296	P52788
sp|P52789|HXK2_HUMAN	1.00485	18.73	1.58012	0.125689	0.241347	-5.42607	P52789
sp|P52790|HXK3_HUMAN	-0.8217	19.1297	-0.803089	0.428916	0.577821	-6.31788	P52790
sp|P52815|RM12_HUMAN	0.799017	18.0739	1.67122	0.106196	0.212016	-5.28872	P52815
sp|P52888|THOP1_HUMAN	0.254541	17.1133	0.459085	0.649837	0.766289	-6.53575	P52888
sp|P52895|AK1C2_HUMAN;sp|P52895-2|AK1C2_HUMAN	1.13916	18.4849	0.906034	0.372909	0.519953	-6.23058	P52895
sp|P52907|CAZA1_HUMAN	0.412839	23.9736	2.4473	0.0211601	0.0625861	-3.88906	P52907
sp|P52926-3|HMGA2_HUMAN;sp|P52926-6|HMGA2_HUMAN;sp|P52926-4|HMGA2_HUMAN;sp|P52926-5|HMGA2_HUMAN;sp|P52926-2|HMGA2_HUMAN;sp|P52926|HMGA2_HUMAN	0.0789675	17.5235	0.133121	0.895082	0.936121	-6.63375	P52926
sp|P52943|CRIP2_HUMAN;sp|P52943-2|CRIP2_HUMAN	0.0531103	21.5688	0.0819516	0.935288	0.95828	-6.63936	P52943
sp|P52948-2|NUP98_HUMAN;sp|P52948-5|NUP98_HUMAN;sp|P52948|NUP98_HUMAN;sp|P52948-6|NUP98_HUMAN	1.69356	18.3235	2.89032	0.00749209	0.0281663	-2.93969	P52948
sp|P53004|BIEA_HUMAN	-0.133845	20.1149	-0.534178	0.597576	0.725113	-6.49808	P53004
sp|P53007|TXTP_HUMAN	-0.489818	18.3612	-0.689612	0.496306	0.638993	-6.40246	P53007
sp|P53367|ARFP1_HUMAN;sp|P53367-2|ARFP1_HUMAN;sp|P53367-3|ARFP1_HUMAN	2.43729	19.8943	3.8643	0.000630544	0.00424893	-0.604982	P53367
sp|P53396|ACLY_HUMAN;sp|P53396-2|ACLY_HUMAN;sp|P53396-3|ACLY_HUMAN	0.713235	22.3515	2.56092	0.016326	0.0512237	-3.65442	P53396
sp|P53420|CO4A4_HUMAN	-2.37724	18.5324	-4.74786	5.96e-05	0.000725954	1.66727	P53420
sp|P53582|MAP11_HUMAN	1.51534	17.9534	2.56849	0.0160433	0.0505246	-3.63855	P53582
sp|P53597|SUCA_HUMAN	-0.15697	22.0576	-0.556083	0.58272	0.712002	-6.48604	P53597
sp|P53602|MVD1_HUMAN	3.08639	17.9996	2.49654	0.0189224	0.0575514	-3.78818	P53602
sp|P53618|COPB_HUMAN	0.449099	20.454	2.83252	0.00861252	0.0314334	-3.06854	P53618
sp|P53621|COPA_HUMAN;sp|P53621-2|COPA_HUMAN	0.493856	21.6443	3.52049	0.00154493	0.00839883	-1.45846	P53621
sp|P53634|CATC_HUMAN	0.730773	21.9642	1.13099	0.267978	0.410291	-6.00582	P53634
sp|P53814-5|SMTN_HUMAN;sp|P53814|SMTN_HUMAN;sp|P53814-6|SMTN_HUMAN;sp|P53814-2|SMTN_HUMAN	-0.53784	18.5401	-0.740472	0.465386	0.611577	-6.36608	P53814
sp|P53990-2|IST1_HUMAN;sp|P53990-3|IST1_HUMAN;sp|P53990|IST1_HUMAN;sp|P53990-4|IST1_HUMAN;sp|P53990-5|IST1_HUMAN;sp|P53990-6|IST1_HUMAN	0.818217	20.4228	1.95909	0.0604721	0.139736	-4.81495	P53990
sp|P53992|SC24C_HUMAN;sp|P53992-2|SC24C_HUMAN	0.981259	20.7299	5.29091	1.38e-05	0.000233783	3.08442	P53992
sp|P53999|TCP4_HUMAN	0.922843	21.3112	3.32887	0.00252239	0.0123953	-1.92197	P53999
sp|P54136|SYRC_HUMAN;sp|P54136-2|SYRC_HUMAN	1.02454	20.9767	5.56263	6.68e-06	0.000139192	3.79181	P54136
sp|P54289-4|CA2D1_HUMAN;sp|P54289-5|CA2D1_HUMAN;sp|P54289-3|CA2D1_HUMAN;sp|P54289-2|CA2D1_HUMAN;sp|P54289|CA2D1_HUMAN	-0.219544	17.4717	-0.306898	0.761268	0.848199	-6.59485	P54289
sp|P54577|SYYC_HUMAN	1.0597	20.3825	3.81709	0.000713865	0.00466152	-0.723592	P54577
sp|P54578|UBP14_HUMAN;sp|P54578-2|UBP14_HUMAN;sp|P54578-3|UBP14_HUMAN	2.17744	19.6923	2.27294	0.0311775	0.0842042	-4.23582	P54578
sp|P54652|HSP72_HUMAN	2.0326	19.7288	2.99691	0.00577854	0.0231472	-2.69862	P54652
sp|P54687-4|BCAT1_HUMAN;sp|P54687|BCAT1_HUMAN;sp|P54687-5|BCAT1_HUMAN;sp|P54687-3|BCAT1_HUMAN;sp|P54687-2|BCAT1_HUMAN	1.46655	17.5509	2.11875	0.0434284	0.108926	-4.52797	P54687
sp|P54709|AT1B3_HUMAN;sp|P54709-2|AT1B3_HUMAN	1.35524	18.7781	1.91484	0.0661309	0.149436	-4.89153	P54709
sp|P54727|RD23B_HUMAN;sp|P54727-2|RD23B_HUMAN	-0.0771798	20.9503	-0.446474	0.658805	0.771827	-6.54153	P54727
sp|P54802|ANAG_HUMAN	1.65559	17.7784	3.83599	0.000679288	0.00447032	-0.676158	P54802
sp|P54819-2|KAD2_HUMAN;sp|P54819|KAD2_HUMAN;sp|P54819-6|KAD2_HUMAN;sp|P54819-3|KAD2_HUMAN;sp|P54819-5|KAD2_HUMAN;sp|P54819-4|KAD2_HUMAN	0.432073	22.9535	1.85054	0.0751735	0.165333	-5.00044	P54819
sp|P54886-2|P5CS_HUMAN;sp|P54886|P5CS_HUMAN	2.351	19.0485	3.41566	0.00202205	0.0103903	-1.71326	P54886
sp|P54920|SNAA_HUMAN;sp|Q9H115-3|SNAB_HUMAN;sp|Q9H115-2|SNAB_HUMAN	-1.4668	19.0046	-3.27065	0.00292291	0.013801	-2.06075	P54920
sp|P55001-3|MFAP2_HUMAN;sp|P55001-2|MFAP2_HUMAN;sp|P55001|MFAP2_HUMAN	-1.75028	19.5541	-1.72847	0.0952919	0.195685	-5.19922	P55001
sp|P55008|AIF1_HUMAN;sp|P55008-2|AIF1_HUMAN;sp|P55008-3|AIF1_HUMAN	0.789236	16.5124	0.954765	0.348142	0.495594	-6.18581	P55008
sp|P55010|IF5_HUMAN	1.46322	19.5071	2.66808	0.0127251	0.042159	-3.42728	P55010
sp|P55011|S12A2_HUMAN;sp|P55011-3|S12A2_HUMAN	2.14601	17.3496	2.58551	0.0154246	0.0491259	-3.60278	P55011
sp|P55036|PSMD4_HUMAN;sp|P55036-2|PSMD4_HUMAN	2.62159	20.2863	4.41794	0.000144566	0.00140484	0.810248	P55036
sp|P55058|PLTP_HUMAN;sp|P55058-3|PLTP_HUMAN;sp|P55058-4|PLTP_HUMAN;sp|P55058-2|PLTP_HUMAN	1.599	16.92	2.29164	0.0299269	0.0818083	-4.19944	P55058
sp|P55060-3|XPO2_HUMAN;sp|P55060|XPO2_HUMAN;sp|P55060-4|XPO2_HUMAN;sp|P55060-2|XPO2_HUMAN	1.25534	25.7493	0.981494	0.335037	0.483369	-6.16032	P55060
sp|P55072|TERA_HUMAN	0.430552	23.4769	3.07415	0.00477727	0.020087	-2.52125	P55072
sp|P55083-2|MFAP4_HUMAN;sp|P55083|MFAP4_HUMAN	-2.22863	22.0357	-3.48298	0.00170151	0.00900361	-1.54995	P55083
sp|P55084-2|ECHB_HUMAN;sp|P55084|ECHB_HUMAN	-0.36987	22.5287	-1.39086	0.175592	0.30699	-5.69071	P55084
sp|P55107|GDF10_HUMAN	-2.25539	18.0452	-3.49969	0.00162995	0.00878811	-1.50924	P55107
sp|P55145|MANF_HUMAN	2.40229	20.002	3.72806	0.000901373	0.00555639	-0.946147	P55145
sp|P55160|NCKPL_HUMAN;sp|P55160-2|NCKPL_HUMAN	-4.76001	21.362	-4.30532	0.000195459	0.00177384	0.519444	P55160
sp|P55196-1|AFAD_HUMAN;sp|P55196|AFAD_HUMAN;sp|P55196-5|AFAD_HUMAN;sp|P55196-2|AFAD_HUMAN;sp|P55196-6|AFAD_HUMAN;sp|P55196-3|AFAD_HUMAN	0.795413	20.5612	0.814983	0.422192	0.570637	-6.30831	P55196
sp|P55209|NP1L1_HUMAN;sp|P55209-2|NP1L1_HUMAN;sp|P55209-3|NP1L1_HUMAN	1.35779	20.5801	3.18664	0.00361045	0.0159959	-2.25919	P55209
sp|P55210-2|CASP7_HUMAN;sp|P55210|CASP7_HUMAN;sp|P55210-3|CASP7_HUMAN;sp|P55210-4|CASP7_HUMAN	2.86414	18.7792	2.94853	0.00650418	0.0252102	-2.80858	P55210
sp|P55263-3|ADK_HUMAN;sp|P55263|ADK_HUMAN;sp|P55263-2|ADK_HUMAN;sp|P55263-4|ADK_HUMAN	0.595947	20.0978	1.03639	0.309187	0.456213	-6.10593	P55263
sp|P55265-4|DSRAD_HUMAN;sp|P55265|DSRAD_HUMAN;sp|P55265-5|DSRAD_HUMAN	2.09926	21.1482	6.46316	6.21e-07	3.18e-05	6.10307	P55265
sp|P55265-3|DSRAD_HUMAN;sp|P55265-2|DSRAD_HUMAN	0.377541	17.2209	0.667433	0.510144	0.64978	-6.41755	P55265
sp|P55268|LAMB2_HUMAN	-2.55792	23.7345	-7.37604	6.08e-08	7.6e-06	8.36246	P55268
sp|P55290|CAD13_HUMAN;sp|P55290-4|CAD13_HUMAN;sp|P55290-5|CAD13_HUMAN;sp|P55290-3|CAD13_HUMAN;sp|P55290-2|CAD13_HUMAN	-3.33189	18.739	-4.45048	0.000132486	0.00134316	0.894459	P55290
sp|P55327-2|TPD52_HUMAN;sp|P55327-4|TPD52_HUMAN;sp|P55327-3|TPD52_HUMAN;sp|P55327|TPD52_HUMAN;sp|P55327-7|TPD52_HUMAN;sp|P55327-5|TPD52_HUMAN;sp|P55327-6|TPD52_HUMAN;sp|P55327-8|TPD52_HUMAN	2.22352	21.7198	1.83964	0.0768077	0.167942	-5.01862	P55327
sp|P55735|SEC13_HUMAN;sp|P55735-2|SEC13_HUMAN;sp|P55735-4|SEC13_HUMAN;sp|P55735-3|SEC13_HUMAN	0.651426	21.8088	3.80663	0.000733749	0.00477373	-0.749831	P55735
sp|P55769|NH2L1_HUMAN	1.09203	20.6794	3.34218	0.00243859	0.0120714	-1.89011	P55769
sp|P55786|PSA_HUMAN;sp|P55786-2|PSA_HUMAN	0.761015	21.3649	3.4418	0.00189118	0.00983764	-1.64999	P55786
sp|P55795|HNRH2_HUMAN	0.423831	21.4666	1.83704	0.0772026	0.168478	-5.02295	P55795
sp|P55809|SCOT1_HUMAN;sp|P55809-2|SCOT1_HUMAN	0.527535	19.74	0.527513	0.602133	0.728341	-6.50165	P55809
sp|P55884|EIF3B_HUMAN;sp|P55884-2|EIF3B_HUMAN	0.522565	21.5992	3.36527	0.00229946	0.0115178	-1.83469	P55884
sp|P55899|FCGRN_HUMAN	-0.588369	16.9504	-1.07129	0.293493	0.439199	-6.06993	P55899
sp|P55957|BID_HUMAN;sp|P55957-2|BID_HUMAN;sp|P55957-4|BID_HUMAN;sp|P55957-3|BID_HUMAN	3.40978	18.477	5.91335	2.63e-06	8.01e-05	4.69938	P55957
sp|P56134-4|ATPK_HUMAN;sp|P56134-2|ATPK_HUMAN;sp|P56134-3|ATPK_HUMAN;sp|P56134|ATPK_HUMAN	-0.804599	19.1754	-1.74499	0.0923267	0.192404	-5.17295	P56134
sp|P56182|RRP1_HUMAN	2.25101	18.4547	3.21852	0.00333299	0.0151647	-2.18415	P56182
sp|P56192|SYMC_HUMAN;sp|P56192-2|SYMC_HUMAN	1.19637	20.5307	4.12781	0.000313863	0.00248986	0.0637539	P56192
sp|P56199|ITA1_HUMAN	-1.98575	20.3554	-5.16211	1.95e-05	0.000302185	2.74834	P56199
sp|P56470|LEG4_HUMAN	0.547259	16.909	0.831808	0.412792	0.560348	-6.29453	P56470
sp|P56537|IF6_HUMAN;sp|P56537-2|IF6_HUMAN	2.09825	20.6063	2.67504	0.0125189	0.041555	-3.41234	P56537
sp|P56545-2|CTBP2_HUMAN;sp|P56545|CTBP2_HUMAN;sp|P56545-3|CTBP2_HUMAN	0.637541	18.0521	0.707932	0.485037	0.628834	-6.38965	P56545
sp|P56556|NDUA6_HUMAN	-0.679962	18.3098	-0.902286	0.374861	0.52126	-6.23394	P56556
sp|P57088|TMM33_HUMAN	1.58075	17.1826	3.17313	0.00373461	0.0164381	-2.29089	P57088
sp|P57105|SYJ2B_HUMAN	0.188815	18.3668	0.277124	0.783789	0.863319	-6.60368	P57105
sp|P57737-3|CORO7_HUMAN;sp|P57737-4|CORO7_HUMAN;sp|P57737|CORO7_HUMAN;sp|P57737-2|CORO7_HUMAN;sp|Q9Y3D7|TIM16_HUMAN	-0.365921	20.3042	-1.25722	0.219409	0.359052	-5.85996	P57737
sp|P57764|GSDMD_HUMAN	0.820352	17.2177	1.41993	0.167037	0.296058	-5.65193	P57764
sp|P58107|EPIPL_HUMAN	0.516091	25.4244	0.914057	0.368754	0.516562	-6.22336	P58107
sp|P58340|MLF1_HUMAN;sp|P58340-2|MLF1_HUMAN;sp|P58340-5|MLF1_HUMAN;sp|P58340-4|MLF1_HUMAN;sp|P58340-3|MLF1_HUMAN	-1.02886	17.1677	-1.80228	0.082644	0.17698	-5.08031	P58340
sp|P58546|MTPN_HUMAN	1.28391	19.4019	1.88105	0.0707574	0.157675	-4.94912	P58546
sp|P58876|H2B1D_HUMAN	1.19104	16.8278	1.59372	0.122604	0.237199	-5.40597	P58876
sp|P59045-3|NAL11_HUMAN;sp|P59045-2|NAL11_HUMAN;sp|P59045|NAL11_HUMAN	-1.13036	17.3731	-1.66117	0.108216	0.215284	-5.30419	P59045
sp|P59046-4|NAL12_HUMAN;sp|P59046-3|NAL12_HUMAN;sp|P59046-6|NAL12_HUMAN;sp|P59046-2|NAL12_HUMAN;sp|P59046|NAL12_HUMAN;sp|P59046-7|NAL12_HUMAN	-0.0297839	17.5033	-0.0684664	0.945917	0.963614	-6.64039	P59046
sp|P59665|DEF1_HUMAN	1.06828	18.1013	0.993742	0.329145	0.476907	-6.14842	P59665
sp|P59768|GBG2_HUMAN	-1.30705	17.7699	-2.09305	0.0458449	0.11289	-4.57527	P59768
sp|P59998|ARPC4_HUMAN;sp|P59998-3|ARPC4_HUMAN;sp|P59998-2|ARPC4_HUMAN;sp|P59998-4|ARPC4_HUMAN	-0.05967	23.251	-0.309465	0.759337	0.846981	-6.59404	P59998
sp|P60174-3|TPIS_HUMAN;sp|P60174|TPIS_HUMAN;sp|P60174-4|TPIS_HUMAN	1.39649	25.4052	9.74565	2.39e-10	2.01e-07	13.7008	P60174
sp|P60228|EIF3E_HUMAN	1.06376	20.4536	4.50265	0.000115176	0.00119072	1.02965	P60228
sp|P60468|SC61B_HUMAN	3.06529	19.3415	5.57119	6.53e-06	0.000138613	3.81405	P60468
sp|P60660-2|MYL6_HUMAN;sp|P60660|MYL6_HUMAN	-0.4325	25.7681	-2.6997	0.0118134	0.0397628	-3.35922	P60660
sp|P60709|ACTB_HUMAN	1.41228	19.2891	1.45701	0.156613	0.282741	-5.60148	P60709
sp|P60842|IF4A1_HUMAN;sp|P60842-2|IF4A1_HUMAN	0.619905	23.6933	3.28372	0.00282797	0.0134937	-2.02968	P60842
sp|P60866|RS20_HUMAN;sp|P60866-2|RS20_HUMAN	0.889061	23.7079	5.08744	2.39e-05	0.000353852	2.55342	P60866
sp|P60891|PRPS1_HUMAN;sp|P60891-2|PRPS1_HUMAN;sp|P11908|PRPS2_HUMAN;sp|P11908-2|PRPS2_HUMAN;sp|P21108|PRPS3_HUMAN	0.025356	19.9619	0.0651625	0.948523	0.964412	-6.64062	P60891
sp|P60900|PSA6_HUMAN;sp|P60900-2|PSA6_HUMAN;sp|P60900-3|PSA6_HUMAN	-0.270395	20.6048	-0.490491	0.627737	0.748584	-6.52068	P60900
sp|P60903|S10AA_HUMAN	-1.06039	22.8906	-1.68453	0.103571	0.207699	-5.26812	P60903
sp|P60953|CDC42_HUMAN;sp|P60953-1|CDC42_HUMAN	-0.00826222	22.6446	-0.0404209	0.968054	0.976916	-6.64195	P60953
sp|P60981-2|DEST_HUMAN;sp|P60981|DEST_HUMAN	0.253295	20.6131	0.432443	0.668844	0.778358	-6.54777	P60981
sp|P60983|GMFB_HUMAN	0.555821	16.5035	0.691075	0.4954	0.638591	-6.40145	P60983
sp|P61006|RAB8A_HUMAN;sp|P61006-2|RAB8A_HUMAN	0.472197	18.8599	0.512156	0.612693	0.737416	-6.50971	P61006
sp|P61011|SRP54_HUMAN;sp|P61011-2|SRP54_HUMAN	1.04279	17.8964	1.30966	0.201313	0.338968	-5.79533	P61011
sp|P61019-2|RAB2A_HUMAN;sp|P61019|RAB2A_HUMAN	0.504398	20.5564	3.17815	0.00368795	0.0162539	-2.2791	P61019
sp|P61020|RAB5B_HUMAN;sp|P61020-2|RAB5B_HUMAN	0.748423	18.4177	1.27144	0.214385	0.354438	-5.84267	P61020
sp|P61026|RAB10_HUMAN	0.0716794	22.3553	0.333701	0.741175	0.834904	-6.58613	P61026
sp|P61077|UB2D3_HUMAN;sp|P61077-2|UB2D3_HUMAN;sp|P61077-3|UB2D3_HUMAN	-0.0480609	18.242	-0.0439673	0.965253	0.975365	-6.6418	P61077
sp|P61081|UBC12_HUMAN	2.4433	19.159	3.18122	0.00365975	0.0161719	-2.2719	P61081
sp|P61086|UBE2K_HUMAN;sp|P61086-3|UBE2K_HUMAN;sp|P61086-2|UBE2K_HUMAN	1.18416	20.3131	2.06978	0.0481351	0.116994	-4.61773	P61086
sp|P61088|UBE2N_HUMAN	0.302243	22.4801	2.02975	0.0523127	0.124811	-4.68997	P61088
sp|P61106|RAB14_HUMAN	-0.161193	21.255	-1.15946	0.256391	0.396819	-5.97414	P61106
sp|P61158|ARP3_HUMAN	0.0139016	23.5506	0.0799299	0.936881	0.958756	-6.63952	P61158
sp|P61160|ARP2_HUMAN;sp|P61160-2|ARP2_HUMAN	0.0292521	23.0692	0.185626	0.854121	0.910775	-6.62523	P61160
sp|P61163|ACTZ_HUMAN	0.129358	22.3954	0.780323	0.441968	0.590457	-6.33584	P61163
sp|P61201|CSN2_HUMAN;sp|P61201-2|CSN2_HUMAN	0.848244	18.6915	1.61774	0.117309	0.22932	-5.37012	P61201
sp|P61204|ARF3_HUMAN;sp|P61204-2|ARF3_HUMAN	-0.290186	23.2664	-1.11958	0.272723	0.415484	-6.01831	P61204
sp|P61221|ABCE1_HUMAN	1.52099	18.41	2.35167	0.0262145	0.0743073	-4.08132	P61221
sp|P61224-4|RAP1B_HUMAN;sp|P61224-3|RAP1B_HUMAN;sp|P61224|RAP1B_HUMAN;sp|A6NIZ1|RP1BL_HUMAN;sp|P61224-2|RAP1B_HUMAN	-0.6445	22.0621	-1.47788	0.150978	0.275069	-5.57259	P61224
sp|P61225|RAP2B_HUMAN	-1.38122	20.0119	-1.99496	0.0562001	0.131758	-4.75191	P61225
sp|P61247|RS3A_HUMAN	0.782085	24.6988	4.64163	7.93e-05	0.000901155	1.39067	P61247
sp|P61254|RL26_HUMAN	0.672419	24.5004	3.80579	0.000735355	0.00477415	-0.75192	P61254
sp|P61289|PSME3_HUMAN;sp|P61289-3|PSME3_HUMAN;sp|P61289-2|PSME3_HUMAN	0.0408077	17.5328	0.0572758	0.954746	0.968475	-6.64111	P61289
sp|P61313|RL15_HUMAN;sp|P61313-2|RL15_HUMAN	0.819979	24.4558	5.79705	3.58e-06	9.59e-05	4.3993	P61313
sp|P61326|MGN_HUMAN;sp|P61326-2|MGN_HUMAN	-0.690208	17.1406	-1.2301	0.229237	0.370506	-5.89246	P61326
sp|P61353|RL27_HUMAN	1.21579	23.0613	7.63988	3.17e-08	5.87e-06	8.99596	P61353
sp|P61421|VA0D1_HUMAN	-0.14777	19.4795	-0.162403	0.872194	0.921653	-6.62934	P61421
sp|P61457|PHS_HUMAN	1.15543	21.9267	4.53231	0.000106359	0.00113271	1.10659	P61457
sp|P61513|RL37A_HUMAN	0.112207	17.8814	0.103396	0.91841	0.949244	-6.63733	P61513
sp|P61586|RHOA_HUMAN	-0.679563	22.8788	-2.35007	0.0263078	0.0744468	-4.0845	P61586
sp|P61604|CH10_HUMAN	1.13252	23.9567	4.58754	9.17e-05	0.00100176	1.25002	P61604
sp|P61619|S61A1_HUMAN;sp|P61619-3|S61A1_HUMAN	0.49504	21.7694	2.7273	0.0110682	0.038246	-3.29947	P61619
sp|P61626|LYSC_HUMAN	-1.80536	24.1931	-5.57831	6.41e-06	0.000136864	3.83254	P61626
sp|P61758|PFD3_HUMAN;sp|P61758-2|PFD3_HUMAN	1.22958	17.2459	1.4107	0.169718	0.299356	-5.66432	P61758
sp|P61769|B2MG_HUMAN	-0.265462	24.6075	-0.942702	0.354168	0.50028	-6.1971	P61769
sp|P61803|DAD1_HUMAN	1.16094	18.4698	1.21001	0.23673	0.377926	-5.91613	P61803
sp|P61916|NPC2_HUMAN;sp|P61916-2|NPC2_HUMAN	-1.04947	20.6104	-1.94137	0.062686	0.143965	-4.84579	P61916
sp|P61923|COPZ1_HUMAN;sp|P61923-2|COPZ1_HUMAN;sp|P61923-3|COPZ1_HUMAN;sp|P61923-4|COPZ1_HUMAN;sp|P61923-5|COPZ1_HUMAN	1.83927	18.3509	1.73092	0.0948467	0.194889	-5.19534	P61923
sp|P61956-2|SUMO2_HUMAN;sp|P61956|SUMO2_HUMAN	0.711532	22.5084	2.19065	0.0372612	0.0963199	-4.39351	P61956
sp|P61960|UFM1_HUMAN;sp|P61960-2|UFM1_HUMAN	2.60023	17.606	3.15079	0.00394893	0.0171799	-2.34317	P61960
sp|P61962|DCAF7_HUMAN	1.41559	17.4806	2.07455	0.0476573	0.116167	-4.60905	P61962
sp|P61970|NTF2_HUMAN	1.4937	22.8261	4.13062	0.000311526	0.00248045	0.0709363	P61970
sp|P61978-3|HNRPK_HUMAN;sp|P61978|HNRPK_HUMAN;sp|P61978-2|HNRPK_HUMAN	0.324304	24.1366	2.30597	0.0289999	0.0799215	-4.17143	P61978
sp|P61981|1433G_HUMAN	0.868341	23.6237	4.46191	0.000128484	0.00131444	0.924066	P61981
sp|P62081|RS7_HUMAN	0.938046	24.0265	5.83924	3.2e-06	9.07e-05	4.50826	P62081
sp|P62136|PP1A_HUMAN;sp|P62136-2|PP1A_HUMAN;sp|P62136-3|PP1A_HUMAN	0.750192	21.9434	4.1571	0.000290324	0.00235609	0.138679	P62136
sp|P62140|PP1B_HUMAN	1.23886	19.3283	2.08571	0.0465568	0.114227	-4.5887	P62140
sp|P62191|PRS4_HUMAN;sp|P62191-2|PRS4_HUMAN	-0.126484	20.7849	-0.385478	0.702895	0.80433	-6.56723	P62191
sp|P62195|PRS8_HUMAN;sp|P62195-2|PRS8_HUMAN	0.107976	20.7086	0.473812	0.639432	0.757712	-6.52881	P62195
sp|P62241|RS8_HUMAN	0.915588	23.9687	6.01536	2.01e-06	6.64e-05	4.96181	P62241
sp|P62244|RS15A_HUMAN	0.66274	23.4415	3.41441	0.00202853	0.0103978	-1.71628	P62244
sp|P62249|RS16_HUMAN	0.870129	23.8975	5.80297	3.52e-06	9.59e-05	4.4146	P62249
sp|P62253|UB2G1_HUMAN	0.0868721	17.5566	0.131591	0.896281	0.936214	-6.63396	P62253
sp|P62258|1433E_HUMAN;sp|P62258-2|1433E_HUMAN	0.25526	23.5824	1.64987	0.110522	0.219005	-5.32147	P62258
sp|P62263|RS14_HUMAN	1.13114	24.3201	6.25046	1.08e-06	4.57e-05	5.56329	P62263
sp|P62266|RS23_HUMAN	0.627731	24.187	2.48729	0.0193256	0.0585665	-3.80723	P62266
sp|P62269|RS18_HUMAN	0.705897	24.9217	3.98091	0.000463504	0.00340171	-0.310363	P62269
sp|P62273|RS29_HUMAN;sp|P62273-2|RS29_HUMAN	2.15039	22.1199	2.70669	0.0116203	0.0392302	-3.34412	P62273
sp|P62277|RS13_HUMAN	0.755364	23.6232	4.89893	3.97e-05	0.000527225	2.06128	P62277
sp|P62280|RS11_HUMAN	0.91812	26.613	6.1911	1.26e-06	5.2e-05	5.41187	P62280
sp|P62304|RUXE_HUMAN	0.247323	20.3744	1.20849	0.237306	0.378055	-5.91791	P62304
sp|P62310|LSM3_HUMAN	-0.258182	20.4686	-0.505972	0.61697	0.740189	-6.51288	P62310
sp|P62314|SMD1_HUMAN	1.0081	20.9758	4.25293	0.000224839	0.00196139	0.384581	P62314
sp|P62316|SMD2_HUMAN;sp|P62316-2|SMD2_HUMAN	2.74768	23.0914	2.85803	0.00809985	0.0300166	-3.01184	P62316
sp|P62318-2|SMD3_HUMAN;sp|P62318|SMD3_HUMAN	0.285911	20.7283	0.437981	0.664874	0.775074	-6.54533	P62318
sp|P62328|TYB4_HUMAN	-0.238555	23.935	-0.686188	0.498428	0.63985	-6.40482	P62328
sp|P62330|ARF6_HUMAN	-0.800672	16.5928	-1.19654	0.241858	0.382262	-5.93181	P62330
sp|P62333|PRS10_HUMAN	0.178835	20.4564	0.583988	0.564061	0.696515	-6.47001	P62333
sp|P62424|RL7A_HUMAN	0.884049	25.2842	6.17623	1.31e-06	5.28e-05	5.37389	P62424
sp|P62495-2|ERF1_HUMAN;sp|P62495|ERF1_HUMAN	0.801513	20.5414	2.71482	0.0113995	0.0387951	-3.32653	P62495
sp|P62701|RS4X_HUMAN	0.930906	25.4524	6.59843	4.38e-07	2.42e-05	6.44395	P62701
sp|P62714|PP2AB_HUMAN;sp|P67775|PP2AA_HUMAN;sp|P67775-2|PP2AA_HUMAN	0.0923271	20.8831	0.262249	0.795114	0.87068	-6.60776	P62714
sp|P62736|ACTA_HUMAN	-1.63768	20.6094	-1.39211	0.175215	0.306491	-5.68905	P62736
sp|P62750|RL23A_HUMAN	0.945822	23.5189	5.60592	5.95e-06	0.000131912	3.90421	P62750
sp|P62753|RS6_HUMAN	0.673162	23.1722	4.87634	4.22e-05	0.000551601	2.00231	P62753
sp|P62805|H4_HUMAN	0.0932072	28.1702	0.643565	0.525271	0.663401	-6.43325	P62805
sp|P62807|H2B1C_HUMAN;sp|Q99879|H2B1M_HUMAN;sp|O60814|H2B1K_HUMAN	0.698935	23.5235	2.83997	0.00845966	0.0310096	-3.052	P62807
sp|P62820|RAB1A_HUMAN;sp|P62820-2|RAB1A_HUMAN;sp|P62820-3|RAB1A_HUMAN	0.397364	22.8376	2.742	0.0106894	0.037258	-3.26749	P62820
sp|P62826|RAN_HUMAN	1.22304	23.1216	6.58168	4.57e-07	2.49e-05	6.40185	P62826
sp|P62829|RL23_HUMAN	0.620062	24.4956	3.96032	0.000489445	0.00357655	-0.362544	P62829
sp|P62834|RAP1A_HUMAN	-1.25538	17.8404	-1.35661	0.186108	0.32171	-5.73551	P62834
sp|P62841|RS15_HUMAN	0.978497	22.1074	4.54652	0.000102374	0.00109719	1.14348	P62841
sp|P62847-2|RS24_HUMAN;sp|P62847-3|RS24_HUMAN;sp|P62847|RS24_HUMAN;sp|P62847-4|RS24_HUMAN	0.864873	23.8524	4.96971	3.28e-05	0.000461186	2.24603	P62847
sp|P62851|RS25_HUMAN	0.945363	24.0006	6.06167	1.78e-06	6.39e-05	5.08065	P62851
sp|P62854|RS26_HUMAN	0.657002	23.6932	4.30173	0.000197344	0.00178137	0.5102	P62854
sp|P62857|RS28_HUMAN	1.49379	22.229	2.83896	0.00848021	0.0310372	-3.05424	P62857
sp|P62861|RS30_HUMAN	2.93105	22.3725	2.41036	0.0229958	0.0665812	-3.96391	P62861
sp|P62873|GBB1_HUMAN;sp|P62873-2|GBB1_HUMAN;sp|P62879-2|GBB2_HUMAN	-1.11341	22.4289	-5.54327	7.03e-06	0.000141344	3.74151	P62873
sp|P62879|GBB2_HUMAN	-1.01802	21.1291	-3.50016	0.00162796	0.00878811	-1.50808	P62879
sp|P62888|RL30_HUMAN	1.16613	22.4554	3.06553	0.00488022	0.0204062	-2.54115	P62888
sp|P62899|RL31_HUMAN;sp|P62899-3|RL31_HUMAN;sp|P62899-2|RL31_HUMAN	0.544488	24.8519	3.54326	0.00145681	0.00804941	-1.40275	P62899
sp|P62906|RL10A_HUMAN	1.03241	23.8516	6.46255	6.22e-07	3.18e-05	6.10154	P62906
sp|P62910|RL32_HUMAN	1.07218	24.7259	6.89484	2.05e-07	1.5e-05	7.18385	P62910
sp|P62913|RL11_HUMAN;sp|P62913-2|RL11_HUMAN	1.02207	23.7404	6.64676	3.86e-07	2.26e-05	6.56528	P62913
sp|P62917|RL8_HUMAN	0.964653	25.0858	5.51022	7.68e-06	0.000150808	3.65558	P62917
sp|P62937|PPIA_HUMAN;sp|P62937-2|PPIA_HUMAN	0.859552	25.731	5.00003	3.02e-05	0.000432259	2.32518	P62937
sp|P62942|FKB1A_HUMAN	0.101335	21.12	0.440677	0.662945	0.774429	-6.54413	P62942
sp|P62979|RS27A_HUMAN;sp|P0CG47|UBB_HUMAN	0.139621	25.5483	1.1542	0.258504	0.398861	-5.98005	P62979
sp|P62993|GRB2_HUMAN;sp|P62993-2|GRB2_HUMAN	0.101695	22.1009	0.571742	0.572212	0.703661	-6.47714	P62993
sp|P62995-3|TRA2B_HUMAN;sp|P62995|TRA2B_HUMAN	0.779212	23.2001	3.98502	0.000458488	0.00337224	-0.299936	P62995
sp|P63000|RAC1_HUMAN;sp|P63000-2|RAC1_HUMAN	-0.435764	19.6181	-0.480291	0.634877	0.753903	-6.52568	P63000
sp|P63010-2|AP2B1_HUMAN;sp|P63010|AP2B1_HUMAN;sp|P63010-3|AP2B1_HUMAN	0.366147	21.0413	2.58954	0.0152815	0.0488545	-3.5943	P63010
sp|P63092-3|GNAS2_HUMAN;sp|P63092-2|GNAS2_HUMAN;sp|P63092|GNAS2_HUMAN;sp|P63092-4|GNAS2_HUMAN;sp|Q5JWF2-2|GNAS1_HUMAN;sp|Q5JWF2|GNAS1_HUMAN	-0.469647	20.5234	-2.74182	0.010694	0.037258	-3.26789	P63092
sp|P63104|1433Z_HUMAN;sp|P63104-2|1433Z_HUMAN	0.69248	26.2231	4.71198	6.56e-05	0.000772178	1.57378	P63104
sp|P63151|2ABA_HUMAN;sp|P63151-2|2ABA_HUMAN	1.03055	18.7578	1.71513	0.0977437	0.199506	-5.22029	P63151
sp|P63165|SUMO1_HUMAN;sp|P63165-2|SUMO1_HUMAN;sp|G2XKQ0|SUMO5_HUMAN	2.10732	18.1931	2.99279	0.00583716	0.023321	-2.70801	P63165
sp|P63167|DYL1_HUMAN	1.99247	18.8142	1.94673	0.0620082	0.142699	-4.83647	P63167
sp|P63173|RL38_HUMAN	0.969993	23.3769	5.03483	2.75e-05	0.000396986	2.41603	P63173
sp|P63208|SKP1_HUMAN;sp|P63208-2|SKP1_HUMAN	0.142989	17.6222	0.254821	0.800786	0.875188	-6.60972	P63208
sp|P63218|GBG5_HUMAN	-1.27076	21.6057	-2.10646	0.0445693	0.110731	-4.55064	P63218
sp|P63220|RS21_HUMAN	1.13917	21.4891	1.81316	0.0809067	0.174086	-5.06245	P63220
sp|P63241|IF5A1_HUMAN;sp|P63241-2|IF5A1_HUMAN	0.597781	24.491	3.65302	0.00109614	0.00649972	-1.13247	P63241
sp|P63244|RACK1_HUMAN	0.527531	22.6262	3.48854	0.0016774	0.00893203	-1.53643	P63244
sp|P63261|ACTG_HUMAN	-0.173549	29.1552	-1.25167	0.221394	0.361725	-5.86666	P63261
sp|P63279|UBC9_HUMAN	0.345839	21.9264	1.61826	0.117195	0.22923	-5.36933	P63279
sp|P67809|YBOX1_HUMAN	1.61344	20.7618	2.25221	0.032619	0.0872597	-4.27592	P67809
sp|P67812-4|SC11A_HUMAN;sp|P67812|SC11A_HUMAN;sp|P67812-3|SC11A_HUMAN;sp|P67812-2|SC11A_HUMAN	-0.198525	19.0978	-0.239132	0.812804	0.884029	-6.61366	P67812
sp|P67870|CSK2B_HUMAN	0.588526	19.732	0.85277	0.401266	0.549341	-6.277	P67870
sp|P67936|TPM4_HUMAN	-0.803565	23.8276	-3.05266	0.00503781	0.0208939	-2.57081	P67936
sp|P68032|ACTC_HUMAN	-0.8268	26.6119	-3.19799	0.00350919	0.0157331	-2.2325	P68032
sp|P68036|UB2L3_HUMAN;sp|P68036-2|UB2L3_HUMAN;sp|P68036-3|UB2L3_HUMAN	-0.13563	22.1487	-0.31971	0.751641	0.84136	-6.59077	P68036
sp|P68104|EF1A1_HUMAN	0.65552	27.264	4.36056	0.000168595	0.00157562	0.661945	P68104
sp|P68363|TBA1B_HUMAN;sp|P68363-2|TBA1B_HUMAN	-0.0145966	26.2474	-0.0908507	0.92828	0.955449	-6.63857	P68363
sp|P68366-2|TBA4A_HUMAN;sp|P68366|TBA4A_HUMAN	0.587605	21.6682	2.04687	0.0504884	0.121402	-4.6592	P68366
sp|P68371|TBB4B_HUMAN	-0.0288321	24.342	-0.132335	0.895697	0.936214	-6.63386	P68371
sp|P68400|CSK21_HUMAN;sp|Q8NEV1|CSK23_HUMAN;sp|P68400-2|CSK21_HUMAN	0.872012	20.7304	4.49752	0.000116773	0.0012019	1.01636	P68400
sp|P68402|PA1B2_HUMAN;sp|P68402-3|PA1B2_HUMAN;sp|P68402-2|PA1B2_HUMAN;sp|P68402-4|PA1B2_HUMAN	-0.101855	20.7179	-0.35018	0.728913	0.82633	-6.58041	P68402
sp|P68431|H31_HUMAN;sp|Q71DI3|H32_HUMAN;sp|P84243|H33_HUMAN	0.449554	28.7232	2.9115	0.00711726	0.0269976	-2.89214	P68431
sp|P68871|HBB_HUMAN	-2.68707	28.31	-5.27065	1.46e-05	0.000242556	3.03157	P68871
sp|P69891|HBG1_HUMAN	-1.80874	18.2005	-2.23514	0.033851	0.0894917	-4.30875	P69891
sp|P69892|HBG2_HUMAN	-0.051881	17.1885	-0.0952197	0.924841	0.954472	-6.63816	P69892
sp|P69905|HBA_HUMAN	-2.55202	28.6661	-5.11989	2.19e-05	0.000330861	2.63814	P69905
sp|P78318|IGBP1_HUMAN	2.48182	18.0757	3.88239	0.000601215	0.00410041	-0.559433	P78318
sp|P78330|SERB_HUMAN	1.57319	18.04	2.05928	0.0492012	0.11907	-4.63678	P78330
sp|P78344-2|IF4G2_HUMAN;sp|P78344|IF4G2_HUMAN	0.988589	20.0025	3.69078	0.000993484	0.00604325	-1.03886	P78344
sp|P78345|RPP38_HUMAN	0.765056	17.4418	1.44332	0.1604	0.287273	-5.62023	P78345
sp|P78347-2|GTF2I_HUMAN;sp|P78347-4|GTF2I_HUMAN;sp|P78347-3|GTF2I_HUMAN;sp|P78347|GTF2I_HUMAN;sp|P78347-5|GTF2I_HUMAN	0.430662	24.6951	1.60751	0.11954	0.23303	-5.38544	P78347
sp|P78371|TCPB_HUMAN;sp|P78371-2|TCPB_HUMAN	0.370169	23.0794	2.04614	0.0505646	0.121413	-4.66051	P78371
sp|P78406|RAE1L_HUMAN	0.198348	17.0858	0.324786	0.747838	0.838772	-6.58911	P78406
sp|P78417|GSTO1_HUMAN;sp|P78417-3|GSTO1_HUMAN;sp|P78417-2|GSTO1_HUMAN	0.803215	21.2581	1.35125	0.187796	0.323304	-5.74243	P78417
sp|P78527|PRKDC_HUMAN;sp|P78527-2|PRKDC_HUMAN	0.673855	27.6909	3.10387	0.00443803	0.0188938	-2.45243	P78527
sp|P78539-3|SRPX_HUMAN;sp|P78539-5|SRPX_HUMAN;sp|P78539-2|SRPX_HUMAN;sp|P78539|SRPX_HUMAN;sp|P78539-4|SRPX_HUMAN	0.789441	17.3676	1.17525	0.250126	0.390215	-5.95626	P78539
sp|P79483|DRB3_HUMAN	-0.710185	22.6489	-1.22521	0.231047	0.372144	-5.89826	P79483
sp|P80188-2|NGAL_HUMAN;sp|P80188|NGAL_HUMAN	0.361728	17.5419	0.549605	0.587095	0.715535	-6.48965	P80188
sp|P80217|IN35_HUMAN;sp|P80217-2|IN35_HUMAN	0.772801	18.443	1.10289	0.279778	0.424317	-6.03638	P80217
sp|P80303-2|NUCB2_HUMAN;sp|P80303|NUCB2_HUMAN	0.417778	21.8007	0.795511	0.433234	0.581088	-6.32392	P80303
sp|P80404|GABT_HUMAN	1.07162	16.4923	1.20346	0.239213	0.379682	-5.92377	P80404
sp|P80511|S10AC_HUMAN	1.34651	18.0744	1.21968	0.233103	0.374384	-5.90478	P80511
sp|P80723|BASP1_HUMAN;sp|P80723-2|BASP1_HUMAN	0.29481	20.8905	1.05148	0.302333	0.449241	-6.0905	P80723
sp|P81605|DCD_HUMAN;sp|P81605-2|DCD_HUMAN	-0.621406	19.1288	-0.950658	0.350186	0.497361	-6.18967	P81605
sp|P82650|RT22_HUMAN;sp|P82650-2|RT22_HUMAN	1.85496	17.4911	2.19707	0.0367507	0.0957333	-4.38135	P82650
sp|P82675|RT05_HUMAN;sp|P82675-2|RT05_HUMAN	2.27162	17.4482	2.78868	0.00956578	0.0342098	-3.16533	P82675
sp|P82909|KGD4_HUMAN	-0.170879	18.1485	-0.263652	0.794044	0.870355	-6.60739	P82909
sp|P82930|RT34_HUMAN	0.651995	16.4879	0.910193	0.370751	0.518377	-6.22685	P82930
sp|P82932|RT06_HUMAN	0.578597	16.8017	0.615068	0.543644	0.676998	-6.45127	P82932
sp|P82933|RT09_HUMAN	1.24293	18.4205	2.07822	0.0472925	0.115779	-4.60236	P82933
sp|P82979|SARNP_HUMAN	0.550912	21.7222	1.32442	0.196432	0.33341	-5.77672	P82979
sp|P82987-2|ATL3_HUMAN;sp|P82987|ATL3_HUMAN	-0.337636	17.2616	-0.506526	0.616587	0.739992	-6.5126	P82987
sp|P83731|RL24_HUMAN	0.812478	23.9815	4.43431	0.00013836	0.00137383	0.852592	P83731
sp|P83881|RL36A_HUMAN	-0.552429	17.2906	-0.700805	0.489403	0.632956	-6.39467	P83881
sp|P84085|ARF5_HUMAN	-0.303234	19.912	-0.438953	0.664178	0.774798	-6.5449	P84085
sp|P84090|ERH_HUMAN	0.681897	22.7776	4.09118	0.000345978	0.00269129	-0.0298196	P84090
sp|P84095|RHOG_HUMAN	-0.119605	19.9386	-0.156066	0.877138	0.923789	-6.63037	P84095
sp|P84098|RL19_HUMAN	0.849375	24.8114	5.41357	9.95e-06	0.000179651	3.40408	P84098
sp|P84103-2|SRSF3_HUMAN;sp|P84103|SRSF3_HUMAN	0.790379	23.5798	4.35865	0.00016946	0.00157602	0.657008	P84103
sp|P85037|FOXK1_HUMAN;sp|P85037-2|FOXK1_HUMAN	2.71214	18.787	5.72037	4.39e-06	0.000107307	4.20094	P85037
sp|P98082-2|DAB2_HUMAN;sp|P98082-3|DAB2_HUMAN;sp|P98082|DAB2_HUMAN	0.85647	16.8227	1.19934	0.240783	0.381456	-5.92855	P98082
sp|P98088|MUC5A_HUMAN	-0.592044	17.6049	-0.647309	0.522881	0.661389	-6.43082	P98088
sp|P98095|FBLN2_HUMAN;sp|P98095-2|FBLN2_HUMAN	-1.78031	20.9495	-2.19848	0.0366399	0.0955922	-4.37869	P98095
sp|P98160|PGBM_HUMAN	-1.6108	25.0568	-7.39682	5.78e-08	7.6e-06	8.4127	P98160
sp|P98171|RHG04_HUMAN;sp|P98171-2|RHG04_HUMAN	0.211099	17.8134	0.33927	0.737023	0.831793	-6.58422	P98171
sp|P98175-4|RBM10_HUMAN;sp|P98175-3|RBM10_HUMAN;sp|P98175-2|RBM10_HUMAN;sp|P98175|RBM10_HUMAN;sp|P98175-5|RBM10_HUMAN	1.92503	18.599	3.60511	0.00124135	0.00719707	-1.25077	P98175
sp|P98179|RBM3_HUMAN	0.656123	22.0258	2.96256	0.00628531	0.0246448	-2.77678	P98179
sp|P98196|AT11A_HUMAN	0.485337	17.2166	0.874157	0.389719	0.537456	-6.25868	P98196
sp|Q00013-2|EM55_HUMAN;sp|Q00013|EM55_HUMAN;sp|Q00013-3|EM55_HUMAN	-0.951635	18.4428	-2.46012	0.020555	0.0614103	-3.86291	Q00013
sp|Q00059|TFAM_HUMAN;sp|Q00059-2|TFAM_HUMAN	2.59908	19.741	3.67782	0.00102761	0.00619407	-1.07102	Q00059
sp|Q00169|PIPNA_HUMAN	0.90943	18.6927	0.943605	0.353714	0.499849	-6.19626	Q00169
sp|Q00325-2|S25A3_HUMAN;sp|Q00325|S25A3_HUMAN	0.178232	21.2152	0.609938	0.546987	0.680158	-6.45442	Q00325
sp|Q00341|VIGLN_HUMAN;sp|Q00341-2|VIGLN_HUMAN	0.839329	22.1246	5.75987	3.95e-06	0.000100239	4.30316	Q00341
sp|Q00534|CDK6_HUMAN	-1.11993	16.3655	-1.40502	0.171383	0.301505	-5.67191	Q00534
sp|Q00535-2|CDK5_HUMAN;sp|Q00535|CDK5_HUMAN	0.333397	17.3048	0.530693	0.599957	0.72623	-6.49995	Q00535
sp|Q00577|PURA_HUMAN	-0.756698	21.5503	-3.71083	0.00094284	0.00577682	-0.989014	Q00577
sp|Q00587-2|BORG5_HUMAN;sp|Q00587|BORG5_HUMAN	0.0619138	17.1653	0.0883258	0.930268	0.955579	-6.6388	Q00587
sp|Q00610-2|CLH1_HUMAN;sp|Q00610|CLH1_HUMAN	0.106177	23.4276	0.783385	0.440199	0.588559	-6.33345	Q00610
sp|Q00653-4|NFKB2_HUMAN;sp|Q00653|NFKB2_HUMAN	1.21349	18.1997	1.95032	0.0615589	0.141762	-4.83024	Q00653
sp|Q00688|FKBP3_HUMAN	1.35496	21.6966	5.56328	6.67e-06	0.000139192	3.7935	Q00688
sp|Q00765|REEP5_HUMAN	-0.3685	20.4281	-0.646687	0.523278	0.661496	-6.43122	Q00765
sp|Q00796|DHSO_HUMAN;sp|Q00796-2|DHSO_HUMAN	1.03997	22.1867	2.7358	0.0108477	0.0377157	-3.28099	Q00796
sp|Q00839|HNRPU_HUMAN;sp|Q00839-2|HNRPU_HUMAN	0.475931	24.5356	2.50536	0.0185455	0.0566304	-3.76997	Q00839
sp|Q00978|IRF9_HUMAN	2.33129	18.1749	3.3899	0.00215954	0.0109469	-1.77542	Q00978
sp|Q01081-2|U2AF1_HUMAN;sp|Q01081|U2AF1_HUMAN;sp|Q01081-4|U2AF1_HUMAN;sp|Q01081-3|U2AF1_HUMAN	0.757922	21.8281	2.16438	0.0394174	0.100966	-4.44301	Q01081
sp|Q01082|SPTB2_HUMAN;sp|Q01082-3|SPTB2_HUMAN;sp|Q01082-2|SPTB2_HUMAN	-0.826776	23.7247	-5.21395	1.7e-05	0.000270706	2.88364	Q01082
sp|Q01085|TIAR_HUMAN;sp|Q01085-2|TIAR_HUMAN	1.32294	19.5249	4.79624	5.23e-05	0.000656356	1.79336	Q01085
sp|Q01105|SET_HUMAN;sp|Q01105-3|SET_HUMAN;sp|Q01105-4|SET_HUMAN;sp|Q01105-2|SET_HUMAN;sp|P0DME0|SETLP_HUMAN	0.60974	21.9912	3.16213	0.00383863	0.0167432	-2.31663	Q01105
sp|Q01130|SRSF2_HUMAN;sp|Q01130-2|SRSF2_HUMAN	0.647215	23.8405	4.21077	0.000251621	0.00212368	0.276274	Q01130
sp|Q01415|GALK2_HUMAN;sp|Q01415-2|GALK2_HUMAN	0.136748	16.7505	0.177213	0.86066	0.914254	-6.62678	Q01415
sp|Q01432-6|AMPD3_HUMAN;sp|Q01432-3|AMPD3_HUMAN;sp|Q01432|AMPD3_HUMAN;sp|Q01432-5|AMPD3_HUMAN;sp|Q01432-4|AMPD3_HUMAN;sp|Q01432-2|AMPD3_HUMAN	-0.249444	17.2207	-0.344865	0.73286	0.829676	-6.58228	Q01432
sp|Q01433-2|AMPD2_HUMAN;sp|Q01433|AMPD2_HUMAN;sp|Q01433-3|AMPD2_HUMAN;sp|Q01433-5|AMPD2_HUMAN;sp|Q01433-4|AMPD2_HUMAN	1.10091	18.647	1.73119	0.0947976	0.194889	-5.19491	Q01433
sp|Q01469|FABP5_HUMAN	-1.33803	23.9053	-3.86729	0.000625592	0.00422468	-0.597443	Q01469
sp|Q01518|CAP1_HUMAN;sp|Q01518-2|CAP1_HUMAN	0.534874	23.7147	2.62936	0.0139308	0.0454664	-3.50998	Q01518
sp|Q01581|HMCS1_HUMAN	1.26908	16.8357	1.68111	0.10424	0.208604	-5.27343	Q01581
sp|Q01813|PFKAP_HUMAN;sp|Q01813-2|PFKAP_HUMAN	1.57842	21.1113	4.02365	0.000413899	0.0031072	-0.20184	Q01813
sp|Q01844-2|EWS_HUMAN;sp|Q01844-6|EWS_HUMAN;sp|Q01844-3|EWS_HUMAN;sp|Q01844|EWS_HUMAN;sp|Q01844-5|EWS_HUMAN	-0.383761	20.6453	-0.804192	0.42829	0.577208	-6.317	Q01844
sp|Q01970-2|PLCB3_HUMAN;sp|Q01970|PLCB3_HUMAN	0.104814	16.7523	0.149454	0.882303	0.927641	-6.6314	Q01970
sp|Q01995|TAGL_HUMAN	-0.625985	24.7986	-1.84427	0.0761102	0.166633	-5.01091	Q01995
sp|Q02083|NAAA_HUMAN;sp|Q02083-2|NAAA_HUMAN;sp|Q02083-3|NAAA_HUMAN	-0.607089	16.559	-1.04191	0.306667	0.454281	-6.10031	Q02083
sp|Q02218|ODO1_HUMAN;sp|Q02218-2|ODO1_HUMAN;sp|Q02218-3|ODO1_HUMAN	-0.34323	21.6342	-1.95826	0.060574	0.139875	-4.8164	Q02218
sp|Q02252-2|MMSA_HUMAN;sp|Q02252|MMSA_HUMAN	-0.402162	22.0344	-1.41308	0.169024	0.298444	-5.66114	Q02252
sp|Q02318|CP27A_HUMAN	-2.74149	18.8149	-3.03305	0.00528738	0.0216892	-2.61589	Q02318
sp|Q02338|BDH_HUMAN	1.09912	18.1318	1.48758	0.148414	0.272012	-5.55904	Q02338
sp|Q02388-2|CO7A1_HUMAN;sp|Q02388|CO7A1_HUMAN	-1.62743	22.1849	-1.73614	0.0939046	0.193779	-5.18704	Q02388
sp|Q02487-2|DSC2_HUMAN;sp|Q02487|DSC2_HUMAN	2.39671	18.2141	2.41455	0.0227804	0.0661848	-3.95545	Q02487
sp|Q02543|RL18A_HUMAN	0.465135	24.6039	2.74093	0.0107166	0.037298	-3.26982	Q02543
sp|Q02790|FKBP4_HUMAN	2.42396	19.8528	4.51523	0.000111351	0.0011574	1.06228	Q02790
sp|Q02809|PLOD1_HUMAN;sp|Q02809-2|PLOD1_HUMAN	2.57467	20.1184	2.28675	0.0302497	0.0822908	-4.20898	Q02809
sp|Q02818|NUCB1_HUMAN	0.225469	22.0369	1.31543	0.199395	0.337008	-5.78809	Q02818
sp|Q02878|RL6_HUMAN	0.815571	24.2294	5.85118	3.1e-06	8.94e-05	4.53908	Q02878
sp|Q02880-2|TOP2B_HUMAN;sp|Q02880|TOP2B_HUMAN	2.03452	18.5166	2.72575	0.0111088	0.0382952	-3.30282	Q02880
sp|Q02952-3|AKA12_HUMAN;sp|Q02952-2|AKA12_HUMAN;sp|Q02952|AKA12_HUMAN	-0.465132	21.7295	-0.427186	0.672622	0.78087	-6.55006	Q02952
sp|Q02978|M2OM_HUMAN;sp|Q02978-2|M2OM_HUMAN	-0.316699	19.5059	-0.581383	0.565791	0.697629	-6.47154	Q02978
sp|Q03135|CAV1_HUMAN	-3.05074	22.8913	-8.5707	3.39e-09	1.04e-06	11.154	Q03135
sp|Q03135-2|CAV1_HUMAN	-3.58455	19.8365	-5.35373	1.17e-05	0.00020434	3.24819	Q03135
sp|Q03154-2|ACY1_HUMAN;sp|Q03154-4|ACY1_HUMAN;sp|Q03154|ACY1_HUMAN;sp|Q03154-3|ACY1_HUMAN	1.40444	19.065	2.60015	0.01491	0.0479392	-3.5719	Q03154
sp|Q03169|TNAP2_HUMAN	0.380632	17.2922	0.571489	0.572381	0.703661	-6.47728	Q03169
sp|Q03252|LMNB2_HUMAN	-0.292727	23.1994	-2.1861	0.0376268	0.0969681	-4.40211	Q03252
sp|Q03426|KIME_HUMAN	-0.20355	16.8435	-0.30768	0.76068	0.848103	-6.5946	Q03426
sp|Q03518|TAP1_HUMAN;sp|Q03518-2|TAP1_HUMAN	1.30852	20.7035	1.70982	0.0987352	0.200836	-5.22864	Q03518
sp|Q03519-2|TAP2_HUMAN;sp|Q03519|TAP2_HUMAN	1.5357	18.9659	1.33282	0.193698	0.329765	-5.76606	Q03519
sp|Q03701|CEBPZ_HUMAN	1.71721	18.0154	3.05084	0.00506055	0.0209625	-2.57501	Q03701
sp|Q04206-2|TF65_HUMAN;sp|Q04206-3|TF65_HUMAN;sp|Q04206-4|TF65_HUMAN;sp|Q04206|TF65_HUMAN	1.49983	17.7698	2.06033	0.0490936	0.118895	-4.63488	Q04206
sp|Q04323|UBXN1_HUMAN;sp|Q04323-2|UBXN1_HUMAN	0.397662	19.6404	0.734	0.469256	0.614511	-6.37085	Q04323
sp|Q04446|GLGB_HUMAN	0.1403	20.9409	0.724524	0.474958	0.619972	-6.37776	Q04446
sp|Q04637-5|IF4G1_HUMAN;sp|Q04637-4|IF4G1_HUMAN;sp|Q04637-3|IF4G1_HUMAN;sp|Q04637|IF4G1_HUMAN;sp|Q04637-9|IF4G1_HUMAN;sp|Q04637-6|IF4G1_HUMAN	1.18751	22.1097	4.41314	0.00014644	0.00141505	0.797824	Q04637
sp|Q04637-8|IF4G1_HUMAN;sp|Q04637-7|IF4G1_HUMAN	-0.227518	17.4532	-0.439087	0.664082	0.774798	-6.54484	Q04637
sp|Q04760-2|LGUL_HUMAN;sp|Q04760|LGUL_HUMAN	0.494839	21.9866	2.72496	0.0111295	0.0383009	-3.30453	Q04760
sp|Q04828|AK1C1_HUMAN	-0.353026	21.5379	-0.388627	0.700591	0.804215	-6.566	Q04828
sp|Q04837|SSBP_HUMAN	1.26422	21.1716	1.22962	0.229417	0.370506	-5.89304	Q04837
sp|Q04864-2|REL_HUMAN;sp|Q04864|REL_HUMAN	0.240207	17.9087	0.31667	0.753923	0.842202	-6.59175	Q04864
sp|Q04917|1433F_HUMAN	0.163101	23.7221	0.93816	0.356455	0.50225	-6.20131	Q04917
sp|Q05209-2|PTN12_HUMAN;sp|Q05209-3|PTN12_HUMAN;sp|Q05209|PTN12_HUMAN	1.03188	16.1276	1.19882	0.240982	0.381592	-5.92916	Q05209
sp|Q05397-7|FAK1_HUMAN;sp|Q05397|FAK1_HUMAN;sp|Q05397-5|FAK1_HUMAN;sp|Q05397-2|FAK1_HUMAN;sp|Q05397-6|FAK1_HUMAN;sp|Q05397-3|FAK1_HUMAN;sp|Q05397-4|FAK1_HUMAN	0.426239	18.6078	0.769659	0.448164	0.596374	-6.34408	Q05397
sp|Q05519-2|SRS11_HUMAN;sp|Q05519|SRS11_HUMAN	0.905271	20.1506	3.74416	0.000864208	0.00539412	-0.906001	Q05519
sp|Q05639|EF1A2_HUMAN	1.56479	17.8599	2.01033	0.0544527	0.128346	-4.72465	Q05639
sp|Q05655|KPCD_HUMAN;sp|Q05655-2|KPCD_HUMAN	0.179524	17.4919	0.427252	0.672574	0.78087	-6.55003	Q05655
sp|Q05682|CALD1_HUMAN;sp|Q05682-6|CALD1_HUMAN;sp|Q05682-2|CALD1_HUMAN	-0.586627	23.1546	-1.6653	0.107381	0.21412	-5.29783	Q05682
sp|Q05682-5|CALD1_HUMAN	-1.10862	19.459	-1.2257	0.230864	0.372144	-5.89767	Q05682
sp|Q05707|COEA1_HUMAN;sp|Q05707-2|COEA1_HUMAN;sp|Q05707-3|COEA1_HUMAN	-1.28782	22.8233	-4.38073	0.000159728	0.00151899	0.714039	Q05707
sp|Q06124-1|PTN11_HUMAN;sp|Q06124-3|PTN11_HUMAN;sp|Q06124|PTN11_HUMAN	0.35044	20.557	1.79968	0.0830637	0.177371	-5.08456	Q06124
sp|Q06203|PUR1_HUMAN	0.330896	17.1082	0.468587	0.643115	0.761275	-6.5313	Q06203
sp|Q06210-2|GFPT1_HUMAN;sp|Q06210|GFPT1_HUMAN	1.78837	21.6147	7.24852	8.37e-08	9.41e-06	8.05299	Q06210
sp|Q06323-3|PSME1_HUMAN;sp|Q06323|PSME1_HUMAN;sp|Q06323-2|PSME1_HUMAN	0.745711	22.077	2.99802	0.00576284	0.0231336	-2.69609	Q06323
sp|Q06787-8|FMR1_HUMAN;sp|Q06787-5|FMR1_HUMAN;sp|Q06787-9|FMR1_HUMAN;sp|Q06787-3|FMR1_HUMAN;sp|Q06787|FMR1_HUMAN;sp|Q06787-6|FMR1_HUMAN;sp|Q06787-2|FMR1_HUMAN;sp|Q06787-4|FMR1_HUMAN;sp|Q06787-7|FMR1_HUMAN;sp|Q06787-11|FMR1_HUMAN;sp|Q06787-10|FMR1_HUMAN	1.16031	18.167	1.44015	0.161286	0.288249	-5.62455	Q06787
sp|Q06828|FMOD_HUMAN	1.83846	19.04	2.44742	0.0211546	0.0625861	-3.88882	Q06828
sp|Q06830|PRDX1_HUMAN	0.609412	26.6951	3.77806	0.000790814	0.00508121	-0.821333	Q06830
sp|Q07020|RL18_HUMAN;sp|Q07020-2|RL18_HUMAN	0.730774	24.9649	4.37358	0.000162819	0.00153541	0.695556	Q07020
sp|Q07021|C1QBP_HUMAN	-0.558422	20.3075	-0.854138	0.400521	0.548707	-6.27584	Q07021
sp|Q07065|CKAP4_HUMAN	0.891023	23.785	5.64793	5.32e-06	0.000123871	4.01322	Q07065
sp|Q07075|AMPE_HUMAN	-1.11474	17.7818	-2.18683	0.0375677	0.0968897	-4.40073	Q07075
sp|Q07092-2|COGA1_HUMAN;sp|Q07092|COGA1_HUMAN	-3.33425	19.3206	-6.43791	6.64e-07	3.25e-05	6.03923	Q07092
sp|Q07157|ZO1_HUMAN;sp|Q07157-2|ZO1_HUMAN	-0.898988	20.9629	-4.21298	0.000250144	0.00212182	0.281939	Q07157
sp|Q07507|DERM_HUMAN	-0.0654288	17.2059	-0.106097	0.916288	0.949183	-6.63704	Q07507
sp|Q07666|KHDR1_HUMAN;sp|Q07666-2|KHDR1_HUMAN;sp|Q07666-3|KHDR1_HUMAN	1.03966	25.7258	5.21829	1.68e-05	0.00026884	2.89496	Q07666
sp|Q07812-5|BAX_HUMAN;sp|Q07812-8|BAX_HUMAN;sp|Q07812|BAX_HUMAN;sp|Q07812-2|BAX_HUMAN;sp|Q07812-4|BAX_HUMAN;sp|Q07812-7|BAX_HUMAN;sp|Q07812-3|BAX_HUMAN;sp|Q07812-6|BAX_HUMAN	0.80017	19.629	2.01742	0.0536623	0.126954	-4.71201	Q07812
sp|Q07817-2|B2CL1_HUMAN;sp|Q07817-3|B2CL1_HUMAN;sp|Q07817|B2CL1_HUMAN	0.635619	17.5854	1.11191	0.275952	0.419456	-6.02666	Q07817
sp|Q07866-8|KLC1_HUMAN;sp|Q07866-2|KLC1_HUMAN;sp|Q07866-3|KLC1_HUMAN;sp|Q07866|KLC1_HUMAN;sp|Q07866-7|KLC1_HUMAN;sp|Q07866-5|KLC1_HUMAN;sp|Q07866-10|KLC1_HUMAN;sp|Q07866-6|KLC1_HUMAN;sp|Q07866-4|KLC1_HUMAN;sp|Q07866-9|KLC1_HUMAN	0.969893	19.5802	1.58728	0.124057	0.239324	-5.4155	Q07866
sp|Q07954|LRP1_HUMAN	-0.751492	21.1984	-4.01082	0.000428205	0.00319122	-0.234429	Q07954
sp|Q07955|SRSF1_HUMAN;sp|Q07955-3|SRSF1_HUMAN;sp|Q07955-2|SRSF1_HUMAN	0.470887	23.2318	3.18979	0.00358202	0.0159574	-2.25177	Q07955
sp|Q07960|RHG01_HUMAN	0.210338	21.6637	1.3435	0.190262	0.325887	-5.75241	Q07960
sp|Q08170|SRSF4_HUMAN	0.254714	20.4423	0.340503	0.736105	0.831602	-6.5838	Q08170
sp|Q08209-2|PP2BA_HUMAN;sp|Q08209-3|PP2BA_HUMAN;sp|Q08209|PP2BA_HUMAN;sp|Q08209-5|PP2BA_HUMAN;sp|Q08209-4|PP2BA_HUMAN	0.437537	20.5108	1.55547	0.131443	0.249119	-5.46214	Q08209
sp|Q08211|DHX9_HUMAN;sp|Q08211-2|DHX9_HUMAN	0.753883	22.9918	4.4602	0.000129077	0.0013165	0.919627	Q08211
sp|Q08257|QOR_HUMAN;sp|Q08257-3|QOR_HUMAN;sp|Q08257-2|QOR_HUMAN	-0.436856	23.3842	-1.6304	0.114594	0.225187	-5.35104	Q08257
sp|Q08378|GOGA3_HUMAN;sp|Q08378-2|GOGA3_HUMAN;sp|Q08378-4|GOGA3_HUMAN	1.51101	18.604	2.34868	0.0263889	0.0745515	-4.08725	Q08378
sp|Q08379|GOGA2_HUMAN;sp|Q08379-2|GOGA2_HUMAN	3.4383	17.4755	3.88718	0.000593666	0.00406537	-0.547345	Q08379
sp|Q08380|LG3BP_HUMAN	1.15356	22.4597	3.68315	0.00101343	0.00615346	-1.05778	Q08380
sp|Q08431-3|MFGM_HUMAN;sp|Q08431-4|MFGM_HUMAN;sp|Q08431|MFGM_HUMAN;sp|Q08431-2|MFGM_HUMAN	-1.05302	18.8016	-2.85418	0.0081752	0.0302626	-3.0204	Q08431
sp|Q08477-2|CP4F3_HUMAN;sp|Q08477|CP4F3_HUMAN	0.641708	17.5166	1.07694	0.291009	0.436449	-6.064	Q08477
sp|Q08495-3|DEMA_HUMAN;sp|Q08495-4|DEMA_HUMAN;sp|Q08495-2|DEMA_HUMAN;sp|Q08495|DEMA_HUMAN	-2.42116	17.8531	-3.55509	0.00141295	0.00787148	-1.37375	Q08495
sp|Q08722-2|CD47_HUMAN;sp|Q08722-3|CD47_HUMAN;sp|Q08722-4|CD47_HUMAN;sp|Q08722|CD47_HUMAN	0.780485	17.4559	1.22347	0.231691	0.372826	-5.90031	Q08722
sp|Q08945|SSRP1_HUMAN	1.70686	20.4384	6.06233	1.77e-06	6.39e-05	5.08235	Q08945
sp|Q08AF3|SLFN5_HUMAN;sp|Q08AF3-2|SLFN5_HUMAN	1.05937	20.4405	1.87001	0.072329	0.160225	-4.96777	Q08AF3
sp|Q08AI8|MB214_HUMAN;sp|Q08AI8-3|MB214_HUMAN;sp|Q08AI8-2|MB214_HUMAN	-1.72802	20.6337	-2.63789	0.0136564	0.0447178	-3.49182	Q08AI8
sp|Q08AM6|VAC14_HUMAN;sp|Q08AM6-2|VAC14_HUMAN	0.340675	18.7957	0.386699	0.702001	0.80433	-6.56676	Q08AM6
sp|Q08J23|NSUN2_HUMAN;sp|Q08J23-2|NSUN2_HUMAN;sp|Q08J23-3|NSUN2_HUMAN	4.17191	19.0859	7.0006	1.56e-07	1.32e-05	7.44536	Q08J23
sp|Q09028-3|RBBP4_HUMAN;sp|Q09028|RBBP4_HUMAN;sp|Q09028-2|RBBP4_HUMAN;sp|Q09028-4|RBBP4_HUMAN	0.4863	21.2522	2.98301	0.00597878	0.0237396	-2.73031	Q09028
sp|Q09161|NCBP1_HUMAN	0.408494	21.1947	0.242349	0.810336	0.882945	-6.61287	Q09161
sp|Q09666|AHNK_HUMAN;sp|Q09666-2|AHNK_HUMAN	-0.966471	24.7736	-2.47402	0.0199174	0.0598231	-3.83448	Q09666
sp|Q0JRZ9|FCHO2_HUMAN;sp|Q0JRZ9-3|FCHO2_HUMAN;sp|Q0JRZ9-2|FCHO2_HUMAN	-0.491956	19.3458	-0.917718	0.366868	0.514813	-6.22005	Q0JRZ9
sp|Q0VD83|APOBR_HUMAN;sp|Q0VD83-3|APOBR_HUMAN;sp|Q0VD83-2|APOBR_HUMAN	-0.582255	18.5542	-0.910211	0.370742	0.518377	-6.22683	Q0VD83
sp|Q0VF96|CGNL1_HUMAN;sp|Q0VF96-2|CGNL1_HUMAN	-0.0532594	16.9478	-0.0789603	0.937645	0.958948	-6.6396	Q0VF96
sp|Q0ZGT2-4|NEXN_HUMAN;sp|Q0ZGT2-2|NEXN_HUMAN;sp|Q0ZGT2|NEXN_HUMAN;sp|Q0ZGT2-3|NEXN_HUMAN	-1.68041	18.4989	-2.02682	0.0526309	0.125393	-4.69522	Q0ZGT2
sp|Q10471|GALT2_HUMAN;sp|Q10471-2|GALT2_HUMAN	1.16852	17.3305	1.82826	0.0785473	0.170441	-5.03752	Q10471
sp|Q10472|GALT1_HUMAN	0.488874	17.6442	0.790225	0.436262	0.584221	-6.32809	Q10472
sp|Q10567-3|AP1B1_HUMAN;sp|Q10567-2|AP1B1_HUMAN;sp|Q10567|AP1B1_HUMAN;sp|Q10567-4|AP1B1_HUMAN	1.5352	20.1577	1.76245	0.0892787	0.187208	-5.14497	Q10567
sp|Q10570|CPSF1_HUMAN	1.18337	16.9196	2.34356	0.0266904	0.0752145	-4.0974	Q10570
sp|Q10588|BST1_HUMAN;sp|Q10588-2|BST1_HUMAN	-0.0929774	17.3839	-0.132188	0.895812	0.936214	-6.63388	Q10588
sp|Q12765-2|SCRN1_HUMAN;sp|Q12765|SCRN1_HUMAN;sp|Q12765-3|SCRN1_HUMAN	1.21397	20.7368	4.18975	0.000266126	0.00221837	0.222361	Q12765
sp|Q12768|WASC5_HUMAN	0.00432863	20.5819	0.025731	0.979661	0.985499	-6.64244	Q12768
sp|Q12774|ARHG5_HUMAN;sp|Q12774-2|ARHG5_HUMAN	1.03865	16.2548	1.17245	0.251227	0.390975	-5.95944	Q12774
sp|Q12792-3|TWF1_HUMAN;sp|Q12792|TWF1_HUMAN;sp|Q12792-4|TWF1_HUMAN	2.85748	20.0482	4.02446	0.000413007	0.0031072	-0.199772	Q12792
sp|Q12797|ASPH_HUMAN;sp|Q12797-10|ASPH_HUMAN;sp|Q12797-6|ASPH_HUMAN;sp|Q12797-11|ASPH_HUMAN;sp|Q12797-2|ASPH_HUMAN;sp|Q12797-7|ASPH_HUMAN;sp|Q12797-9|ASPH_HUMAN;sp|Q12797-5|ASPH_HUMAN;sp|Q12797-8|ASPH_HUMAN;sp|Q12797-4|ASPH_HUMAN;sp|Q12797-3|ASPH_HUMAN	0.405044	20.8762	1.68437	0.103604	0.207699	-5.26838	Q12797
sp|Q12802|AKP13_HUMAN;sp|Q12802-4|AKP13_HUMAN;sp|Q12802-2|AKP13_HUMAN	0.61126	17.4557	0.960039	0.345529	0.493446	-6.18083	Q12802
sp|Q12805-5|FBLN3_HUMAN;sp|Q12805-2|FBLN3_HUMAN;sp|Q12805-4|FBLN3_HUMAN;sp|Q12805-3|FBLN3_HUMAN;sp|Q12805|FBLN3_HUMAN	-1.54915	19.0849	-1.45295	0.157729	0.283996	-5.60706	Q12805
sp|Q12824-2|SNF5_HUMAN;sp|Q12824|SNF5_HUMAN	1.72691	17.0173	2.67719	0.0124559	0.041483	-3.40772	Q12824
sp|Q12846|STX4_HUMAN;sp|Q12846-2|STX4_HUMAN	1.92756	19.7276	3.16783	0.00378437	0.0165707	-2.3033	Q12846
sp|Q12849-5|GRSF1_HUMAN;sp|Q12849|GRSF1_HUMAN	1.43973	16.9533	2.41485	0.0227653	0.0661848	-3.95486	Q12849
sp|Q12860|CNTN1_HUMAN;sp|Q12860-2|CNTN1_HUMAN;sp|Q12860-3|CNTN1_HUMAN	-0.380914	16.8585	-0.482386	0.633408	0.752816	-6.52466	Q12860
sp|Q12874|SF3A3_HUMAN	0.874595	21.6225	4.18492	0.00026958	0.00224163	0.20996	Q12874
sp|Q12882|DPYD_HUMAN;sp|Q12882-2|DPYD_HUMAN	1.78865	19.3283	3.86723	0.000625694	0.00422468	-0.597599	Q12882
sp|Q12888|TP53B_HUMAN;sp|Q12888-3|TP53B_HUMAN;sp|Q12888-2|TP53B_HUMAN	1.36375	17.112	2.09718	0.0454489	0.11216	-4.5677	Q12888
sp|Q12904|AIMP1_HUMAN;sp|Q12904-2|AIMP1_HUMAN	1.48723	19.9295	2.6013	0.0148702	0.0478567	-3.56946	Q12904
sp|Q12905|ILF2_HUMAN	0.31807	21.9742	1.44493	0.15995	0.286925	-5.61803	Q12905
sp|Q12906-7|ILF3_HUMAN;sp|Q12906|ILF3_HUMAN;sp|Q12906-4|ILF3_HUMAN;sp|Q12906-6|ILF3_HUMAN;sp|Q12906-5|ILF3_HUMAN;sp|Q12906-2|ILF3_HUMAN;sp|Q12906-3|ILF3_HUMAN	0.757221	22.6128	5.2634	1.49e-05	0.000243947	3.01266	Q12906
sp|Q12907|LMAN2_HUMAN	1.93973	20.2983	2.16323	0.0395142	0.101136	-4.44517	Q12907
sp|Q12929|EPS8_HUMAN;sp|Q12929-2|EPS8_HUMAN	2.13414	18.3626	3.04235	0.00516765	0.0212756	-2.59454	Q12929
sp|Q12931-2|TRAP1_HUMAN;sp|Q12931|TRAP1_HUMAN	1.36155	20.7645	2.42733	0.022135	0.0645317	-3.92961	Q12931
sp|Q12955|ANK3_HUMAN;sp|Q12955-5|ANK3_HUMAN;sp|Q12955-4|ANK3_HUMAN;sp|Q12955-7|ANK3_HUMAN;sp|Q01484-5|ANK2_HUMAN;sp|Q01484-2|ANK2_HUMAN;sp|Q12955-6|ANK3_HUMAN	1.05271	19.7839	2.9235	0.00691286	0.0264035	-2.86512	Q12955
sp|Q12959-5|DLG1_HUMAN;sp|Q12959-3|DLG1_HUMAN;sp|Q12959-6|DLG1_HUMAN;sp|Q12959-4|DLG1_HUMAN;sp|Q12959|DLG1_HUMAN;sp|Q12959-7|DLG1_HUMAN;sp|Q12959-2|DLG1_HUMAN;sp|Q12959-8|DLG1_HUMAN;sp|Q12959-9|DLG1_HUMAN	1.17312	19.1392	3.05606	0.0049957	0.0207703	-2.56298	Q12959
sp|Q12965|MYO1E_HUMAN	2.20225	18.5682	2.97623	0.00607878	0.0240586	-2.74573	Q12965
sp|Q12979-2|ABR_HUMAN;sp|Q12979-4|ABR_HUMAN;sp|Q12979|ABR_HUMAN;sp|P11274-2|BCR_HUMAN;sp|P11274|BCR_HUMAN	2.04405	16.8585	2.44462	0.0212888	0.0627695	-3.89452	Q12979
sp|Q12996|CSTF3_HUMAN;sp|Q12996-3|CSTF3_HUMAN;sp|Q12996-2|CSTF3_HUMAN	0.960809	17.1938	1.64292	0.111962	0.221421	-5.33206	Q12996
sp|Q13011|ECH1_HUMAN	-0.0914514	21.8688	-0.229013	0.820579	0.887938	-6.61607	Q13011
sp|Q13033-2|STRN3_HUMAN;sp|Q13033|STRN3_HUMAN	0.0368891	17.0993	0.063461	0.949866	0.965114	-6.64073	Q13033
sp|Q13043-2|STK4_HUMAN;sp|Q13043|STK4_HUMAN	-0.304948	20.0068	-0.620631	0.540031	0.673742	-6.44781	Q13043
sp|Q13045|FLII_HUMAN;sp|Q13045-2|FLII_HUMAN;sp|Q13045-3|FLII_HUMAN	-0.130188	20.7532	-0.763722	0.451636	0.59934	-6.34862	Q13045
sp|Q13057|COASY_HUMAN;sp|Q13057-2|COASY_HUMAN	-0.302065	17.3115	-0.454242	0.653275	0.768451	-6.53799	Q13057
sp|Q13084|RM28_HUMAN	0.603664	17.5521	1.25043	0.22184	0.362153	-5.86816	Q13084
sp|Q13085-3|ACACA_HUMAN;sp|Q13085-2|ACACA_HUMAN;sp|Q13085|ACACA_HUMAN;sp|Q13085-4|ACACA_HUMAN	2.38102	20.1196	4.19317	0.000263713	0.00220917	0.231121	Q13085
sp|Q13094|LCP2_HUMAN	0.923362	19.048	0.994831	0.328625	0.476358	-6.14736	Q13094
sp|Q13098-5|CSN1_HUMAN;sp|Q13098|CSN1_HUMAN;sp|Q13098-7|CSN1_HUMAN;sp|Q13098-6|CSN1_HUMAN	-0.121674	17.2262	-0.156341	0.876924	0.923789	-6.63033	Q13098
sp|Q13123|RED_HUMAN	1.4215	18.4138	2.30764	0.0288933	0.0797579	-4.16815	Q13123
sp|Q13126|MTAP_HUMAN;sp|Q13126-7|MTAP_HUMAN;sp|Q13126-4|MTAP_HUMAN;sp|Q13126-6|MTAP_HUMAN;sp|Q13126-5|MTAP_HUMAN;sp|Q13126-3|MTAP_HUMAN;sp|Q13126-2|MTAP_HUMAN	1.04233	20.3466	1.68828	0.102843	0.206912	-5.26231	Q13126
sp|Q13131|AAPK1_HUMAN;sp|Q13131-2|AAPK1_HUMAN	0.635137	18.6542	0.885523	0.38367	0.530197	-6.24877	Q13131
sp|Q13136|LIPA1_HUMAN;sp|Q13136-2|LIPA1_HUMAN	-0.124828	17.0968	-0.123559	0.902577	0.940561	-6.635	Q13136
sp|Q13144|EI2BE_HUMAN	1.34776	17.09	1.94088	0.0627474	0.144008	-4.84662	Q13144
sp|Q13148|TADBP_HUMAN;sp|Q13148-4|TADBP_HUMAN	0.0867996	20.5316	0.210945	0.83451	0.897498	-6.62011	Q13148
sp|Q13151|ROA0_HUMAN	0.0670913	24.5613	0.30373	0.763655	0.850016	-6.59583	Q13151
sp|Q13153|PAK1_HUMAN;sp|Q13153-2|PAK1_HUMAN	1.81866	17.7594	2.34243	0.0267572	0.0753398	-4.09964	Q13153
sp|Q13155|AIMP2_HUMAN;sp|Q13155-2|AIMP2_HUMAN	-0.368874	17.0635	-0.567607	0.574977	0.70535	-6.47951	Q13155
sp|Q13158|FADD_HUMAN	0.23052	17.6983	0.337729	0.738171	0.832329	-6.58475	Q13158
sp|Q13162|PRDX4_HUMAN	0.80676	22.7921	3.45474	0.00182947	0.00957563	-1.6186	Q13162
sp|Q13177|PAK2_HUMAN;sp|O75914-2|PAK3_HUMAN;sp|O75914|PAK3_HUMAN;sp|O75914-4|PAK3_HUMAN;sp|O75914-3|PAK3_HUMAN	1.22469	20.8753	4.3043	0.000195994	0.00177393	0.516812	Q13177
sp|Q13185|CBX3_HUMAN	1.59334	20.1086	2.32516	0.0277993	0.0774345	-4.13375	Q13185
sp|Q13188|STK3_HUMAN;sp|Q13188-2|STK3_HUMAN	0.60448	17.0977	1.04485	0.305328	0.452497	-6.0973	Q13188
sp|Q13200|PSMD2_HUMAN;sp|Q13200-3|PSMD2_HUMAN;sp|Q13200-2|PSMD2_HUMAN	0.712075	21.5872	5.55019	6.9e-06	0.000141279	3.75948	Q13200
sp|Q13217|DNJC3_HUMAN	1.81855	18.4524	3.48515	0.00169205	0.00899322	-1.54467	Q13217
sp|Q13228|SBP1_HUMAN;sp|Q13228-4|SBP1_HUMAN;sp|Q13228-2|SBP1_HUMAN;sp|Q13228-3|SBP1_HUMAN	-1.09275	23.2486	-2.68704	0.0121708	0.0407222	-3.38652	Q13228
sp|Q13231-2|CHIT1_HUMAN;sp|Q13231-3|CHIT1_HUMAN;sp|Q13231-4|CHIT1_HUMAN;sp|Q13231|CHIT1_HUMAN	-0.318849	17.1895	-0.497552	0.622816	0.744556	-6.51715	Q13231
sp|Q13232|NDK3_HUMAN	0.518935	18.3062	0.699019	0.4905	0.63397	-6.39592	Q13232
sp|Q13242|SRSF9_HUMAN	1.34878	21.1799	4.6842	7.07e-05	0.000814632	1.50146	Q13242
sp|Q13243|SRSF5_HUMAN;sp|Q13243-3|SRSF5_HUMAN;sp|Q13243-2|SRSF5_HUMAN	1.0132	20.0155	2.35718	0.0258958	0.0736019	-4.07038	Q13243
sp|Q13247|SRSF6_HUMAN;sp|Q13247-3|SRSF6_HUMAN;sp|Q13247-2|SRSF6_HUMAN	0.734395	23.81	4.27745	0.000210577	0.0018659	0.447682	Q13247
sp|Q13263|TIF1B_HUMAN;sp|Q13263-2|TIF1B_HUMAN	0.773687	22.6894	4.28118	0.000208488	0.00185225	0.457285	Q13263
sp|Q13283|G3BP1_HUMAN;sp|Q13283-2|G3BP1_HUMAN	0.578681	21.679	2.59882	0.0149561	0.0479947	-3.57471	Q13283
sp|Q13303-4|KCAB2_HUMAN;sp|Q13303-2|KCAB2_HUMAN;sp|Q13303|KCAB2_HUMAN;sp|Q13303-3|KCAB2_HUMAN;sp|Q13303-5|KCAB2_HUMAN	1.46298	17.3581	2.10867	0.0443625	0.110448	-4.54658	Q13303
sp|Q13308-4|PTK7_HUMAN;sp|Q13308|PTK7_HUMAN;sp|Q13308-6|PTK7_HUMAN;sp|Q13308-3|PTK7_HUMAN;sp|Q13308-2|PTK7_HUMAN;sp|Q13308-5|PTK7_HUMAN	0.166935	19.7849	0.262739	0.79474	0.870552	-6.60763	Q13308
sp|Q13310-2|PABP4_HUMAN;sp|Q13310-3|PABP4_HUMAN;sp|Q13310|PABP4_HUMAN	1.29776	20.3614	5.61098	5.87e-06	0.00013125	3.91737	Q13310
sp|Q13330|MTA1_HUMAN;sp|Q13330-3|MTA1_HUMAN;sp|Q13330-2|MTA1_HUMAN	2.28363	17.5499	2.93418	0.00673568	0.0259585	-2.84104	Q13330
sp|Q13347|EIF3I_HUMAN	0.985172	21.7849	5.82562	3.32e-06	9.1e-05	4.4731	Q13347
sp|Q13361-2|MFAP5_HUMAN;sp|Q13361|MFAP5_HUMAN	-1.98601	18.8849	-1.9156	0.066031	0.149311	-4.89024	Q13361
sp|Q13363|CTBP1_HUMAN;sp|Q13363-2|CTBP1_HUMAN	0.276628	20.7331	0.968976	0.341132	0.489444	-6.17234	Q13363
sp|Q13404|UB2V1_HUMAN;sp|Q13404-7|UB2V1_HUMAN;sp|Q13404-1|UB2V1_HUMAN;sp|Q13404-8|UB2V1_HUMAN;sp|Q13404-6|UB2V1_HUMAN	1.16586	25.988	2.13846	0.0416527	0.10494	-4.49142	Q13404
sp|Q13404-2|UB2V1_HUMAN	0.0466928	16.8488	0.0665179	0.947454	0.964412	-6.64053	Q13404
sp|Q13409-3|DC1I2_HUMAN;sp|Q13409-2|DC1I2_HUMAN;sp|Q13409-6|DC1I2_HUMAN;sp|Q13409-7|DC1I2_HUMAN;sp|Q13409|DC1I2_HUMAN;sp|Q13409-5|DC1I2_HUMAN	0.561699	20.5069	1.07204	0.293161	0.438896	-6.06914	Q13409
sp|Q13418|ILK_HUMAN;sp|Q13418-3|ILK_HUMAN;sp|Q13418-2|ILK_HUMAN	-1.17529	21.7535	-6.05173	1.82e-06	6.39e-05	5.05515	Q13418
sp|Q13421-4|MSLN_HUMAN;sp|Q13421-3|MSLN_HUMAN;sp|Q13421-2|MSLN_HUMAN;sp|Q13421|MSLN_HUMAN	1.28903	18.8915	1.7738	0.0873419	0.184522	-5.12664	Q13421
sp|Q13423|NNTM_HUMAN	-0.251102	21.0421	-0.509988	0.614191	0.738429	-6.51082	Q13423
sp|Q13425|SNTB2_HUMAN;sp|Q13425-2|SNTB2_HUMAN	-1.0529	20.5564	-5.57882	6.4e-06	0.000136864	3.83387	Q13425
sp|Q13427-2|PPIG_HUMAN;sp|Q13427|PPIG_HUMAN	1.14003	17.9087	1.51473	0.141427	0.26212	-5.52073	Q13427
sp|Q13428-7|TCOF_HUMAN;sp|Q13428-3|TCOF_HUMAN;sp|Q13428-8|TCOF_HUMAN;sp|Q13428-6|TCOF_HUMAN;sp|Q13428|TCOF_HUMAN;sp|Q13428-4|TCOF_HUMAN;sp|Q13428-2|TCOF_HUMAN;sp|Q13428-5|TCOF_HUMAN	1.32799	19.9352	2.8589	0.00808289	0.0299866	-3.00991	Q13428
sp|Q13435|SF3B2_HUMAN	0.956147	21.5552	6.12051	1.52e-06	5.77e-05	5.23142	Q13435
sp|Q13438-6|OS9_HUMAN;sp|Q13438-5|OS9_HUMAN;sp|Q13438-3|OS9_HUMAN;sp|Q13438-2|OS9_HUMAN;sp|Q13438-7|OS9_HUMAN;sp|Q13438-4|OS9_HUMAN;sp|Q13438|OS9_HUMAN;sp|Q13438-8|OS9_HUMAN	0.169933	17.5478	0.233248	0.817323	0.886114	-6.61507	Q13438
sp|Q13442|HAP28_HUMAN	1.88843	20.6774	2.1025	0.0449422	0.111235	-4.55792	Q13442
sp|Q13443|ADAM9_HUMAN;sp|Q13443-2|ADAM9_HUMAN	1.11598	16.4851	1.40688	0.170837	0.301015	-5.66943	Q13443
sp|Q13445|TMED1_HUMAN	-0.0448341	16.7403	-0.0553768	0.956245	0.969163	-6.64122	Q13445
sp|Q13451|FKBP5_HUMAN	1.16612	18.3583	1.29125	0.207532	0.346426	-5.81829	Q13451
sp|Q13459-2|MYO9B_HUMAN;sp|Q13459|MYO9B_HUMAN	1.67989	17.9007	1.76756	0.0884014	0.186178	-5.13672	Q13459
sp|Q13464|ROCK1_HUMAN	0.766727	18.3957	0.566251	0.575886	0.706208	-6.48029	Q13464
sp|Q13488|VPP3_HUMAN;sp|Q13488-2|VPP3_HUMAN	-1.12461	19.7637	-2.35336	0.0261161	0.0740908	-4.07796	Q13488
sp|Q13492-3|PICAL_HUMAN;sp|Q13492-2|PICAL_HUMAN;sp|Q13492-5|PICAL_HUMAN;sp|Q13492|PICAL_HUMAN;sp|Q13492-4|PICAL_HUMAN	0.379397	20.4018	1.82225	0.0794789	0.17189	-5.04746	Q13492
sp|Q13501|SQSTM_HUMAN;sp|Q13501-2|SQSTM_HUMAN	3.10474	18.5452	4.23885	0.000233455	0.00201057	0.348383	Q13501
sp|Q13509|TBB3_HUMAN;sp|Q13509-2|TBB3_HUMAN	3.42113	19.7006	6.05501	1.81e-06	6.39e-05	5.06357	Q13509
sp|Q13510-2|ASAH1_HUMAN;sp|Q13510|ASAH1_HUMAN;sp|Q13510-3|ASAH1_HUMAN	-0.899728	21.7951	-2.3571	0.0259002	0.0736019	-4.07053	Q13510
sp|Q13523|PRP4B_HUMAN	2.62367	19.3486	3.08635	0.0046351	0.0196092	-2.49303	Q13523
sp|Q13526|PIN1_HUMAN	-0.707753	20.0376	-1.29106	0.207594	0.346426	-5.81852	Q13526
sp|Q13547|HDAC1_HUMAN	1.54134	19.2487	3.84837	0.000657534	0.00437837	-0.645051	Q13547
sp|Q13555-10|KCC2G_HUMAN;sp|Q13555-3|KCC2G_HUMAN;sp|Q13555-5|KCC2G_HUMAN;sp|Q13555-4|KCC2G_HUMAN;sp|Q13555-7|KCC2G_HUMAN;sp|Q13555-11|KCC2G_HUMAN;sp|Q13555-9|KCC2G_HUMAN;sp|Q13555-2|KCC2G_HUMAN;sp|Q13555-8|KCC2G_HUMAN;sp|Q13555|KCC2G_HUMAN;sp|Q13555-6|KCC2G_HUMAN	0.739898	17.7125	1.34915	0.188463	0.323768	-5.74514	Q13555
sp|Q13557-8|KCC2D_HUMAN;sp|Q13557-9|KCC2D_HUMAN;sp|Q13557-10|KCC2D_HUMAN;sp|Q13557-5|KCC2D_HUMAN;sp|Q13557-12|KCC2D_HUMAN;sp|Q13557|KCC2D_HUMAN;sp|Q13557-3|KCC2D_HUMAN;sp|Q13557-6|KCC2D_HUMAN;sp|Q13557-4|KCC2D_HUMAN;sp|Q13557-11|KCC2D_HUMAN	0.0231416	21.3767	0.114006	0.910074	0.945939	-6.63616	Q13557
sp|Q13561|DCTN2_HUMAN;sp|Q13561-3|DCTN2_HUMAN;sp|Q13561-2|DCTN2_HUMAN	0.0701554	21.5744	0.504597	0.617924	0.741069	-6.51359	Q13561
sp|Q13573|SNW1_HUMAN	2.34502	19.7128	3.13895	0.00406724	0.0176265	-2.37082	Q13573
sp|Q13576|IQGA2_HUMAN;sp|Q13576-3|IQGA2_HUMAN;sp|Q13576-2|IQGA2_HUMAN	-0.600787	21.8415	-0.918136	0.366653	0.514813	-6.21967	Q13576
sp|Q13586|STIM1_HUMAN;sp|Q13586-2|STIM1_HUMAN	-0.211687	19.8981	-0.327364	0.74591	0.837668	-6.58825	Q13586
sp|Q13595-4|TRA2A_HUMAN;sp|Q13595-3|TRA2A_HUMAN;sp|Q13595|TRA2A_HUMAN;sp|Q13595-2|TRA2A_HUMAN	1.86801	19.2639	2.43332	0.0218386	0.0638331	-3.91748	Q13595
sp|Q13596-2|SNX1_HUMAN;sp|Q13596|SNX1_HUMAN;sp|Q13596-3|SNX1_HUMAN	-0.027508	21.9371	-0.162344	0.87224	0.921653	-6.62935	Q13596
sp|Q13601-2|KRR1_HUMAN;sp|Q13601|KRR1_HUMAN	2.24973	17.7176	3.4106	0.00204838	0.0104778	-1.72549	Q13601
sp|Q13616|CUL1_HUMAN	0.600534	18.7319	0.785369	0.439055	0.587494	-6.3319	Q13616
sp|Q13618-3|CUL3_HUMAN;sp|Q13618-2|CUL3_HUMAN;sp|Q13618|CUL3_HUMAN	0.396129	17.2551	0.735446	0.46839	0.614404	-6.36979	Q13618
sp|Q13620-3|CUL4B_HUMAN;sp|Q13620-1|CUL4B_HUMAN;sp|Q13620|CUL4B_HUMAN	2.36098	17.6611	2.2664	0.0316263	0.0852799	-4.24851	Q13620
sp|Q13630|FCL_HUMAN	0.828049	21.3972	3.16976	0.00376613	0.0165338	-2.29877	Q13630
sp|Q13641|TPBG_HUMAN	0.545539	18.6465	0.799893	0.430734	0.578654	-6.32043	Q13641
sp|Q13642-1|FHL1_HUMAN;sp|Q13642-5|FHL1_HUMAN;sp|Q13642-4|FHL1_HUMAN;sp|Q13642-3|FHL1_HUMAN;sp|Q13642|FHL1_HUMAN	-3.26255	20.8849	-6.96603	1.71e-07	1.41e-05	7.36004	Q13642
sp|Q13643|FHL3_HUMAN	1.75029	17.826	2.57122	0.0159428	0.0503017	-3.63283	Q13643
sp|Q13724|MOGS_HUMAN;sp|Q13724-2|MOGS_HUMAN	0.709747	24.1746	4.56601	9.72e-05	0.00105123	1.19409	Q13724
sp|Q13740|CD166_HUMAN;sp|Q13740-2|CD166_HUMAN;sp|Q13740-3|CD166_HUMAN	1.63618	19.2615	3.70438	0.000958848	0.00585365	-1.00506	Q13740
sp|Q13751|LAMB3_HUMAN	-3.23443	21.2223	-4.94847	3.47e-05	0.000476415	2.19057	Q13751
sp|Q13753|LAMC2_HUMAN;sp|Q13753-2|LAMC2_HUMAN	-2.80107	21.0664	-5.26724	1.47e-05	0.000242623	3.02267	Q13753
sp|Q13813|SPTN1_HUMAN;sp|Q13813-2|SPTN1_HUMAN	-0.775794	22.7135	-5.03673	2.74e-05	0.000396797	2.421	Q13813
sp|Q13813-3|SPTN1_HUMAN	0.571797	16.4249	0.765142	0.450804	0.598622	-6.34754	Q13813
sp|Q13835|PKP1_HUMAN;sp|Q13835-2|PKP1_HUMAN	1.65078	18.1726	2.15902	0.0398705	0.101741	-4.45305	Q13835
sp|Q13838|DX39B_HUMAN;sp|Q13838-2|DX39B_HUMAN	0.412671	22.4904	2.30437	0.0291024	0.0801384	-4.17457	Q13838
sp|Q13867|BLMH_HUMAN	1.36605	18.8557	1.77429	0.0872595	0.184519	-5.12585	Q13867
sp|Q13884|SNTB1_HUMAN;sp|Q13884-2|SNTB1_HUMAN	-0.408585	20.5772	-2.53897	0.0171718	0.0534796	-3.70026	Q13884
sp|Q13885|TBB2A_HUMAN;sp|Q9BVA1|TBB2B_HUMAN	0.0382968	19.2545	0.0448071	0.96459	0.974987	-6.64176	Q13885
sp|Q13895|BYST_HUMAN	0.449338	16.6372	0.721026	0.477072	0.621852	-6.38029	Q13895
sp|Q13938-4|CAYP1_HUMAN;sp|Q13938|CAYP1_HUMAN;sp|Q13938-3|CAYP1_HUMAN	-1.37367	20.2536	-1.26285	0.217408	0.356667	-5.85313	Q13938
sp|Q13952-6|NFYC_HUMAN;sp|Q13952-7|NFYC_HUMAN;sp|Q13952-2|NFYC_HUMAN;sp|Q13952-5|NFYC_HUMAN;sp|Q13952-3|NFYC_HUMAN;sp|Q13952|NFYC_HUMAN;sp|Q13952-4|NFYC_HUMAN	0.181153	17.4162	0.278291	0.782903	0.862624	-6.60335	Q13952
sp|Q13976-2|KGP1_HUMAN;sp|Q13976|KGP1_HUMAN;sp|Q13976-3|KGP1_HUMAN	-0.0275894	17.079	-0.0427875	0.966185	0.975965	-6.64185	Q13976
sp|Q14005-3|IL16_HUMAN;sp|Q14005-2|IL16_HUMAN;sp|Q14005|IL16_HUMAN;sp|Q14005-4|IL16_HUMAN	0.125025	20.344	0.223716	0.824658	0.890609	-6.61729	Q14005
sp|Q14008-2|CKAP5_HUMAN;sp|Q14008|CKAP5_HUMAN;sp|Q14008-3|CKAP5_HUMAN	1.65976	17.8077	2.49588	0.0189509	0.0575862	-3.78954	Q14008
sp|Q14011|CIRBP_HUMAN;sp|Q14011-2|CIRBP_HUMAN;sp|Q14011-3|CIRBP_HUMAN	-0.103121	20.1497	-0.455317	0.652511	0.768088	-6.5375	Q14011
sp|Q14019|COTL1_HUMAN	-0.113684	21.9174	-0.350461	0.728704	0.82633	-6.58031	Q14019
sp|Q14103-3|HNRPD_HUMAN;sp|Q14103|HNRPD_HUMAN	0.660545	23.5161	4.1697	0.00028074	0.00230603	0.17095	Q14103
sp|Q14103-4|HNRPD_HUMAN;sp|Q14103-2|HNRPD_HUMAN	0.956388	17.2756	1.97014	0.0591263	0.137378	-4.79562	Q14103
sp|Q14108|SCRB2_HUMAN;sp|Q14108-2|SCRB2_HUMAN	0.323564	21.2293	0.997194	0.327498	0.475541	-6.14505	Q14108
sp|Q14112-2|NID2_HUMAN;sp|Q14112|NID2_HUMAN	-1.1282	21.8969	-5.50499	7.79e-06	0.000152044	3.642	Q14112
sp|Q14118|DAG1_HUMAN	-0.620805	17.6493	-0.583165	0.564607	0.696934	-6.4705	Q14118
sp|Q14126|DSG2_HUMAN	3.63477	19.5286	7.37805	6.05e-08	7.6e-06	8.36732	Q14126
sp|Q14134-2|TRI29_HUMAN;sp|Q14134|TRI29_HUMAN	-0.288725	16.3092	-0.454876	0.652824	0.768189	-6.5377	Q14134
sp|Q14137-2|BOP1_HUMAN;sp|Q14137|BOP1_HUMAN	2.454	19.1054	4.8014	5.16e-05	0.00064971	1.80683	Q14137
sp|Q14141-2|SEPT6_HUMAN;sp|Q14141-4|SEPT6_HUMAN;sp|Q14141|SEPT6_HUMAN;sp|Q14141-3|SEPT6_HUMAN;sp|Q92599-3|SEPT8_HUMAN	-0.232318	17.3237	-0.418588	0.678818	0.785902	-6.55374	Q14141
sp|Q14151|SAFB2_HUMAN	1.58218	18.8741	2.45813	0.0206481	0.0616339	-3.86698	Q14151
sp|Q14152|EIF3A_HUMAN;sp|Q14152-2|EIF3A_HUMAN	0.603574	22.1933	3.18771	0.0036008	0.0159741	-2.25668	Q14152
sp|Q14157-4|UBP2L_HUMAN;sp|Q14157-1|UBP2L_HUMAN;sp|Q14157-3|UBP2L_HUMAN;sp|Q14157|UBP2L_HUMAN;sp|Q14157-5|UBP2L_HUMAN	2.63501	19.3203	3.2121	0.00338716	0.0153697	-2.19928	Q14157
sp|Q14160|SCRIB_HUMAN;sp|Q14160-3|SCRIB_HUMAN;sp|Q14160-2|SCRIB_HUMAN	2.33153	22.227	2.398	0.0236418	0.0682398	-3.98879	Q14160
sp|Q14161-4|GIT2_HUMAN;sp|Q14161-3|GIT2_HUMAN;sp|Q14161|GIT2_HUMAN;sp|Q14161-6|GIT2_HUMAN;sp|Q14161-2|GIT2_HUMAN;sp|Q14161-11|GIT2_HUMAN;sp|Q14161-7|GIT2_HUMAN;sp|Q14161-9|GIT2_HUMAN;sp|Q14161-8|GIT2_HUMAN;sp|Q14161-5|GIT2_HUMAN;sp|Q14161-10|GIT2_HUMAN	0.407347	17.1918	0.744207	0.463161	0.609365	-6.36331	Q14161
sp|Q14165|MLEC_HUMAN	1.68018	21.3971	1.90336	0.0676735	0.152108	-4.9112	Q14165
sp|Q14166|TTL12_HUMAN	1.70953	19.0194	2.25323	0.0325466	0.0872043	-4.27395	Q14166
sp|Q14192|FHL2_HUMAN	3.00885	18.6061	4.95007	3.46e-05	0.000476415	2.19476	Q14192
sp|Q14195-2|DPYL3_HUMAN;sp|Q14195|DPYL3_HUMAN	0.0283131	24.7763	0.135184	0.893466	0.93501	-6.63347	Q14195
sp|Q14203-3|DCTN1_HUMAN;sp|Q14203-5|DCTN1_HUMAN;sp|Q14203-2|DCTN1_HUMAN;sp|Q14203-4|DCTN1_HUMAN;sp|Q14203-6|DCTN1_HUMAN;sp|Q14203|DCTN1_HUMAN	0.0541863	20.6167	0.385268	0.703048	0.80433	-6.56732	Q14203
sp|Q14204|DYHC1_HUMAN	-0.0110115	22.4352	-0.0852086	0.932722	0.956813	-6.63908	Q14204
sp|Q14240|IF4A2_HUMAN;sp|Q14240-2|IF4A2_HUMAN	0.98823	20.1089	1.06607	0.295803	0.441091	-6.07538	Q14240
sp|Q14244-3|MAP7_HUMAN;sp|Q14244-2|MAP7_HUMAN;sp|Q14244|MAP7_HUMAN;sp|Q14244-5|MAP7_HUMAN;sp|Q14244-6|MAP7_HUMAN;sp|Q14244-4|MAP7_HUMAN;sp|Q14244-7|MAP7_HUMAN	1.32733	18.3243	1.73108	0.0948171	0.194889	-5.19508	Q14244
sp|Q14247-3|SRC8_HUMAN;sp|Q14247|SRC8_HUMAN;sp|Q14247-2|SRC8_HUMAN	0.989516	22.7311	4.42495	0.000141877	0.00138834	0.828368	Q14247
sp|Q14254|FLOT2_HUMAN	0.934527	20.3019	1.00111	0.325635	0.474311	-6.1412	Q14254
sp|Q14257|RCN2_HUMAN;sp|Q14257-2|RCN2_HUMAN	1.01692	17.24	1.24325	0.22443	0.36497	-5.87678	Q14257
sp|Q14258|TRI25_HUMAN	1.53766	19.6602	2.67664	0.0124719	0.041483	-3.4089	Q14258
sp|Q14315-2|FLNC_HUMAN;sp|Q14315|FLNC_HUMAN	-0.582217	22.6735	-1.00764	0.322546	0.471391	-6.13476	Q14315
sp|Q14320|FA50A_HUMAN	3.23898	18.2399	4.42576	0.000141566	0.00138834	0.830483	Q14320
sp|Q14344|GNA13_HUMAN;sp|Q14344-2|GNA13_HUMAN	-1.14827	19.4769	-2.06583	0.0485339	0.117793	-4.62491	Q14344
sp|Q14376|GALE_HUMAN;sp|Q14376-2|GALE_HUMAN	-0.482819	20.3307	-1.10061	0.280752	0.42503	-6.03883	Q14376
sp|Q14444-2|CAPR1_HUMAN;sp|Q14444|CAPR1_HUMAN	2.09681	20.7151	5.84278	3.17e-06	9.07e-05	4.51741	Q14444
sp|Q14498|RBM39_HUMAN;sp|Q14498-2|RBM39_HUMAN;sp|Q14498-3|RBM39_HUMAN	0.511279	21.6151	3.18859	0.00359283	0.0159707	-2.2546	Q14498
sp|Q14515-2|SPRL1_HUMAN;sp|Q14515|SPRL1_HUMAN	-2.18089	17.5802	-2.59713	0.015015	0.0480937	-3.57829	Q14515
sp|Q14527|HLTF_HUMAN;sp|Q14527-2|HLTF_HUMAN	0.516388	16.8853	0.843465	0.406357	0.554779	-6.28483	Q14527
sp|Q14554|PDIA5_HUMAN;sp|Q14554-2|PDIA5_HUMAN	1.57464	19.6524	3.16597	0.00380197	0.0166047	-2.30764	Q14554
sp|Q14558|KPRA_HUMAN;sp|Q14558-2|KPRA_HUMAN	0.571604	17.2263	0.704411	0.487191	0.631384	-6.39213	Q14558
sp|Q14566|MCM6_HUMAN	4.41431	19.6618	4.41731	0.000144811	0.00140484	0.808613	Q14566
sp|Q14571|ITPR2_HUMAN;sp|Q14571-2|ITPR2_HUMAN	0.262547	21.7592	0.608232	0.548102	0.680695	-6.45547	Q14571
sp|Q14573|ITPR3_HUMAN	0.273879	19.5898	0.562699	0.578269	0.707845	-6.48231	Q14573
sp|Q14624-4|ITIH4_HUMAN;sp|Q14624-3|ITIH4_HUMAN;sp|Q14624-2|ITIH4_HUMAN;sp|Q14624|ITIH4_HUMAN	-0.336792	21.6714	-1.07774	0.290657	0.436114	-6.06316	Q14624
sp|Q14651|PLSI_HUMAN	2.50799	18.87	2.3894	0.0241013	0.0693657	-4.00606	Q14651
sp|Q14653|IRF3_HUMAN;sp|Q14653-4|IRF3_HUMAN;sp|Q14653-3|IRF3_HUMAN;sp|Q14653-2|IRF3_HUMAN	2.84479	17.2851	3.96946	0.000477762	0.00349875	-0.339396	Q14653
sp|Q14669-4|TRIPC_HUMAN;sp|Q14669|TRIPC_HUMAN;sp|Q14669-2|TRIPC_HUMAN;sp|Q14669-3|TRIPC_HUMAN	0.323394	17.4719	0.50287	0.619121	0.742172	-6.51446	Q14669
sp|Q14671-4|PUM1_HUMAN;sp|Q14671-2|PUM1_HUMAN;sp|Q14671|PUM1_HUMAN;sp|Q14671-3|PUM1_HUMAN	2.24479	17.5838	2.7701	0.00999899	0.0354214	-3.20611	Q14671
sp|Q14676-2|MDC1_HUMAN;sp|Q14676|MDC1_HUMAN;sp|Q14676-3|MDC1_HUMAN;sp|Q14676-4|MDC1_HUMAN	0.214089	17.2745	0.352973	0.726841	0.825089	-6.57941	Q14676
sp|Q14677|EPN4_HUMAN;sp|Q14677-2|EPN4_HUMAN;sp|Q14677-3|EPN4_HUMAN	0.849709	22.8752	0.988256	0.331775	0.479689	-6.15377	Q14677
sp|Q14683|SMC1A_HUMAN	1.89066	20.3942	2.29565	0.0296654	0.0812908	-4.19163	Q14683
sp|Q14684-2|RRP1B_HUMAN;sp|Q14684|RRP1B_HUMAN	1.94079	17.9272	3.0399	0.00519892	0.0213782	-2.60016	Q14684
sp|Q14687-2|GSE1_HUMAN;sp|Q14687-3|GSE1_HUMAN;sp|Q14687|GSE1_HUMAN	3.67771	18.8055	2.3747	0.0249056	0.0713762	-4.03548	Q14687
sp|Q14690|RRP5_HUMAN	2.92797	20.7573	3.82066	0.000707206	0.00462699	-0.71464	Q14690
sp|Q14692|BMS1_HUMAN	1.37388	18.3128	2.36453	0.0254761	0.0725809	-4.05576	Q14692
sp|Q14694|UBP10_HUMAN;sp|Q14694-3|UBP10_HUMAN;sp|Q14694-2|UBP10_HUMAN	1.69918	18.041	3.76136	0.000826183	0.00524284	-0.863081	Q14694
sp|Q14696|MESD_HUMAN	0.206602	17.4591	0.351052	0.728265	0.82633	-6.5801	Q14696
sp|Q14697|GANAB_HUMAN;sp|Q14697-2|GANAB_HUMAN	0.670182	24.2441	4.66001	7.55e-05	0.000863527	1.43847	Q14697
sp|Q14699|RFTN1_HUMAN	0.0769692	18.2651	0.0838085	0.933825	0.95747	-6.6392	Q14699
sp|Q14728|MFS10_HUMAN	1.07436	18.0504	1.67008	0.106424	0.212346	-5.29048	Q14728
sp|Q14738-3|2A5D_HUMAN;sp|Q14738-2|2A5D_HUMAN;sp|Q14738|2A5D_HUMAN	1.92591	17.4905	3.08718	0.00462555	0.0195933	-2.49111	Q14738
sp|Q14739|LBR_HUMAN	0.346972	20.9585	1.59252	0.122875	0.237451	-5.40775	Q14739
[truncated: 1,377 more rows]
