# Supplementary material for: Glycoproteomics Analysis of Triple Wild-Type Lung Adenocarcinoma Tissue Samples
Source: J Proteome Res. 2025 Apr 2;24(5):2419–29. doi: 10.1021/acs.jproteome.4c01063 (PMC12053933; doi:10.1021/acs.jproteome.4c01063)
Supplement: Supplementary file 4 — pr4c01063_si_004.xlsx [file pr4c01063_si_004.xlsx]

## Sheet: description
Supplementary Table S3: Results of GSEA analysis

## Sheet: Supplementary_table_S3
	ID	Description	setSize	enrichmentScore	NES	pvalue	p.adjust	qvalue	rank	leading_edge	core_enrichment
GO:0031589	GO:0031589	cell-substrate adhesion	128	-0.551076	-2.84655	1e-10	8.77143e-09	6.46015e-09	502	tags=48%, list=15%, signal=42%	ENSG00000167193/ENSG00000118137/ENSG00000072110/ENSG00000184009/ENSG00000163466/ENSG00000127603/ENSG00000005884/ENSG00000149781/ENSG00000154175/ENSG00000005961/ENSG00000161905/ENSG00000105810/ENSG00000122194/ENSG00000120896/ENSG00000049245/ENSG00000197747/ENSG00000089159/ENSG00000152818/ENSG00000150093/ENSG00000110880/ENSG00000079805/ENSG00000163520/ENSG00000026508/ENSG00000159840/ENSG00000196924…
GO:0030198	GO:0030198	extracellular matrix organization	95	-0.566049	-2.78934	1e-10	8.77143e-09	6.46015e-09	313	tags=41%, list=10%, signal=38%	ENSG00000150093/ENSG00000271447/ENSG00000106991/ENSG00000100448/ENSG00000179403/ENSG00000163520/ENSG00000139219/ENSG00000163661/ENSG00000111799/ENSG00000182718/ENSG00000133392/ENSG00000172752/ENSG00000189409/ENSG00000077942/ENSG00000138080/ENSG00000144810/ENSG00000166482/ENSG00000049540/ENSG00000172236/ENSG00000140092/ENSG00000091136/ENSG00000123384/ENSG00000187955/ENSG00000081052/ENSG00000168743…
GO:0043062	GO:0043062	extracellular structure organization	95	-0.566049	-2.78934	1e-10	8.77143e-09	6.46015e-09	313	tags=41%, list=10%, signal=38%	ENSG00000150093/ENSG00000271447/ENSG00000106991/ENSG00000100448/ENSG00000179403/ENSG00000163520/ENSG00000139219/ENSG00000163661/ENSG00000111799/ENSG00000182718/ENSG00000133392/ENSG00000172752/ENSG00000189409/ENSG00000077942/ENSG00000138080/ENSG00000144810/ENSG00000166482/ENSG00000049540/ENSG00000172236/ENSG00000140092/ENSG00000091136/ENSG00000123384/ENSG00000187955/ENSG00000081052/ENSG00000168743…
GO:0045229	GO:0045229	external encapsulating structure organization	95	-0.566049	-2.78934	1e-10	8.77143e-09	6.46015e-09	313	tags=41%, list=10%, signal=38%	ENSG00000150093/ENSG00000271447/ENSG00000106991/ENSG00000100448/ENSG00000179403/ENSG00000163520/ENSG00000139219/ENSG00000163661/ENSG00000111799/ENSG00000182718/ENSG00000133392/ENSG00000172752/ENSG00000189409/ENSG00000077942/ENSG00000138080/ENSG00000144810/ENSG00000166482/ENSG00000049540/ENSG00000172236/ENSG00000140092/ENSG00000091136/ENSG00000123384/ENSG00000187955/ENSG00000081052/ENSG00000168743…
GO:0002181	GO:0002181	cytoplasmic translation	119	0.707986	2.63326	1e-10	8.77143e-09	6.46015e-09	794	tags=79%, list=24%, signal=62%	ENSG00000131469/ENSG00000167526/ENSG00000070756/ENSG00000162244/ENSG00000185721/ENSG00000105372/ENSG00000144713/ENSG00000140988/ENSG00000142676/ENSG00000198034/ENSG00000198755/ENSG00000100316/ENSG00000164587/ENSG00000142534/ENSG00000148303/ENSG00000118181/ENSG00000130255/ENSG00000142541/ENSG00000142937/ENSG00000122026/ENSG00000089009/ENSG00000171863/ENSG00000122406/ENSG00000084623/ENSG00000105193…
GO:0007160	GO:0007160	cell-matrix adhesion	83	-0.535325	-2.57547	1e-10	8.77143e-09	6.46015e-09	468	tags=46%, list=14%, signal=40%	ENSG00000184009/ENSG00000127603/ENSG00000005884/ENSG00000149781/ENSG00000005961/ENSG00000105810/ENSG00000197747/ENSG00000089159/ENSG00000152818/ENSG00000150093/ENSG00000110880/ENSG00000026508/ENSG00000159840/ENSG00000067560/ENSG00000073712/ENSG00000171564/ENSG00000113905/ENSG00000171557/ENSG00000138080/ENSG00000189058/ENSG00000064042/ENSG00000171560/ENSG00000141503/ENSG00000158856/ENSG00000035403…
GO:0007596	GO:0007596	blood coagulation	79	-0.531109	-2.53304	1e-10	8.77143e-09	6.46015e-09	378	tags=42%, list=12%, signal=38%	ENSG00000122194/ENSG00000100345/ENSG00000101608/ENSG00000138185/ENSG00000117601/ENSG00000184500/ENSG00000181467/ENSG00000120063/ENSG00000158769/ENSG00000100448/ENSG00000147853/ENSG00000196924/ENSG00000182718/ENSG00000087460/ENSG00000171564/ENSG00000113905/ENSG00000164111/ENSG00000171557/ENSG00000077942/ENSG00000138080/ENSG00000171560/ENSG00000159176/ENSG00000158856/ENSG00000101335/ENSG00000167815…
GO:0007599	GO:0007599	hemostasis	79	-0.531109	-2.53304	1e-10	8.77143e-09	6.46015e-09	378	tags=42%, list=12%, signal=38%	ENSG00000122194/ENSG00000100345/ENSG00000101608/ENSG00000138185/ENSG00000117601/ENSG00000184500/ENSG00000181467/ENSG00000120063/ENSG00000158769/ENSG00000100448/ENSG00000147853/ENSG00000196924/ENSG00000182718/ENSG00000087460/ENSG00000171564/ENSG00000113905/ENSG00000164111/ENSG00000171557/ENSG00000077942/ENSG00000138080/ENSG00000171560/ENSG00000159176/ENSG00000158856/ENSG00000101335/ENSG00000167815…
GO:0050817	GO:0050817	coagulation	79	-0.531109	-2.53304	1e-10	8.77143e-09	6.46015e-09	378	tags=42%, list=12%, signal=38%	ENSG00000122194/ENSG00000100345/ENSG00000101608/ENSG00000138185/ENSG00000117601/ENSG00000184500/ENSG00000181467/ENSG00000120063/ENSG00000158769/ENSG00000100448/ENSG00000147853/ENSG00000196924/ENSG00000182718/ENSG00000087460/ENSG00000171564/ENSG00000113905/ENSG00000164111/ENSG00000171557/ENSG00000077942/ENSG00000138080/ENSG00000171560/ENSG00000159176/ENSG00000158856/ENSG00000101335/ENSG00000167815…
GO:0007155	GO:0007155	cell adhesion	384	-0.414419	-2.41866	1e-10	8.77143e-09	6.46015e-09	446	tags=32%, list=14%, signal=31%	ENSG00000147065/ENSG00000005884/ENSG00000110841/ENSG00000149781/ENSG00000154175/ENSG00000242574/ENSG00000005961/ENSG00000161905/ENSG00000262655/ENSG00000105810/ENSG00000081237/ENSG00000145012/ENSG00000204291/ENSG00000122194/ENSG00000100345/ENSG00000120896/ENSG00000049245/ENSG00000231389/ENSG00000197747/ENSG00000010327/ENSG00000114270/ENSG00000089159/ENSG00000064205/ENSG00000152818/ENSG00000130202…
GO:0022613	GO:0022613	ribonucleoprotein complex biogenesis	210	0.611707	2.37748	1e-10	8.77143e-09	6.46015e-09	974	tags=67%, list=30%, signal=50%	ENSG00000131469/ENSG00000096384/ENSG00000105372/ENSG00000142676/ENSG00000132341/ENSG00000198755/ENSG00000174231/ENSG00000023734/ENSG00000171490/ENSG00000170515/ENSG00000164587/ENSG00000148303/ENSG00000087365/ENSG00000118181/ENSG00000142541/ENSG00000142937/ENSG00000089009/ENSG00000171863/ENSG00000122406/ENSG00000084623/ENSG00000105193/ENSG00000080824/ENSG00000198242/ENSG00000144028/ENSG00000177954…
GO:0071826	GO:0071826	ribonucleoprotein complex subunit organization	124	0.626375	2.33886	1e-10	8.77143e-09	6.46015e-09	794	tags=65%, list=24%, signal=51%	ENSG00000096384/ENSG00000105372/ENSG00000142676/ENSG00000174231/ENSG00000023734/ENSG00000164587/ENSG00000087365/ENSG00000142541/ENSG00000089009/ENSG00000122406/ENSG00000084623/ENSG00000080824/ENSG00000198242/ENSG00000144028/ENSG00000177954/ENSG00000111641/ENSG00000172809/ENSG00000261236/ENSG00000139726/ENSG00000100462/ENSG00000232119/ENSG00000063046/ENSG00000111786/ENSG00000083845/ENSG00000146963…
GO:0022618	GO:0022618	ribonucleoprotein complex assembly	121	0.627046	2.33594	1e-10	8.77143e-09	6.46015e-09	794	tags=65%, list=24%, signal=51%	ENSG00000096384/ENSG00000105372/ENSG00000142676/ENSG00000174231/ENSG00000023734/ENSG00000164587/ENSG00000087365/ENSG00000142541/ENSG00000089009/ENSG00000122406/ENSG00000084623/ENSG00000080824/ENSG00000198242/ENSG00000144028/ENSG00000177954/ENSG00000111641/ENSG00000172809/ENSG00000261236/ENSG00000139726/ENSG00000100462/ENSG00000232119/ENSG00000063046/ENSG00000111786/ENSG00000083845/ENSG00000146963…
GO:0006412	GO:0006412	translation	316	0.586698	2.32633	1e-10	8.77143e-09	6.46015e-09	842	tags=56%, list=26%, signal=46%	ENSG00000106105/ENSG00000131469/ENSG00000167526/ENSG00000254772/ENSG00000111640/ENSG00000070756/ENSG00000162244/ENSG00000185721/ENSG00000105372/ENSG00000144713/ENSG00000140988/ENSG00000142676/ENSG00000198034/ENSG00000198755/ENSG00000100316/ENSG00000170515/ENSG00000164587/ENSG00000142534/ENSG00000143742/ENSG00000148303/ENSG00000118181/ENSG00000130255/ENSG00000142541/ENSG00000142937/ENSG00000122026…
GO:0043043	GO:0043043	peptide biosynthetic process	324	0.582105	2.3107	1e-10	8.77143e-09	6.46015e-09	842	tags=55%, list=26%, signal=46%	ENSG00000106105/ENSG00000131469/ENSG00000167526/ENSG00000254772/ENSG00000111640/ENSG00000070756/ENSG00000162244/ENSG00000185721/ENSG00000105372/ENSG00000144713/ENSG00000140988/ENSG00000142676/ENSG00000198034/ENSG00000198755/ENSG00000100316/ENSG00000170515/ENSG00000164587/ENSG00000142534/ENSG00000143742/ENSG00000148303/ENSG00000118181/ENSG00000130255/ENSG00000142541/ENSG00000142937/ENSG00000122026…
GO:0042254	GO:0042254	ribosome biogenesis	121	0.615371	2.29244	1e-10	8.77143e-09	6.46015e-09	949	tags=68%, list=29%, signal=50%	ENSG00000131469/ENSG00000105372/ENSG00000142676/ENSG00000132341/ENSG00000198755/ENSG00000171490/ENSG00000170515/ENSG00000164587/ENSG00000148303/ENSG00000118181/ENSG00000142937/ENSG00000089009/ENSG00000171863/ENSG00000122406/ENSG00000105193/ENSG00000198242/ENSG00000177954/ENSG00000165732/ENSG00000130826/ENSG00000108592/ENSG00000147604/ENSG00000117395/ENSG00000111641/ENSG00000172809/ENSG00000138326…
GO:0006364	GO:0006364	rRNA processing	94	0.624099	2.26542	1e-10	8.77143e-09	6.46015e-09	949	tags=69%, list=29%, signal=51%	ENSG00000131469/ENSG00000105372/ENSG00000142676/ENSG00000198755/ENSG00000171490/ENSG00000170515/ENSG00000164587/ENSG00000148303/ENSG00000118181/ENSG00000142937/ENSG00000171863/ENSG00000122406/ENSG00000105193/ENSG00000177954/ENSG00000165732/ENSG00000130826/ENSG00000108592/ENSG00000147604/ENSG00000117395/ENSG00000111641/ENSG00000138326/ENSG00000137154/ENSG00000088930/ENSG00000261236/ENSG00000101361…
GO:0034645	GO:0034645	cellular macromolecule biosynthetic process	375	0.566884	2.26187	1e-10	8.77143e-09	6.46015e-09	795	tags=51%, list=24%, signal=44%	ENSG00000106105/ENSG00000131469/ENSG00000167526/ENSG00000254772/ENSG00000111640/ENSG00000198380/ENSG00000070756/ENSG00000162244/ENSG00000185721/ENSG00000105372/ENSG00000144713/ENSG00000140988/ENSG00000142676/ENSG00000198034/ENSG00000198755/ENSG00000100316/ENSG00000170515/ENSG00000164587/ENSG00000142534/ENSG00000143742/ENSG00000148303/ENSG00000118181/ENSG00000130255/ENSG00000142541/ENSG00000142937…
GO:0043604	GO:0043604	amide biosynthetic process	354	0.563969	2.24569	1e-10	8.77143e-09	6.46015e-09	842	tags=52%, list=26%, signal=44%	ENSG00000106105/ENSG00000131469/ENSG00000167526/ENSG00000254772/ENSG00000111640/ENSG00000070756/ENSG00000162244/ENSG00000185721/ENSG00000105372/ENSG00000144713/ENSG00000140988/ENSG00000142676/ENSG00000198034/ENSG00000198755/ENSG00000100316/ENSG00000170515/ENSG00000164587/ENSG00000142534/ENSG00000143742/ENSG00000148303/ENSG00000118181/ENSG00000130255/ENSG00000142541/ENSG00000142937/ENSG00000122026…
GO:0006396	GO:0006396	RNA processing	367	0.556603	2.21921	1e-10	8.77143e-09	6.46015e-09	1146	tags=64%, list=35%, signal=47%	ENSG00000131469/ENSG00000070756/ENSG00000105372/ENSG00000037474/ENSG00000142676/ENSG00000198755/ENSG00000174231/ENSG00000023734/ENSG00000171490/ENSG00000170515/ENSG00000164587/ENSG00000148303/ENSG00000087365/ENSG00000118181/ENSG00000163714/ENSG00000142937/ENSG00000171863/ENSG00000122406/ENSG00000105193/ENSG00000176476/ENSG00000087087/ENSG00000119707/ENSG00000064102/ENSG00000090621/ENSG00000100220…
GO:0016072	GO:0016072	rRNA metabolic process	104	0.601878	2.20798	1e-10	8.77143e-09	6.46015e-09	949	tags=68%, list=29%, signal=50%	ENSG00000131469/ENSG00000105372/ENSG00000142676/ENSG00000198755/ENSG00000171490/ENSG00000170515/ENSG00000164587/ENSG00000148303/ENSG00000118181/ENSG00000142937/ENSG00000171863/ENSG00000122406/ENSG00000105193/ENSG00000177954/ENSG00000165732/ENSG00000130826/ENSG00000108592/ENSG00000147604/ENSG00000117395/ENSG00000111641/ENSG00000138326/ENSG00000115053/ENSG00000137154/ENSG00000088930/ENSG00000261236…
GO:0006397	GO:0006397	mRNA processing	214	0.567067	2.20646	1e-10	8.77143e-09	6.46015e-09	1146	tags=69%, list=35%, signal=48%	ENSG00000070756/ENSG00000174231/ENSG00000023734/ENSG00000087365/ENSG00000087087/ENSG00000119707/ENSG00000099783/ENSG00000144028/ENSG00000100941/ENSG00000108883/ENSG00000121774/ENSG00000104824/ENSG00000115053/ENSG00000088930/ENSG00000125970/ENSG00000109971/ENSG00000100462/ENSG00000147140/ENSG00000111786/ENSG00000116560/ENSG00000146963/ENSG00000099995/ENSG00000109606/ENSG00000181163/ENSG00000135829…
GO:0000375	GO:0000375	RNA splicing, via transesterification reactions	156	0.574298	2.18665	1e-10	8.77143e-09	6.46015e-09	1146	tags=73%, list=35%, signal=50%	ENSG00000070756/ENSG00000174231/ENSG00000023734/ENSG00000087365/ENSG00000119707/ENSG00000099783/ENSG00000144028/ENSG00000100941/ENSG00000108883/ENSG00000121774/ENSG00000104824/ENSG00000115053/ENSG00000125970/ENSG00000109971/ENSG00000100462/ENSG00000111786/ENSG00000116560/ENSG00000146963/ENSG00000099995/ENSG00000181163/ENSG00000135829/ENSG00000112081/ENSG00000104852/ENSG00000124193/ENSG00000108654…
GO:0000377	GO:0000377	RNA splicing, via transesterification reactions with bulged adenosine as nucleophile	154	0.572938	2.17904	1e-10	8.77143e-09	6.46015e-09	1146	tags=73%, list=35%, signal=50%	ENSG00000070756/ENSG00000174231/ENSG00000023734/ENSG00000087365/ENSG00000119707/ENSG00000099783/ENSG00000144028/ENSG00000100941/ENSG00000108883/ENSG00000121774/ENSG00000104824/ENSG00000115053/ENSG00000125970/ENSG00000109971/ENSG00000100462/ENSG00000111786/ENSG00000116560/ENSG00000146963/ENSG00000099995/ENSG00000181163/ENSG00000135829/ENSG00000112081/ENSG00000104852/ENSG00000124193/ENSG00000108654…
GO:0000398	GO:0000398	mRNA splicing, via spliceosome	154	0.572938	2.17904	1e-10	8.77143e-09	6.46015e-09	1146	tags=73%, list=35%, signal=50%	ENSG00000070756/ENSG00000174231/ENSG00000023734/ENSG00000087365/ENSG00000119707/ENSG00000099783/ENSG00000144028/ENSG00000100941/ENSG00000108883/ENSG00000121774/ENSG00000104824/ENSG00000115053/ENSG00000125970/ENSG00000109971/ENSG00000100462/ENSG00000111786/ENSG00000116560/ENSG00000146963/ENSG00000099995/ENSG00000181163/ENSG00000135829/ENSG00000112081/ENSG00000104852/ENSG00000124193/ENSG00000108654…
GO:0009611	GO:0009611	response to wounding	175	-0.403816	-2.17309	1e-10	8.77143e-09	6.46015e-09	503	tags=34%, list=15%, signal=30%	ENSG00000065534/ENSG00000167193/ENSG00000158869/ENSG00000177119/ENSG00000184009/ENSG00000100292/ENSG00000127603/ENSG00000149781/ENSG00000107796/ENSG00000161905/ENSG00000122194/ENSG00000100345/ENSG00000163209/ENSG00000197747/ENSG00000101608/ENSG00000135636/ENSG00000150093/ENSG00000138185/ENSG00000117601/ENSG00000184500/ENSG00000181467/ENSG00000120063/ENSG00000140416/ENSG00000158769/ENSG00000100448…
GO:0006518	GO:0006518	peptide metabolic process	383	0.541405	2.16163	1e-10	8.77143e-09	6.46015e-09	857	tags=50%, list=26%, signal=42%	ENSG00000106105/ENSG00000131469/ENSG00000167526/ENSG00000108039/ENSG00000254772/ENSG00000111640/ENSG00000070756/ENSG00000162244/ENSG00000185721/ENSG00000105372/ENSG00000144713/ENSG00000140988/ENSG00000142676/ENSG00000198034/ENSG00000198755/ENSG00000100316/ENSG00000170515/ENSG00000164587/ENSG00000142534/ENSG00000143742/ENSG00000148303/ENSG00000118181/ENSG00000130255/ENSG00000142541/ENSG00000142937…
GO:0008380	GO:0008380	RNA splicing	205	0.556374	2.15966	1e-10	8.77143e-09	6.46015e-09	1146	tags=69%, list=35%, signal=48%	ENSG00000070756/ENSG00000174231/ENSG00000023734/ENSG00000087365/ENSG00000176476/ENSG00000119707/ENSG00000100220/ENSG00000099783/ENSG00000144028/ENSG00000100941/ENSG00000108883/ENSG00000121774/ENSG00000104824/ENSG00000115053/ENSG00000110700/ENSG00000125970/ENSG00000109971/ENSG00000100462/ENSG00000147140/ENSG00000111786/ENSG00000116560/ENSG00000146963/ENSG00000099995/ENSG00000109606/ENSG00000181163…
GO:0016071	GO:0016071	mRNA metabolic process	290	0.545324	2.15466	1e-10	8.77143e-09	6.46015e-09	1146	tags=66%, list=35%, signal=47%	ENSG00000070756/ENSG00000037474/ENSG00000184363/ENSG00000174231/ENSG00000023734/ENSG00000087365/ENSG00000087087/ENSG00000119707/ENSG00000090621/ENSG00000099783/ENSG00000144028/ENSG00000103342/ENSG00000100941/ENSG00000130826/ENSG00000108883/ENSG00000121774/ENSG00000104824/ENSG00000100823/ENSG00000115053/ENSG00000088930/ENSG00000125970/ENSG00000109971/ENSG00000100462/ENSG00000147140/ENSG00000111786…
GO:0030155	GO:0030155	regulation of cell adhesion	222	-0.390525	-2.15363	1e-10	8.77143e-09	6.46015e-09	508	tags=32%, list=15%, signal=29%	ENSG00000120708/ENSG00000167193/ENSG00000118137/ENSG00000223865/ENSG00000231679/ENSG00000184009/ENSG00000163466/ENSG00000127603/ENSG00000005884/ENSG00000149781/ENSG00000154175/ENSG00000242574/ENSG00000161905/ENSG00000105810/ENSG00000081237/ENSG00000122194/ENSG00000231389/ENSG00000197747/ENSG00000152818/ENSG00000196126/ENSG00000019582/ENSG00000149021/ENSG00000179344/ENSG00000140416/ENSG00000158769…
GO:0034470	GO:0034470	ncRNA processing	145	0.560641	2.12179	1e-10	8.77143e-09	6.46015e-09	731	tags=49%, list=22%, signal=40%	ENSG00000131469/ENSG00000105372/ENSG00000037474/ENSG00000142676/ENSG00000198755/ENSG00000171490/ENSG00000170515/ENSG00000164587/ENSG00000148303/ENSG00000118181/ENSG00000142937/ENSG00000171863/ENSG00000122406/ENSG00000105193/ENSG00000087087/ENSG00000064102/ENSG00000100220/ENSG00000177954/ENSG00000165732/ENSG00000130826/ENSG00000108592/ENSG00000147604/ENSG00000117395/ENSG00000111641/ENSG00000031698…
GO:0034660	GO:0034660	ncRNA metabolic process	190	0.54398	2.1011	1e-10	8.77143e-09	6.46015e-09	949	tags=56%, list=29%, signal=42%	ENSG00000106105/ENSG00000131469/ENSG00000105372/ENSG00000037474/ENSG00000142676/ENSG00000198755/ENSG00000171490/ENSG00000170515/ENSG00000164587/ENSG00000148303/ENSG00000118181/ENSG00000142937/ENSG00000171863/ENSG00000122406/ENSG00000105193/ENSG00000087087/ENSG00000136628/ENSG00000064102/ENSG00000100220/ENSG00000113643/ENSG00000177954/ENSG00000165732/ENSG00000130826/ENSG00000108592/ENSG00000147604…
GO:0043603	GO:0043603	cellular amide metabolic process	452	0.509412	2.04459	1e-10	8.77143e-09	6.46015e-09	865	tags=46%, list=26%, signal=39%	ENSG00000106105/ENSG00000131469/ENSG00000167526/ENSG00000108039/ENSG00000254772/ENSG00000111640/ENSG00000070756/ENSG00000162244/ENSG00000185721/ENSG00000105372/ENSG00000144713/ENSG00000140988/ENSG00000142676/ENSG00000198034/ENSG00000198755/ENSG00000100316/ENSG00000170515/ENSG00000164587/ENSG00000142534/ENSG00000143742/ENSG00000148303/ENSG00000118181/ENSG00000130255/ENSG00000142541/ENSG00000142937…
GO:0006259	GO:0006259	DNA metabolic process	229	0.48563	1.89704	1e-10	8.77143e-09	6.46015e-09	1123	tags=55%, list=34%, signal=39%	ENSG00000029993/ENSG00000096384/ENSG00000132341/ENSG00000149136/ENSG00000179958/ENSG00000143799/ENSG00000176476/ENSG00000198900/ENSG00000132646/ENSG00000080824/ENSG00000112118/ENSG00000086758/ENSG00000165732/ENSG00000130826/ENSG00000136518/ENSG00000182481/ENSG00000168496/ENSG00000100823/ENSG00000184357/ENSG00000088930/ENSG00000100462/ENSG00000147140/ENSG00000137309/ENSG00000100297/ENSG00000116560…
GO:0044265	GO:0044265	cellular macromolecule catabolic process	291	0.465154	1.83812	1e-10	8.77143e-09	6.46015e-09	1161	tags=53%, list=35%, signal=38%	ENSG00000096384/ENSG00000070756/ENSG00000037474/ENSG00000142676/ENSG00000184363/ENSG00000008018/ENSG00000166598/ENSG00000171863/ENSG00000122406/ENSG00000044574/ENSG00000090621/ENSG00000106803/ENSG00000099783/ENSG00000175166/ENSG00000086758/ENSG00000103342/ENSG00000130826/ENSG00000126067/ENSG00000173821/ENSG00000168496/ENSG00000100823/ENSG00000088930/ENSG00000104408/ENSG00000101266/ENSG00000181163…
GO:0010558	GO:0010558	negative regulation of macromolecule biosynthetic process	262	0.468505	1.84297	2.40153e-10	1.94018e-08	1.42894e-08	1142	tags=55%, list=35%, signal=39%	ENSG00000111640/ENSG00000070756/ENSG00000023734/ENSG00000170515/ENSG00000164587/ENSG00000143742/ENSG00000142541/ENSG00000135387/ENSG00000143799/ENSG00000164916/ENSG00000136628/ENSG00000132646/ENSG00000074800/ENSG00000136352/ENSG00000129351/ENSG00000060339/ENSG00000121774/ENSG00000031698/ENSG00000115641/ENSG00000104824/ENSG00000100823/ENSG00000115053/ENSG00000184357/ENSG00000109971/ENSG00000100462…
GO:0010608	GO:0010608	post-transcriptional regulation of gene expression	195	0.495826	1.91846	2.86604e-10	2.25609e-08	1.66161e-08	1147	tags=61%, list=35%, signal=42%	ENSG00000111640/ENSG00000070756/ENSG00000037474/ENSG00000198034/ENSG00000132341/ENSG00000170515/ENSG00000164587/ENSG00000143742/ENSG00000142541/ENSG00000135387/ENSG00000122406/ENSG00000136628/ENSG00000167658/ENSG00000090621/ENSG00000099783/ENSG00000103342/ENSG00000130826/ENSG00000129351/ENSG00000121774/ENSG00000089154/ENSG00000172809/ENSG00000104824/ENSG00000100823/ENSG00000115053/ENSG00000151923…
GO:0009888	GO:0009888	tissue development	391	-0.294636	-1.71851	3.29299e-10	2.41415e-08	1.77802e-08	446	tags=25%, list=14%, signal=25%	ENSG00000147065/ENSG00000005884/ENSG00000116473/ENSG00000178127/ENSG00000102882/ENSG00000107796/ENSG00000161905/ENSG00000105810/ENSG00000006451/ENSG00000115380/ENSG00000081237/ENSG00000127314/ENSG00000100815/ENSG00000164039/ENSG00000204291/ENSG00000163209/ENSG00000111144/ENSG00000072778/ENSG00000114270/ENSG00000149591/ENSG00000122694/ENSG00000196126/ENSG00000136155/ENSG00000115310/ENSG00000150093…
GO:2000112	GO:2000112	regulation of cellular macromolecule biosynthetic process	166	0.507786	1.94264	4.90806e-10	3.50413e-08	2.58079e-08	1147	tags=62%, list=35%, signal=43%	ENSG00000111640/ENSG00000070756/ENSG00000198034/ENSG00000170515/ENSG00000164587/ENSG00000143742/ENSG00000142541/ENSG00000135387/ENSG00000122406/ENSG00000136628/ENSG00000167658/ENSG00000103342/ENSG00000129351/ENSG00000121774/ENSG00000089154/ENSG00000172809/ENSG00000104824/ENSG00000115053/ENSG00000158417/ENSG00000144895/ENSG00000063046/ENSG00000104408/ENSG00000181163/ENSG00000135829/ENSG00000100353…
GO:0051276	GO:0051276	chromosome organization	157	0.508213	1.93607	8.25977e-10	5.76307e-08	4.24449e-08	1116	tags=58%, list=34%, signal=40%	ENSG00000029993/ENSG00000096384/ENSG00000132341/ENSG00000143799/ENSG00000198900/ENSG00000132646/ENSG00000080824/ENSG00000108424/ENSG00000112118/ENSG00000130826/ENSG00000136518/ENSG00000168496/ENSG00000100823/ENSG00000184357/ENSG00000090273/ENSG00000137309/ENSG00000100297/ENSG00000116560/ENSG00000113522/ENSG00000119596/ENSG00000135829/ENSG00000020922/ENSG00000076003/ENSG00000047410/ENSG00000130726…
GO:0030036	GO:0030036	actin cytoskeleton organization	267	-0.324761	-1.83145	1.57536e-09	1.05138e-07	7.74342e-08	502	tags=28%, list=15%, signal=26%	ENSG00000167193/ENSG00000136167/ENSG00000118137/ENSG00000072110/ENSG00000091513/ENSG00000165527/ENSG00000175183/ENSG00000152767/ENSG00000184009/ENSG00000262246/ENSG00000163466/ENSG00000176658/ENSG00000163219/ENSG00000161905/ENSG00000183576/ENSG00000006451/ENSG00000147202/ENSG00000163431/ENSG00000122786/ENSG00000130755/ENSG00000100345/ENSG00000186635/ENSG00000120896/ENSG00000127946/ENSG00000197747…
GO:0034248	GO:0034248	regulation of cellular amide metabolic process	168	0.50172	1.92074	3.39139e-09	2.08231e-07	1.53362e-07	1147	tags=61%, list=35%, signal=42%	ENSG00000111640/ENSG00000070756/ENSG00000198034/ENSG00000170515/ENSG00000164587/ENSG00000143742/ENSG00000142541/ENSG00000170348/ENSG00000171314/ENSG00000135387/ENSG00000122406/ENSG00000136628/ENSG00000167658/ENSG00000103342/ENSG00000129351/ENSG00000121774/ENSG00000089154/ENSG00000172809/ENSG00000104824/ENSG00000115053/ENSG00000158417/ENSG00000144895/ENSG00000063046/ENSG00000104408/ENSG00000181163…
GO:0048646	GO:0048646	anatomical structure formation involved in morphogenesis	256	-0.32204	-1.80922	5.72465e-09	3.44601e-07	2.53799e-07	491	tags=30%, list=15%, signal=27%	ENSG00000072110/ENSG00000103811/ENSG00000092009/ENSG00000175183/ENSG00000184009/ENSG00000100292/ENSG00000124212/ENSG00000005884/ENSG00000005961/ENSG00000102882/ENSG00000006451/ENSG00000163431/ENSG00000122786/ENSG00000189377/ENSG00000204291/ENSG00000100345/ENSG00000166033/ENSG00000010327/ENSG00000114270/ENSG00000130202/ENSG00000160796/ENSG00000115310/ENSG00000150093/ENSG00000120063/ENSG00000174021…
GO:0030029	GO:0030029	actin filament-based process	292	-0.303495	-1.73618	6.88591e-09	4.06534e-07	2.99412e-07	502	tags=28%, list=15%, signal=26%	ENSG00000167193/ENSG00000136167/ENSG00000118137/ENSG00000072110/ENSG00000091513/ENSG00000165527/ENSG00000175183/ENSG00000152767/ENSG00000184009/ENSG00000262246/ENSG00000163466/ENSG00000176658/ENSG00000163219/ENSG00000107796/ENSG00000161905/ENSG00000183576/ENSG00000006451/ENSG00000147202/ENSG00000163431/ENSG00000122786/ENSG00000130755/ENSG00000100345/ENSG00000186635/ENSG00000120896/ENSG00000127946…
GO:0040012	GO:0040012	regulation of locomotion	248	-0.318647	-1.7811	9.72776e-09	5.63476e-07	4.15e-07	503	tags=28%, list=15%, signal=26%	ENSG00000065534/ENSG00000167193/ENSG00000160789/ENSG00000091513/ENSG00000103811/ENSG00000165527/ENSG00000177119/ENSG00000184009/ENSG00000100292/ENSG00000127445/ENSG00000127603/ENSG00000147065/ENSG00000005884/ENSG00000149781/ENSG00000102882/ENSG00000107796/ENSG00000105810/ENSG00000189377/ENSG00000081237/ENSG00000085719/ENSG00000197879/ENSG00000122694/ENSG00000019582/ENSG00000115310/ENSG00000150093…
GO:0003008	GO:0003008	system process	306	-0.299187	-1.71657	1.09972e-08	6.25212e-07	4.60468e-07	293	tags=21%, list=9%, signal=21%	ENSG00000120063/ENSG00000088256/ENSG00000140416/ENSG00000158769/ENSG00000115419/ENSG00000213366/ENSG00000138792/ENSG00000100448/ENSG00000198668/ENSG00000139219/ENSG00000164904/ENSG00000085662/ENSG00000196924/ENSG00000067560/ENSG00000159023/ENSG00000058668/ENSG00000133392/ENSG00000166128/ENSG00000198832/ENSG00000172164/ENSG00000073712/ENSG00000092841/ENSG00000087460/ENSG00000196136/ENSG00000171564…
GO:0048870	GO:0048870	cell motility	386	-0.277069	-1.61593	1.27725e-08	7.00209e-07	5.15703e-07	505	tags=26%, list=15%, signal=25%	ENSG00000177628/ENSG00000065534/ENSG00000167193/ENSG00000160789/ENSG00000136167/ENSG00000118137/ENSG00000158869/ENSG00000091513/ENSG00000103811/ENSG00000165527/ENSG00000177119/ENSG00000184009/ENSG00000100292/ENSG00000262246/ENSG00000163466/ENSG00000127445/ENSG00000127603/ENSG00000147065/ENSG00000005884/ENSG00000149781/ENSG00000102882/ENSG00000107796/ENSG00000105810/ENSG00000189377/ENSG00000081237…
GO:0009890	GO:0009890	negative regulation of biosynthetic process	282	0.437313	1.72562	1.34562e-08	7.24748e-07	5.33776e-07	1157	tags=54%, list=35%, signal=38%	ENSG00000111640/ENSG00000070756/ENSG00000023734/ENSG00000170515/ENSG00000164587/ENSG00000143742/ENSG00000142541/ENSG00000135387/ENSG00000143799/ENSG00000164916/ENSG00000136628/ENSG00000132646/ENSG00000074800/ENSG00000136352/ENSG00000129351/ENSG00000060339/ENSG00000121774/ENSG00000031698/ENSG00000115641/ENSG00000104824/ENSG00000100823/ENSG00000115053/ENSG00000184357/ENSG00000109971/ENSG00000100462…
GO:2000145	GO:2000145	regulation of cell motility	241	-0.325524	-1.81345	1.45318e-08	7.69185e-07	5.66504e-07	503	tags=29%, list=15%, signal=27%	ENSG00000065534/ENSG00000167193/ENSG00000160789/ENSG00000091513/ENSG00000103811/ENSG00000165527/ENSG00000177119/ENSG00000184009/ENSG00000100292/ENSG00000127445/ENSG00000127603/ENSG00000147065/ENSG00000005884/ENSG00000149781/ENSG00000102882/ENSG00000107796/ENSG00000105810/ENSG00000189377/ENSG00000081237/ENSG00000085719/ENSG00000197879/ENSG00000122694/ENSG00000019582/ENSG00000115310/ENSG00000150093…
GO:0006401	GO:0006401	RNA catabolic process	113	0.526588	1.94933	3.75518e-08	1.8899e-06	1.39191e-06	1142	tags=66%, list=35%, signal=45%	ENSG00000070756/ENSG00000037474/ENSG00000184363/ENSG00000090621/ENSG00000099783/ENSG00000103342/ENSG00000130826/ENSG00000168496/ENSG00000100823/ENSG00000088930/ENSG00000104408/ENSG00000181163/ENSG00000135829/ENSG00000108654/ENSG00000197451/ENSG00000138385/ENSG00000197157/ENSG00000066044/ENSG00000172183/ENSG00000155506/ENSG00000039123/ENSG00000105939/ENSG00000111196/ENSG00000089280/ENSG00000088038…
GO:0009057	GO:0009057	macromolecule catabolic process	401	0.399809	1.59857	4.88632e-08	2.38111e-06	1.75369e-06	1142	tags=46%, list=35%, signal=34%	ENSG00000096384/ENSG00000070756/ENSG00000037474/ENSG00000142552/ENSG00000142676/ENSG00000184363/ENSG00000008018/ENSG00000166598/ENSG00000171863/ENSG00000122406/ENSG00000101294/ENSG00000044574/ENSG00000080824/ENSG00000090621/ENSG00000106803/ENSG00000099783/ENSG00000175166/ENSG00000086758/ENSG00000103342/ENSG00000130826/ENSG00000126067/ENSG00000173821/ENSG00000168496/ENSG00000100823/ENSG00000088930…
GO:0042255	GO:0042255	ribosome assembly	37	0.700667	2.21884	5.77559e-08	2.68652e-06	1.97862e-06	628	tags=70%, list=19%, signal=57%	ENSG00000105372/ENSG00000142676/ENSG00000164587/ENSG00000089009/ENSG00000122406/ENSG00000198242/ENSG00000177954/ENSG00000111641/ENSG00000172809/ENSG00000261236/ENSG00000144895/ENSG00000083845/ENSG00000115268/ENSG00000181163/ENSG00000114391/ENSG00000147403/ENSG00000132153/ENSG00000113460/ENSG00000168028/ENSG00000197498/ENSG00000215301/ENSG00000079246/ENSG00000089157/ENSG00000053372/ENSG00000253729…
GO:0006974	GO:0006974	cellular response to DNA damage stimulus	187	0.469876	1.81287	1.27877e-07	5.45254e-06	4.01579e-06	1213	tags=58%, list=37%, signal=39%	ENSG00000196586/ENSG00000149136/ENSG00000015475/ENSG00000143799/ENSG00000176476/ENSG00000132646/ENSG00000112118/ENSG00000086758/ENSG00000136518/ENSG00000168496/ENSG00000100823/ENSG00000232119/ENSG00000147140/ENSG00000100297/ENSG00000116560/ENSG00000113522/ENSG00000124795/ENSG00000181163/ENSG00000135829/ENSG00000020922/ENSG00000076003/ENSG00000104419/ENSG00000130726/ENSG00000108654/ENSG00000196419…
GO:0006631	GO:0006631	fatty acid metabolic process	117	-0.400991	-2.04217	2.18371e-07	8.93864e-06	6.5833e-06	569	tags=38%, list=17%, signal=32%	ENSG00000138796/ENSG00000141027/ENSG00000012779/ENSG00000157184/ENSG00000197894/ENSG00000184227/ENSG00000138744/ENSG00000084754/ENSG00000165475/ENSG00000118137/ENSG00000117054/ENSG00000124212/ENSG00000081760/ENSG00000011198/ENSG00000121769/ENSG00000138029/ENSG00000161905/ENSG00000107897/ENSG00000161533/ENSG00000164039/ENSG00000151726/ENSG00000072778/ENSG00000019582/ENSG00000072210/ENSG00000140374…
GO:0034446	GO:0034446	substrate adhesion-dependent cell spreading	48	-0.552269	-2.38976	2.24036e-07	9.04989e-06	6.66524e-06	582	tags=58%, list=18%, signal=49%	ENSG00000259207/ENSG00000108561/ENSG00000115414/ENSG00000130402/ENSG00000167193/ENSG00000118137/ENSG00000163466/ENSG00000149781/ENSG00000049245/ENSG00000197747/ENSG00000089159/ENSG00000110880/ENSG00000079805/ENSG00000196924/ENSG00000067560/ENSG00000073712/ENSG00000171564/ENSG00000171557/ENSG00000197702/ENSG00000077942/ENSG00000171560/ENSG00000158856/ENSG00000091136/ENSG00000196878/ENSG00000166333…
GO:0007229	GO:0007229	integrin-mediated signaling pathway	48	-0.549128	-2.37616	2.53907e-07	9.99352e-06	7.36022e-06	444	tags=40%, list=14%, signal=35%	ENSG00000005884/ENSG00000149781/ENSG00000005961/ENSG00000100345/ENSG00000150093/ENSG00000159840/ENSG00000196924/ENSG00000073712/ENSG00000158856/ENSG00000137076/ENSG00000091136/ENSG00000213949/ENSG00000166333/ENSG00000135862/ENSG00000084636/ENSG00000116962/ENSG00000172037/ENSG00000053747/ENSG00000130702
GO:0009887	GO:0009887	animal organ morphogenesis	152	-0.355524	-1.87794	2.72175e-07	1.05158e-05	7.74486e-06	314	tags=23%, list=10%, signal=22%	ENSG00000115310/ENSG00000197614/ENSG00000166147/ENSG00000174021/ENSG00000140416/ENSG00000106991/ENSG00000127948/ENSG00000139219/ENSG00000196924/ENSG00000067560/ENSG00000110719/ENSG00000011465/ENSG00000197702/ENSG00000159251/ENSG00000144810/ENSG00000188157/ENSG00000197043/ENSG00000049540/ENSG00000091136/ENSG00000198959/ENSG00000168743/ENSG00000102575/ENSG00000196878/ENSG00000182871/ENSG00000058085…
GO:0010557	GO:0010557	positive regulation of macromolecule biosynthetic process	348	0.405145	1.61233	2.74027e-07	1.05158e-05	7.74486e-06	1147	tags=50%, list=35%, signal=36%	ENSG00000096384/ENSG00000070756/ENSG00000196586/ENSG00000198034/ENSG00000122406/ENSG00000143799/ENSG00000176476/ENSG00000164916/ENSG00000167658/ENSG00000132646/ENSG00000044574/ENSG00000080824/ENSG00000165732/ENSG00000130826/ENSG00000136352/ENSG00000129351/ENSG00000060339/ENSG00000121774/ENSG00000089154/ENSG00000136518/ENSG00000104824/ENSG00000100823/ENSG00000115053/ENSG00000137309/ENSG00000116560…
GO:0050818	GO:0050818	regulation of coagulation	26	-0.702	-2.62382	4.53735e-07	1.69874e-05	1.25112e-05	378	tags=54%, list=12%, signal=48%	ENSG00000177119/ENSG00000122194/ENSG00000117601/ENSG00000184500/ENSG00000182718/ENSG00000171564/ENSG00000113905/ENSG00000164111/ENSG00000171557/ENSG00000138080/ENSG00000171560/ENSG00000158856/ENSG00000167815/ENSG00000105974
GO:0016064	GO:0016064	immunoglobulin mediated immune response	49	-0.548699	-2.38087	4.93635e-07	1.76216e-05	1.29783e-05	577	tags=55%, list=18%, signal=46%	ENSG00000108561/ENSG00000111679/ENSG00000166710/ENSG00000159403/ENSG00000110169/ENSG00000176919/ENSG00000158869/ENSG00000223865/ENSG00000231679/ENSG00000039537/ENSG00000242574/ENSG00000081237/ENSG00000112936/ENSG00000231389/ENSG00000130202/ENSG00000196126/ENSG00000019582/ENSG00000179344/ENSG00000159189/ENSG00000110719/ENSG00000196352/ENSG00000113600/ENSG00000224389/ENSG00000173369/ENSG00000204287…
GO:0019724	GO:0019724	B cell mediated immunity	49	-0.548699	-2.38087	4.93635e-07	1.76216e-05	1.29783e-05	577	tags=55%, list=18%, signal=46%	ENSG00000108561/ENSG00000111679/ENSG00000166710/ENSG00000159403/ENSG00000110169/ENSG00000176919/ENSG00000158869/ENSG00000223865/ENSG00000231679/ENSG00000039537/ENSG00000242574/ENSG00000081237/ENSG00000112936/ENSG00000231389/ENSG00000130202/ENSG00000196126/ENSG00000019582/ENSG00000179344/ENSG00000159189/ENSG00000110719/ENSG00000196352/ENSG00000113600/ENSG00000224389/ENSG00000173369/ENSG00000204287…
GO:0001568	GO:0001568	blood vessel development	165	-0.342841	-1.82977	4.88539e-07	1.76216e-05	1.29783e-05	486	tags=33%, list=15%, signal=29%	ENSG00000120708/ENSG00000065534/ENSG00000103811/ENSG00000092009/ENSG00000184009/ENSG00000100292/ENSG00000124212/ENSG00000116473/ENSG00000005961/ENSG00000107796/ENSG00000122786/ENSG00000189377/ENSG00000204291/ENSG00000122194/ENSG00000100345/ENSG00000010327/ENSG00000150093/ENSG00000120063/ENSG00000106991/ENSG00000169504/ENSG00000138792/ENSG00000130770/ENSG00000196924/ENSG00000182718/ENSG00000067560…
GO:1901888	GO:1901888	regulation of cell junction assembly	46	-0.558224	-2.39551	5.49505e-07	1.91702e-05	1.41189e-05	485	tags=50%, list=15%, signal=43%	ENSG00000165527/ENSG00000152767/ENSG00000184009/ENSG00000127603/ENSG00000116473/ENSG00000127314/ENSG00000197747/ENSG00000197879/ENSG00000158769/ENSG00000110880/ENSG00000067560/ENSG00000073712/ENSG00000113905/ENSG00000189058/ENSG00000188157/ENSG00000064042/ENSG00000158856/ENSG00000035403/ENSG00000137076/ENSG00000104067/ENSG00000159640/ENSG00000084636/ENSG00000105974
GO:0040011	GO:0040011	locomotion	302	-0.277348	-1.59574	1.01567e-06	3.2822e-05	2.41734e-05	503	tags=26%, list=15%, signal=24%	ENSG00000065534/ENSG00000167193/ENSG00000160789/ENSG00000118137/ENSG00000158869/ENSG00000091513/ENSG00000103811/ENSG00000165527/ENSG00000177119/ENSG00000184009/ENSG00000100292/ENSG00000127445/ENSG00000127603/ENSG00000147065/ENSG00000005884/ENSG00000149781/ENSG00000102882/ENSG00000107796/ENSG00000105810/ENSG00000006451/ENSG00000189377/ENSG00000081237/ENSG00000085719/ENSG00000197879/ENSG00000122694…
GO:0031328	GO:0031328	positive regulation of cellular biosynthetic process	371	0.387368	1.54491	1.44931e-06	4.54887e-05	3.35024e-05	1147	tags=49%, list=35%, signal=36%	ENSG00000096384/ENSG00000070756/ENSG00000196586/ENSG00000198034/ENSG00000122406/ENSG00000143799/ENSG00000176476/ENSG00000164916/ENSG00000167658/ENSG00000132646/ENSG00000044574/ENSG00000080824/ENSG00000074800/ENSG00000165732/ENSG00000130826/ENSG00000136352/ENSG00000129351/ENSG00000060339/ENSG00000121774/ENSG00000089154/ENSG00000136518/ENSG00000104824/ENSG00000100823/ENSG00000115053/ENSG00000137309…
GO:0072593	GO:0072593	reactive oxygen species metabolic process	72	-0.451867	-2.11844	1.57689e-06	4.84105e-05	3.56543e-05	397	tags=32%, list=12%, signal=29%	ENSG00000161533/ENSG00000116701/ENSG00000023228/ENSG00000100365/ENSG00000198712/ENSG00000213934/ENSG00000130770/ENSG00000257017/ENSG00000067560/ENSG00000121053/ENSG00000168374/ENSG00000114353/ENSG00000167815/ENSG00000140092/ENSG00000109610/ENSG00000069535/ENSG00000109846/ENSG00000102575/ENSG00000206172/ENSG00000211445/ENSG00000244734/ENSG00000223609/ENSG00000121691
GO:0030193	GO:0030193	regulation of blood coagulation	25	-0.690095	-2.5542	1.75062e-06	5.26903e-05	3.88063e-05	378	tags=60%, list=12%, signal=53%	ENSG00000132205/ENSG00000164344/ENSG00000177119/ENSG00000122194/ENSG00000117601/ENSG00000184500/ENSG00000182718/ENSG00000171564/ENSG00000113905/ENSG00000171557/ENSG00000138080/ENSG00000171560/ENSG00000158856/ENSG00000167815/ENSG00000105974
GO:0006956	GO:0006956	complement activation	23	-0.704803	-2.54709	2.20429e-06	6.50689e-05	4.79232e-05	577	tags=70%, list=18%, signal=58%	ENSG00000108561/ENSG00000159403/ENSG00000176919/ENSG00000039537/ENSG00000073754/ENSG00000112936/ENSG00000159189/ENSG00000197766/ENSG00000000971/ENSG00000196352/ENSG00000113600/ENSG00000224389/ENSG00000173369/ENSG00000166482/ENSG00000120885/ENSG00000125730
GO:0010629	GO:0010629	negative regulation of gene expression	278	0.408732	1.61199	2.68317e-06	7.77105e-05	5.72337e-05	1027	tags=45%, list=31%, signal=34%	ENSG00000096384/ENSG00000111640/ENSG00000070756/ENSG00000132341/ENSG00000184363/ENSG00000143742/ENSG00000142541/ENSG00000135387/ENSG00000087087/ENSG00000136628/ENSG00000090621/ENSG00000099783/ENSG00000103342/ENSG00000129351/ENSG00000031698/ENSG00000104824/ENSG00000100823/ENSG00000115053/ENSG00000110700/ENSG00000088930/ENSG00000151923/ENSG00000111786/ENSG00000104408/ENSG00000181163/ENSG00000135829…
GO:0009891	GO:0009891	positive regulation of biosynthetic process	380	0.382715	1.5277	2.91223e-06	8.35566e-05	6.15394e-05	1147	tags=48%, list=35%, signal=35%	ENSG00000096384/ENSG00000070756/ENSG00000196586/ENSG00000198034/ENSG00000122406/ENSG00000143799/ENSG00000176476/ENSG00000164916/ENSG00000167658/ENSG00000132646/ENSG00000044574/ENSG00000080824/ENSG00000074800/ENSG00000165732/ENSG00000130826/ENSG00000136352/ENSG00000129351/ENSG00000060339/ENSG00000121774/ENSG00000089154/ENSG00000136518/ENSG00000104824/ENSG00000100823/ENSG00000115053/ENSG00000137309…
GO:0044270	GO:0044270	cellular nitrogen compound catabolic process	162	0.452116	1.72621	3.58457e-06	0.000100042	7.3681e-05	1142	tags=57%, list=35%, signal=39%	ENSG00000070756/ENSG00000037474/ENSG00000184363/ENSG00000179958/ENSG00000090621/ENSG00000099783/ENSG00000103342/ENSG00000130826/ENSG00000168496/ENSG00000025708/ENSG00000100823/ENSG00000165704/ENSG00000088930/ENSG00000104408/ENSG00000181163/ENSG00000135829/ENSG00000108654/ENSG00000197451/ENSG00000138385/ENSG00000197157/ENSG00000066044/ENSG00000172183/ENSG00000155506/ENSG00000188641/ENSG00000039123…
GO:0046700	GO:0046700	heterocycle catabolic process	159	0.45708	1.74269	4.08516e-06	0.000111235	8.19243e-05	1142	tags=57%, list=35%, signal=39%	ENSG00000070756/ENSG00000037474/ENSG00000184363/ENSG00000179958/ENSG00000090621/ENSG00000099783/ENSG00000103342/ENSG00000130826/ENSG00000168496/ENSG00000025708/ENSG00000100823/ENSG00000165704/ENSG00000088930/ENSG00000104408/ENSG00000181163/ENSG00000135829/ENSG00000108654/ENSG00000197451/ENSG00000138385/ENSG00000197157/ENSG00000066044/ENSG00000172183/ENSG00000155506/ENSG00000188641/ENSG00000039123…
GO:0061061	GO:0061061	muscle structure development	147	-0.329175	-1.73224	4.09431e-06	0.000111235	8.19243e-05	336	tags=22%, list=10%, signal=21%	ENSG00000196923/ENSG00000152818/ENSG00000107438/ENSG00000149591/ENSG00000135636/ENSG00000150093/ENSG00000140416/ENSG00000106991/ENSG00000067560/ENSG00000133392/ENSG00000092841/ENSG00000105223/ENSG00000159251/ENSG00000078114/ENSG00000159176/ENSG00000049540/ENSG00000101335/ENSG00000091136/ENSG00000110047/ENSG00000105357/ENSG00000109846/ENSG00000154330/ENSG00000168743/ENSG00000120913/ENSG00000175084…
GO:0008217	GO:0008217	regulation of blood pressure	34	-0.580751	-2.32411	6.3846e-06	0.000168972	0.000124448	637	tags=56%, list=19%, signal=46%	ENSG00000135744/ENSG00000132205/ENSG00000169057/ENSG00000197894/ENSG00000142168/ENSG00000092009/ENSG00000100292/ENSG00000163751/ENSG00000107796/ENSG00000120063/ENSG00000088256/ENSG00000140416/ENSG00000138792/ENSG00000100448/ENSG00000067560/ENSG00000138080/ENSG00000159640/ENSG00000244734/ENSG00000164692
GO:0061041	GO:0061041	regulation of wound healing	43	-0.542621	-2.29026	6.64645e-06	0.000174398	0.000128444	572	tags=51%, list=17%, signal=43%	ENSG00000164344/ENSG00000012779/ENSG00000065534/ENSG00000167193/ENSG00000177119/ENSG00000184009/ENSG00000107796/ENSG00000122194/ENSG00000150093/ENSG00000117601/ENSG00000184500/ENSG00000182718/ENSG00000073712/ENSG00000171564/ENSG00000113905/ENSG00000171557/ENSG00000138080/ENSG00000171560/ENSG00000158856/ENSG00000167815/ENSG00000132703/ENSG00000105974
GO:0008360	GO:0008360	regulation of cell shape	55	-0.472842	-2.10708	9.401e-06	0.000232751	0.000171421	376	tags=35%, list=11%, signal=31%	ENSG00000100345/ENSG00000186635/ENSG00000101608/ENSG00000120063/ENSG00000140416/ENSG00000158769/ENSG00000067560/ENSG00000159023/ENSG00000073712/ENSG00000166947/ENSG00000197702/ENSG00000157654/ENSG00000158856/ENSG00000122545/ENSG00000137710/ENSG00000105357/ENSG00000099864/ENSG00000133026/ENSG00000163554
GO:0150115	GO:0150115	cell-substrate junction organization	40	-0.53468	-2.22146	1.02675e-05	0.000252169	0.000185722	593	tags=57%, list=18%, signal=48%	ENSG00000004142/ENSG00000259207/ENSG00000091409/ENSG00000115414/ENSG00000072110/ENSG00000165527/ENSG00000184009/ENSG00000127603/ENSG00000197747/ENSG00000110880/ENSG00000067560/ENSG00000166128/ENSG00000073712/ENSG00000113905/ENSG00000189058/ENSG00000064042/ENSG00000158856/ENSG00000035403/ENSG00000095637/ENSG00000137076/ENSG00000135862/ENSG00000084636/ENSG00000053747
GO:0048871	GO:0048871	multicellular organismal homeostasis	110	-0.356801	-1.80256	1.53039e-05	0.000361407	0.000266176	582	tags=38%, list=18%, signal=33%	ENSG00000259207/ENSG00000012223/ENSG00000138796/ENSG00000166710/ENSG00000157184/ENSG00000142168/ENSG00000078618/ENSG00000177628/ENSG00000091513/ENSG00000103811/ENSG00000184009/ENSG00000105514/ENSG00000109501/ENSG00000151726/ENSG00000072778/ENSG00000117122/ENSG00000132465/ENSG00000162896/ENSG00000131400/ENSG00000150093/ENSG00000158769/ENSG00000153395/ENSG00000139219/ENSG00000085662/ENSG00000110719…
GO:0006959	GO:0006959	humoral immune response	63	-0.454141	-2.07927	1.71181e-05	0.000401165	0.000295458	592	tags=51%, list=18%, signal=42%	ENSG00000206503/ENSG00000012223/ENSG00000108561/ENSG00000196415/ENSG00000111679/ENSG00000012779/ENSG00000159403/ENSG00000110169/ENSG00000176919/ENSG00000091513/ENSG00000039537/ENSG00000081237/ENSG00000073754/ENSG00000112936/ENSG00000132465/ENSG00000196126/ENSG00000179344/ENSG00000159189/ENSG00000100448/ENSG00000197766/ENSG00000000971/ENSG00000196352/ENSG00000113600/ENSG00000171564/ENSG00000113905…
GO:0006403	GO:0006403	RNA localization	100	0.491653	1.79653	1.76309e-05	0.000410052	0.000302003	1140	tags=61%, list=35%, signal=41%	ENSG00000037474/ENSG00000132341/ENSG00000108424/ENSG00000138757/ENSG00000130826/ENSG00000121774/ENSG00000181163/ENSG00000135829/ENSG00000047410/ENSG00000112081/ENSG00000197451/ENSG00000138385/ENSG00000102898/ENSG00000168872/ENSG00000157020/ENSG00000111605/ENSG00000165271/ENSG00000111196/ENSG00000124214/ENSG00000120438/ENSG00000094914/ENSG00000135624/ENSG00000163002/ENSG00000183684/ENSG00000107164…
GO:0002252	GO:0002252	immune effector process	156	-0.316029	-1.67533	1.87818e-05	0.000423971	0.000312255	527	tags=31%, list=16%, signal=28%	ENSG00000159403/ENSG00000131981/ENSG00000110169/ENSG00000176919/ENSG00000167193/ENSG00000136167/ENSG00000118137/ENSG00000158869/ENSG00000158517/ENSG00000103811/ENSG00000223865/ENSG00000231679/ENSG00000100292/ENSG00000039537/ENSG00000242574/ENSG00000081237/ENSG00000073754/ENSG00000112936/ENSG00000231389/ENSG00000170542/ENSG00000130202/ENSG00000196126/ENSG00000019582/ENSG00000135636/ENSG00000179344…
GO:0048511	GO:0048511	rhythmic process	69	0.527373	1.84366	2.03672e-05	0.000456405	0.000336142	669	tags=46%, list=20%, signal=38%	ENSG00000198380/ENSG00000143799/ENSG00000198900/ENSG00000132646/ENSG00000044574/ENSG00000086758/ENSG00000136352/ENSG00000166224/ENSG00000104824/ENSG00000100462/ENSG00000147140/ENSG00000116560/ENSG00000101266/ENSG00000135829/ENSG00000108654/ENSG00000105835/ENSG00000172531/ENSG00000116478/ENSG00000108784/ENSG00000101444/ENSG00000131747/ENSG00000204628/ENSG00000121390/ENSG00000173933/ENSG00000132382…
GO:0070647	GO:0070647	protein modification by small protein conjugation or removal	155	0.443106	1.68632	2.08337e-05	0.000463474	0.000341348	1133	tags=48%, list=35%, signal=33%	ENSG00000096384/ENSG00000140988/ENSG00000142676/ENSG00000171863/ENSG00000122406/ENSG00000176476/ENSG00000044574/ENSG00000080824/ENSG00000086758/ENSG00000173821/ENSG00000008988/ENSG00000196262/ENSG00000115268/ENSG00000181163/ENSG00000130726/ENSG00000161011/ENSG00000182199/ENSG00000107937/ENSG00000125691/ENSG00000081154/ENSG00000103266/ENSG00000187446/ENSG00000149273/ENSG00000215301/ENSG00000103194…
GO:0070374	GO:0070374	positive regulation of ERK1 and ERK2 cascade	42	-0.504305	-2.11553	2.59346e-05	0.000560698	0.000412954	436	tags=45%, list=13%, signal=40%	ENSG00000116473/ENSG00000102882/ENSG00000107796/ENSG00000161905/ENSG00000189377/ENSG00000081237/ENSG00000127314/ENSG00000122694/ENSG00000196126/ENSG00000019582/ENSG00000026508/ENSG00000073712/ENSG00000171564/ENSG00000114353/ENSG00000171557/ENSG00000171560/ENSG00000168743/ENSG00000170955/ENSG00000204305
GO:0006913	GO:0006913	nucleocytoplasmic transport	136	0.451375	1.6989	3.23225e-05	0.000675035	0.000497162	1366	tags=60%, list=42%, signal=37%	ENSG00000096384/ENSG00000037474/ENSG00000132341/ENSG00000136938/ENSG00000080824/ENSG00000140350/ENSG00000108424/ENSG00000121774/ENSG00000182481/ENSG00000115268/ENSG00000181163/ENSG00000135829/ENSG00000047410/ENSG00000112081/ENSG00000166197/ENSG00000130726/ENSG00000138385/ENSG00000161011/ENSG00000031823/ENSG00000102898/ENSG00000039068/ENSG00000066044/ENSG00000125691/ENSG00000205339/ENSG00000168872…
GO:0051169	GO:0051169	nuclear transport	136	0.451375	1.6989	3.23225e-05	0.000675035	0.000497162	1366	tags=60%, list=42%, signal=37%	ENSG00000096384/ENSG00000037474/ENSG00000132341/ENSG00000136938/ENSG00000080824/ENSG00000140350/ENSG00000108424/ENSG00000121774/ENSG00000182481/ENSG00000115268/ENSG00000181163/ENSG00000135829/ENSG00000047410/ENSG00000112081/ENSG00000166197/ENSG00000130726/ENSG00000138385/ENSG00000161011/ENSG00000031823/ENSG00000102898/ENSG00000039068/ENSG00000066044/ENSG00000125691/ENSG00000205339/ENSG00000168872…
GO:0002460	GO:0002460	adaptive immune response based on somatic recombination of immune receptors built from immunoglobulin superfamily domains	78	-0.390056	-1.85702	3.84385e-05	0.000785758	0.00057871	592	tags=41%, list=18%, signal=34%	ENSG00000206503/ENSG00000108561/ENSG00000111679/ENSG00000166710/ENSG00000159403/ENSG00000110169/ENSG00000176919/ENSG00000158869/ENSG00000103811/ENSG00000223865/ENSG00000231679/ENSG00000039537/ENSG00000242574/ENSG00000081237/ENSG00000112936/ENSG00000231389/ENSG00000130202/ENSG00000196126/ENSG00000019582/ENSG00000179344/ENSG00000159189/ENSG00000110719/ENSG00000196352/ENSG00000113600/ENSG00000224389…
GO:0033044	GO:0033044	regulation of chromosome organization	66	0.529669	1.84044	3.8648e-05	0.000785758	0.00057871	1084	tags=67%, list=33%, signal=46%	ENSG00000143799/ENSG00000130826/ENSG00000136518/ENSG00000168496/ENSG00000116560/ENSG00000113522/ENSG00000119596/ENSG00000020922/ENSG00000047410/ENSG00000130726/ENSG00000073050/ENSG00000153147/ENSG00000079246/ENSG00000131747/ENSG00000120438/ENSG00000108604/ENSG00000135624/ENSG00000092199/ENSG00000138668/ENSG00000187555/ENSG00000127616/ENSG00000163938/ENSG00000164754/ENSG00000005007/ENSG00000009954…
GO:0007009	GO:0007009	plasma membrane organization	57	-0.443395	-1.99309	4.04284e-05	0.000816548	0.000601387	403	tags=37%, list=12%, signal=33%	ENSG00000142168/ENSG00000082397/ENSG00000158270/ENSG00000177119/ENSG00000081237/ENSG00000100345/ENSG00000197747/ENSG00000097033/ENSG00000135636/ENSG00000079805/ENSG00000182718/ENSG00000105227/ENSG00000124942/ENSG00000197043/ENSG00000120885/ENSG00000115306/ENSG00000004939/ENSG00000105974/ENSG00000163554/ENSG00000168497/ENSG00000024422
GO:0060249	GO:0060249	anatomical structure homeostasis	80	-0.37679	-1.8023	4.81085e-05	0.000928888	0.000684125	339	tags=39%, list=10%, signal=36%	ENSG00000259207/ENSG00000012223/ENSG00000132305/ENSG00000166710/ENSG00000142168/ENSG00000091513/ENSG00000103811/ENSG00000184009/ENSG00000105514/ENSG00000122194/ENSG00000132465/ENSG00000162896/ENSG00000131400/ENSG00000150093/ENSG00000158769/ENSG00000153395/ENSG00000139219/ENSG00000110719/ENSG00000196136/ENSG00000166340/ENSG00000261371/ENSG00000119139/ENSG00000035403/ENSG00000165092/ENSG00000104067…
GO:0002064	GO:0002064	epithelial cell development	47	-0.469654	-2.02412	5.19495e-05	0.000984475	0.000725065	446	tags=40%, list=14%, signal=35%	ENSG00000147065/ENSG00000116473/ENSG00000107796/ENSG00000105810/ENSG00000127314/ENSG00000204291/ENSG00000158769/ENSG00000169504/ENSG00000085662/ENSG00000087274/ENSG00000261371/ENSG00000133835/ENSG00000119139/ENSG00000035403/ENSG00000137710/ENSG00000104067/ENSG00000182871/ENSG00000026025/ENSG00000172037
GO:0007044	GO:0007044	cell-substrate junction assembly	38	-0.521855	-2.14391	5.46406e-05	0.00101052	0.000744248	593	tags=55%, list=18%, signal=46%	ENSG00000004142/ENSG00000259207/ENSG00000091409/ENSG00000115414/ENSG00000072110/ENSG00000184009/ENSG00000127603/ENSG00000197747/ENSG00000110880/ENSG00000067560/ENSG00000073712/ENSG00000113905/ENSG00000189058/ENSG00000064042/ENSG00000158856/ENSG00000035403/ENSG00000095637/ENSG00000137076/ENSG00000135862/ENSG00000084636/ENSG00000053747
GO:0009062	GO:0009062	fatty acid catabolic process	39	-0.511093	-2.11208	5.66807e-05	0.00104198	0.000767414	703	tags=54%, list=21%, signal=43%	ENSG00000072506/ENSG00000115361/ENSG00000105135/ENSG00000105379/ENSG00000175198/ENSG00000128928/ENSG00000138796/ENSG00000157184/ENSG00000084754/ENSG00000117054/ENSG00000138029/ENSG00000161533/ENSG00000164039/ENSG00000072778/ENSG00000140374/ENSG00000114054/ENSG00000075239/ENSG00000133835/ENSG00000060971/ENSG00000100889/ENSG00000167315
GO:0016570	GO:0016570	histone modification	87	0.486815	1.75188	5.75456e-05	0.00105158	0.000774485	1106	tags=55%, list=34%, signal=38%	ENSG00000176476/ENSG00000086758/ENSG00000165732/ENSG00000136518/ENSG00000184357/ENSG00000100462/ENSG00000116560/ENSG00000124795/ENSG00000115524/ENSG00000153147/ENSG00000111642/ENSG00000185499/ENSG00000116478/ENSG00000163346/ENSG00000004487/ENSG00000189091/ENSG00000100425/ENSG00000119335/ENSG00000100603/ENSG00000170468/ENSG00000132382/ENSG00000187555/ENSG00000185049/ENSG00000162521/ENSG00000182979…
GO:0036296	GO:0036296	response to increased oxygen levels	12	-0.775958	-2.3146	7.68654e-05	0.00136403	0.00100461	48	tags=33%, list=1%, signal=33%	ENSG00000136888/ENSG00000121691/ENSG00000108821/ENSG00000105974
GO:0030031	GO:0030031	cell projection assembly	114	-0.332876	-1.68814	7.87864e-05	0.00138704	0.00102155	278	tags=18%, list=8%, signal=17%	ENSG00000110880/ENSG00000079805/ENSG00000172426/ENSG00000196924/ENSG00000113905/ENSG00000168374/ENSG00000197702/ENSG00000188157/ENSG00000158856/ENSG00000122545/ENSG00000035403/ENSG00000137710/ENSG00000110047/ENSG00000173546/ENSG00000123338/ENSG00000140945/ENSG00000099864/ENSG00000103966/ENSG00000105974/ENSG00000130702/ENSG00000024422
GO:0071824	GO:0071824	protein-DNA complex subunit organization	50	0.551481	1.83871	9.65786e-05	0.00161018	0.0011859	994	tags=62%, list=30%, signal=44%	ENSG00000149136/ENSG00000136938/ENSG00000136518/ENSG00000184357/ENSG00000137309/ENSG00000181163/ENSG00000108312/ENSG00000125691/ENSG00000205531/ENSG00000153147/ENSG00000143401/ENSG00000164104/ENSG00000108604/ENSG00000189403/ENSG00000180543/ENSG00000132780/ENSG00000187109/ENSG00000119335/ENSG00000127616/ENSG00000188486/ENSG00000275714/ENSG00000109111/ENSG00000073111/ENSG00000092201/ENSG00000099956…
GO:0006457	GO:0006457	protein folding	113	0.455043	1.68449	0.000102522	0.00168155	0.00123846	899	tags=49%, list=27%, signal=37%	ENSG00000155660/ENSG00000096384/ENSG00000168439/ENSG00000185624/ENSG00000149428/ENSG00000143870/ENSG00000134285/ENSG00000166598/ENSG00000044574/ENSG00000080824/ENSG00000170606/ENSG00000197930/ENSG00000196262/ENSG00000166794/ENSG00000109971/ENSG00000090273/ENSG00000167004/ENSG00000171530/ENSG00000115541/ENSG00000115275/ENSG00000128228/ENSG00000004478/ENSG00000101266/ENSG00000141756/ENSG00000104852…
GO:0000902	GO:0000902	cell morphogenesis	245	-0.263955	-1.47671	0.000103957	0.00168862	0.00124366	383	tags=21%, list=12%, signal=20%	ENSG00000204291/ENSG00000100345/ENSG00000186635/ENSG00000049245/ENSG00000197747/ENSG00000089159/ENSG00000101608/ENSG00000160796/ENSG00000115310/ENSG00000150093/ENSG00000162614/ENSG00000120063/ENSG00000140416/ENSG00000158769/ENSG00000110880/ENSG00000169504/ENSG00000079805/ENSG00000026508/ENSG00000196924/ENSG00000067560/ENSG00000159023/ENSG00000073712/ENSG00000166947/ENSG00000171564/ENSG00000171557…
GO:0006511	GO:0006511	ubiquitin-dependent protein catabolic process	161	0.418718	1.59789	0.000104852	0.0016942	0.00124777	1161	tags=46%, list=35%, signal=31%	ENSG00000096384/ENSG00000142676/ENSG00000008018/ENSG00000166598/ENSG00000171863/ENSG00000122406/ENSG00000044574/ENSG00000106803/ENSG00000175166/ENSG00000086758/ENSG00000126067/ENSG00000173821/ENSG00000101266/ENSG00000159352/ENSG00000129084/ENSG00000161011/ENSG00000125691/ENSG00000081154/ENSG00000103266/ENSG00000165916/ENSG00000182446/ENSG00000103194/ENSG00000179218/ENSG00000100804/ENSG00000163636…
GO:0000280	GO:0000280	nuclear division	95	0.468186	1.70164	0.000108795	0.00173671	0.00127908	1073	tags=52%, list=33%, signal=36%	ENSG00000185721/ENSG00000132341/ENSG00000180198/ENSG00000108424/ENSG00000136518/ENSG00000090273/ENSG00000100462/ENSG00000113522/ENSG00000114391/ENSG00000020922/ENSG00000047410/ENSG00000153147/ENSG00000167110/ENSG00000179218/ENSG00000099901/ENSG00000131747/ENSG00000094914/ENSG00000108604/ENSG00000083642/ENSG00000105568/ENSG00000127616/ENSG00000151491/ENSG00000126803/ENSG00000257103/ENSG00000164754…
GO:0019439	GO:0019439	aromatic compound catabolic process	170	0.417647	1.60045	0.000109181	0.00173671	0.00127908	1142	tags=54%, list=35%, signal=37%	ENSG00000070756/ENSG00000037474/ENSG00000184363/ENSG00000179958/ENSG00000090621/ENSG00000099783/ENSG00000103342/ENSG00000130826/ENSG00000168496/ENSG00000025708/ENSG00000100823/ENSG00000165704/ENSG00000088930/ENSG00000104408/ENSG00000181163/ENSG00000135829/ENSG00000108654/ENSG00000197451/ENSG00000138385/ENSG00000197157/ENSG00000066044/ENSG00000172183/ENSG00000155506/ENSG00000188641/ENSG00000039123…
GO:0097435	GO:0097435	supramolecular fiber organization	289	-0.249285	-1.42375	0.000124654	0.0019625	0.00144538	499	tags=26%, list=15%, signal=24%	ENSG00000136167/ENSG00000118137/ENSG00000072110/ENSG00000091513/ENSG00000165527/ENSG00000175183/ENSG00000184009/ENSG00000262246/ENSG00000163466/ENSG00000135406/ENSG00000176658/ENSG00000163219/ENSG00000161905/ENSG00000147202/ENSG00000163431/ENSG00000122786/ENSG00000130755/ENSG00000186635/ENSG00000106624/ENSG00000120896/ENSG00000127946/ENSG00000197747/ENSG00000089159/ENSG00000197879/ENSG00000172403…
GO:0051726	GO:0051726	regulation of cell cycle	226	0.390181	1.52316	0.000151785	0.00230683	0.00169898	1326	tags=52%, list=40%, signal=33%	ENSG00000096384/ENSG00000185721/ENSG00000037474/ENSG00000015475/ENSG00000180198/ENSG00000176476/ENSG00000064102/ENSG00000179051/ENSG00000136518/ENSG00000168496/ENSG00000100823/ENSG00000109971/ENSG00000261236/ENSG00000100462/ENSG00000116560/ENSG00000113522/ENSG00000101266/ENSG00000181163/ENSG00000213719/ENSG00000020922/ENSG00000047410/ENSG00000197157/ENSG00000107937/ENSG00000125691/ENSG00000205339…
GO:0007049	GO:0007049	cell cycle	386	0.362555	1.44789	0.000153328	0.0023188	0.00170779	1141	tags=43%, list=35%, signal=32%	ENSG00000096384/ENSG00000185721/ENSG00000037474/ENSG00000132341/ENSG00000258947/ENSG00000015475/ENSG00000180198/ENSG00000176476/ENSG00000064102/ENSG00000132646/ENSG00000108424/ENSG00000112118/ENSG00000103342/ENSG00000060339/ENSG00000121774/ENSG00000179051/ENSG00000136518/ENSG00000168496/ENSG00000100823/ENSG00000137154/ENSG00000109971/ENSG00000261236/ENSG00000090273/ENSG00000100462/ENSG00000232119…
GO:0007059	GO:0007059	chromosome segregation	86	0.475327	1.70819	0.000171928	0.00251343	0.00185114	1073	tags=50%, list=33%, signal=35%	ENSG00000132341/ENSG00000180198/ENSG00000198900/ENSG00000108424/ENSG00000179051/ENSG00000136518/ENSG00000168496/ENSG00000090273/ENSG00000116560/ENSG00000101266/ENSG00000020922/ENSG00000047410/ENSG00000153147/ENSG00000149273/ENSG00000215301/ENSG00000131747/ENSG00000108604/ENSG00000083642/ENSG00000105568/ENSG00000127616/ENSG00000164754/ENSG00000009954/ENSG00000120253/ENSG00000134644/ENSG00000077097…
GO:0034762	GO:0034762	regulation of transmembrane transport	96	-0.33413	-1.65132	0.000257012	0.00349127	0.00257132	374	tags=24%, list=11%, signal=22%	ENSG00000169583/ENSG00000151726/ENSG00000152818/ENSG00000150093/ENSG00000169504/ENSG00000213366/ENSG00000198668/ENSG00000079805/ENSG00000196924/ENSG00000110719/ENSG00000058668/ENSG00000124942/ENSG00000152642/ENSG00000141503/ENSG00000172354/ENSG00000095637/ENSG00000125730/ENSG00000164687/ENSG00000104267/ENSG00000159640/ENSG00000148175/ENSG00000105974/ENSG00000022267
GO:0002399	GO:0002399	MHC class II protein complex assembly	11	-0.769751	-2.23233	0.000273202	0.0036488	0.00268734	553	tags=73%, list=17%, signal=61%	ENSG00000166710/ENSG00000223865/ENSG00000231679/ENSG00000242574/ENSG00000231389/ENSG00000196126/ENSG00000179344/ENSG00000204287
GO:0002503	GO:0002503	peptide antigen assembly with MHC class II protein complex	11	-0.769751	-2.23233	0.000273202	0.0036488	0.00268734	553	tags=73%, list=17%, signal=61%	ENSG00000166710/ENSG00000223865/ENSG00000231679/ENSG00000242574/ENSG00000231389/ENSG00000196126/ENSG00000179344/ENSG00000204287
GO:0030239	GO:0030239	myofibril assembly	21	-0.614426	-2.16864	0.000276241	0.0036488	0.00268734	615	tags=67%, list=19%, signal=55%	ENSG00000138594/ENSG00000177731/ENSG00000128591/ENSG00000175183/ENSG00000184009/ENSG00000163431/ENSG00000150093/ENSG00000140416/ENSG00000133392/ENSG00000159251/ENSG00000078114/ENSG00000159176/ENSG00000101335/ENSG00000154330
GO:0055002	GO:0055002	striated muscle cell development	21	-0.614426	-2.16864	0.000276241	0.0036488	0.00268734	615	tags=67%, list=19%, signal=55%	ENSG00000138594/ENSG00000177731/ENSG00000128591/ENSG00000175183/ENSG00000184009/ENSG00000163431/ENSG00000150093/ENSG00000140416/ENSG00000133392/ENSG00000159251/ENSG00000078114/ENSG00000159176/ENSG00000101335/ENSG00000154330
GO:0065004	GO:0065004	protein-DNA complex assembly	37	0.569801	1.80442	0.000304553	0.00397863	0.00293026	994	tags=62%, list=30%, signal=44%	ENSG00000149136/ENSG00000136938/ENSG00000184357/ENSG00000181163/ENSG00000108312/ENSG00000205531/ENSG00000153147/ENSG00000164104/ENSG00000189403/ENSG00000180543/ENSG00000132780/ENSG00000187109/ENSG00000119335/ENSG00000127616/ENSG00000188486/ENSG00000275714/ENSG00000073111/ENSG00000092201/ENSG00000099956/ENSG00000184678/ENSG00000187837/ENSG00000113648/ENSG00000158373
GO:0097237	GO:0097237	cellular response to toxic substance	55	-0.410477	-1.82917	0.000333815	0.00421733	0.00310606	276	tags=31%, list=8%, signal=29%	ENSG00000117791/ENSG00000072042/ENSG00000213366/ENSG00000213934/ENSG00000257017/ENSG00000132965/ENSG00000197448/ENSG00000121053/ENSG00000167815/ENSG00000140092/ENSG00000109610/ENSG00000165092/ENSG00000206172/ENSG00000211445/ENSG00000244734/ENSG00000223609/ENSG00000121691
GO:1990748	GO:1990748	cellular detoxification	55	-0.410477	-1.82917	0.000333815	0.00421733	0.00310606	276	tags=31%, list=8%, signal=29%	ENSG00000117791/ENSG00000072042/ENSG00000213366/ENSG00000213934/ENSG00000257017/ENSG00000132965/ENSG00000197448/ENSG00000121053/ENSG00000167815/ENSG00000140092/ENSG00000109610/ENSG00000165092/ENSG00000206172/ENSG00000211445/ENSG00000244734/ENSG00000223609/ENSG00000121691
GO:0019079	GO:0019079	viral genome replication	44	0.543567	1.77516	0.000333702	0.00421733	0.00310606	778	tags=55%, list=24%, signal=42%	ENSG00000070756/ENSG00000129351/ENSG00000196262/ENSG00000166794/ENSG00000109971/ENSG00000124795/ENSG00000111331/ENSG00000156508/ENSG00000130726/ENSG00000055332/ENSG00000172183/ENSG00000155506/ENSG00000215301/ENSG00000105939/ENSG00000131747/ENSG00000160710/ENSG00000124214/ENSG00000163565/ENSG00000169564/ENSG00000165280/ENSG00000101558/ENSG00000171960/ENSG00000077097/ENSG00000099956
GO:1901361	GO:1901361	organic cyclic compound catabolic process	174	0.410125	1.57448	0.000342532	0.00429214	0.00316116	1142	tags=52%, list=35%, signal=36%	ENSG00000070756/ENSG00000037474/ENSG00000184363/ENSG00000179958/ENSG00000090621/ENSG00000099783/ENSG00000103342/ENSG00000130826/ENSG00000168496/ENSG00000025708/ENSG00000100823/ENSG00000165704/ENSG00000088930/ENSG00000104408/ENSG00000181163/ENSG00000135829/ENSG00000108654/ENSG00000197451/ENSG00000138385/ENSG00000197157/ENSG00000066044/ENSG00000172183/ENSG00000155506/ENSG00000188641/ENSG00000039123…
GO:0019229	GO:0019229	regulation of vasoconstriction	11	-0.757585	-2.19705	0.000357604	0.00444029	0.00327027	243	tags=55%, list=7%, signal=51%	ENSG00000067560/ENSG00000171564/ENSG00000171557/ENSG00000171560/ENSG00000159640/ENSG00000105974
GO:0007600	GO:0007600	sensory perception	61	-0.389809	-1.77178	0.00036468	0.00449626	0.00331149	586	tags=39%, list=18%, signal=33%	ENSG00000107562/ENSG00000143341/ENSG00000166710/ENSG00000142168/ENSG00000120708/ENSG00000112782/ENSG00000102882/ENSG00000100234/ENSG00000115380/ENSG00000109501/ENSG00000116791/ENSG00000072042/ENSG00000162896/ENSG00000139219/ENSG00000164904/ENSG00000087460/ENSG00000124570/ENSG00000164687/ENSG00000105357/ENSG00000159640/ENSG00000182871/ENSG00000078369/ENSG00000108821/ENSG00000172037
GO:0150116	GO:0150116	regulation of cell-substrate junction organization	26	-0.563644	-2.1067	0.000374726	0.00460163	0.0033891	485	tags=54%, list=15%, signal=46%	ENSG00000165527/ENSG00000184009/ENSG00000127603/ENSG00000197747/ENSG00000110880/ENSG00000067560/ENSG00000073712/ENSG00000113905/ENSG00000189058/ENSG00000064042/ENSG00000158856/ENSG00000035403/ENSG00000137076/ENSG00000084636
GO:0006897	GO:0006897	endocytosis	177	-0.276988	-1.49157	0.000413439	0.00490061	0.00360929	495	tags=24%, list=15%, signal=22%	ENSG00000158869/ENSG00000158270/ENSG00000091513/ENSG00000165527/ENSG00000148356/ENSG00000177119/ENSG00000184009/ENSG00000047249/ENSG00000163219/ENSG00000102882/ENSG00000161905/ENSG00000006451/ENSG00000185722/ENSG00000073754/ENSG00000100345/ENSG00000127946/ENSG00000010327/ENSG00000196923/ENSG00000150093/ENSG00000145192/ENSG00000079805/ENSG00000163661/ENSG00000182718/ENSG00000177575/ENSG00000144118…
GO:0035150	GO:0035150	regulation of tube size	26	-0.560163	-2.09368	0.000437703	0.00510931	0.003763	243	tags=35%, list=7%, signal=32%	ENSG00000067560/ENSG00000171564/ENSG00000171557/ENSG00000171560/ENSG00000109610/ENSG00000159640/ENSG00000213949/ENSG00000244734/ENSG00000105974
GO:0035296	GO:0035296	regulation of tube diameter	26	-0.560163	-2.09368	0.000437703	0.00510931	0.003763	243	tags=35%, list=7%, signal=32%	ENSG00000067560/ENSG00000171564/ENSG00000171557/ENSG00000171560/ENSG00000109610/ENSG00000159640/ENSG00000213949/ENSG00000244734/ENSG00000105974
GO:0031396	GO:0031396	regulation of protein ubiquitination	61	0.501207	1.72279	0.000488482	0.00557487	0.00410589	546	tags=36%, list=17%, signal=31%	ENSG00000096384/ENSG00000140988/ENSG00000142676/ENSG00000171863/ENSG00000122406/ENSG00000044574/ENSG00000080824/ENSG00000086758/ENSG00000008988/ENSG00000196262/ENSG00000115268/ENSG00000181163/ENSG00000161011/ENSG00000107937/ENSG00000125691/ENSG00000103266/ENSG00000187446/ENSG00000149273/ENSG00000215301/ENSG00000004487/ENSG00000180543/ENSG00000135018
GO:1903320	GO:1903320	regulation of protein modification by small protein conjugation or removal	77	0.47729	1.69328	0.00048826	0.00557487	0.00410589	1133	tags=53%, list=35%, signal=36%	ENSG00000096384/ENSG00000140988/ENSG00000142676/ENSG00000171863/ENSG00000122406/ENSG00000044574/ENSG00000080824/ENSG00000086758/ENSG00000008988/ENSG00000196262/ENSG00000115268/ENSG00000181163/ENSG00000161011/ENSG00000107937/ENSG00000125691/ENSG00000103266/ENSG00000187446/ENSG00000149273/ENSG00000215301/ENSG00000004487/ENSG00000180543/ENSG00000135018/ENSG00000165280/ENSG00000249915/ENSG00000163938…
GO:0044782	GO:0044782	cilium organization	47	-0.426849	-1.83964	0.00051227	0.00576349	0.00424481	334	tags=23%, list=10%, signal=21%	ENSG00000130202/ENSG00000079805/ENSG00000172426/ENSG00000196924/ENSG00000168374/ENSG00000197702/ENSG00000122545/ENSG00000110047/ENSG00000103966/ENSG00000130702/ENSG00000024422
GO:0140694	GO:0140694	non-membrane-bounded organelle assembly	133	0.418663	1.57248	0.000519675	0.00582263	0.00428837	918	tags=42%, list=28%, signal=32%	ENSG00000185721/ENSG00000105372/ENSG00000142676/ENSG00000164587/ENSG00000089009/ENSG00000122406/ENSG00000180198/ENSG00000198242/ENSG00000108424/ENSG00000177954/ENSG00000138757/ENSG00000173821/ENSG00000111641/ENSG00000172809/ENSG00000261236/ENSG00000144895/ENSG00000083845/ENSG00000115268/ENSG00000181163/ENSG00000114391/ENSG00000147403/ENSG00000047410/ENSG00000134001/ENSG00000132153/ENSG00000113460…
GO:0072376	GO:0072376	protein activation cascade	12	-0.721532	-2.15225	0.000522378	0.00583164	0.004295	301	tags=75%, list=9%, signal=68%	ENSG00000164344/ENSG00000115414/ENSG00000117601/ENSG00000196924/ENSG00000171564/ENSG00000171557/ENSG00000077942/ENSG00000171560/ENSG00000124491
GO:0043414	GO:0043414	macromolecule methylation	64	0.493958	1.70917	0.000530481	0.00590063	0.00434581	1106	tags=53%, list=34%, signal=36%	ENSG00000037474/ENSG00000143799/ENSG00000103342/ENSG00000108592/ENSG00000111641/ENSG00000184357/ENSG00000100462/ENSG00000130726/ENSG00000167088/ENSG00000162775/ENSG00000153147/ENSG00000004487/ENSG00000100603/ENSG00000185049/ENSG00000149480/ENSG00000171262/ENSG00000125743/ENSG00000142453/ENSG00000109111/ENSG00000116455/ENSG00000120705/ENSG00000099956/ENSG00000146834/ENSG00000172534/ENSG00000125835…
GO:0019886	GO:0019886	antigen processing and presentation of exogenous peptide antigen via MHC class II	18	-0.62689	-2.12035	0.000533763	0.00591572	0.00435692	553	tags=67%, list=17%, signal=56%	ENSG00000166710/ENSG00000158869/ENSG00000223865/ENSG00000231679/ENSG00000242574/ENSG00000231389/ENSG00000196126/ENSG00000019582/ENSG00000179344/ENSG00000079805/ENSG00000117984/ENSG00000204287
GO:0071417	GO:0071417	cellular response to organonitrogen compound	155	-0.283692	-1.50142	0.000549016	0.00606287	0.0044653	298	tags=19%, list=9%, signal=18%	ENSG00000145192/ENSG00000166147/ENSG00000186469/ENSG00000088256/ENSG00000213366/ENSG00000079805/ENSG00000127948/ENSG00000196924/ENSG00000058668/ENSG00000087460/ENSG00000114353/ENSG00000111077/ENSG00000089006/ENSG00000167588/ENSG00000158856/ENSG00000095637/ENSG00000123384/ENSG00000100889/ENSG00000198959/ENSG00000104267/ENSG00000026025/ENSG00000099864/ENSG00000078369/ENSG00000187498/ENSG00000084636…
GO:0098754	GO:0098754	detoxification	56	-0.403462	-1.8046	0.000589718	0.00646583	0.00476208	276	tags=30%, list=8%, signal=28%	ENSG00000117791/ENSG00000072042/ENSG00000213366/ENSG00000213934/ENSG00000257017/ENSG00000132965/ENSG00000197448/ENSG00000121053/ENSG00000167815/ENSG00000140092/ENSG00000109610/ENSG00000165092/ENSG00000206172/ENSG00000211445/ENSG00000244734/ENSG00000223609/ENSG00000121691
GO:0051341	GO:0051341	regulation of oxidoreductase activity	20	-0.587689	-2.04542	0.00062335	0.00671468	0.00494536	266	tags=40%, list=8%, signal=37%	ENSG00000127948/ENSG00000257017/ENSG00000213722/ENSG00000058668/ENSG00000114353/ENSG00000131471/ENSG00000004939/ENSG00000105974
GO:0006986	GO:0006986	response to unfolded protein	49	0.521026	1.73195	0.000636371	0.00683097	0.00503101	1161	tags=59%, list=35%, signal=39%	ENSG00000096384/ENSG00000044574/ENSG00000080824/ENSG00000170606/ENSG00000197930/ENSG00000109971/ENSG00000115541/ENSG00000134001/ENSG00000055332/ENSG00000103266/ENSG00000145050/ENSG00000204628/ENSG00000102580/ENSG00000149257/ENSG00000120694/ENSG00000109133/ENSG00000165280/ENSG00000126803/ENSG00000106541/ENSG00000144381/ENSG00000077232/ENSG00000121022/ENSG00000113013/ENSG00000136986/ENSG00000196396…
GO:0071867	GO:0071867	response to monoamine	19	-0.594015	-2.04097	0.000671624	0.00701322	0.00516523	289	tags=53%, list=9%, signal=48%	ENSG00000102882/ENSG00000186469/ENSG00000088256/ENSG00000079805/ENSG00000196924/ENSG00000058668/ENSG00000087460/ENSG00000198959/ENSG00000099864/ENSG00000078369
GO:0071869	GO:0071869	response to catecholamine	19	-0.594015	-2.04097	0.000671624	0.00701322	0.00516523	289	tags=53%, list=9%, signal=48%	ENSG00000102882/ENSG00000186469/ENSG00000088256/ENSG00000079805/ENSG00000196924/ENSG00000058668/ENSG00000087460/ENSG00000198959/ENSG00000099864/ENSG00000078369
GO:0050657	GO:0050657	nucleic acid transport	79	0.467132	1.66234	0.000671206	0.00701322	0.00516523	1140	tags=56%, list=35%, signal=37%	ENSG00000037474/ENSG00000132341/ENSG00000108424/ENSG00000138757/ENSG00000121774/ENSG00000181163/ENSG00000135829/ENSG00000047410/ENSG00000112081/ENSG00000138385/ENSG00000102898/ENSG00000168872/ENSG00000157020/ENSG00000111605/ENSG00000165271/ENSG00000111196/ENSG00000094914/ENSG00000163002/ENSG00000183684/ENSG00000136450/ENSG00000141543/ENSG00000073792/ENSG00000005007/ENSG00000110713/ENSG00000122068…
GO:0050658	GO:0050658	RNA transport	79	0.467132	1.66234	0.000671206	0.00701322	0.00516523	1140	tags=56%, list=35%, signal=37%	ENSG00000037474/ENSG00000132341/ENSG00000108424/ENSG00000138757/ENSG00000121774/ENSG00000181163/ENSG00000135829/ENSG00000047410/ENSG00000112081/ENSG00000138385/ENSG00000102898/ENSG00000168872/ENSG00000157020/ENSG00000111605/ENSG00000165271/ENSG00000111196/ENSG00000094914/ENSG00000163002/ENSG00000183684/ENSG00000136450/ENSG00000141543/ENSG00000073792/ENSG00000005007/ENSG00000110713/ENSG00000122068…
GO:0006888	GO:0006888	endoplasmic reticulum to Golgi vesicle-mediated transport	55	0.505329	1.70954	0.000685478	0.00713362	0.0052539	925	tags=56%, list=28%, signal=41%	ENSG00000149428/ENSG00000170348/ENSG00000181789/ENSG00000100934/ENSG00000176986/ENSG00000092108/ENSG00000158604/ENSG00000138073/ENSG00000167110/ENSG00000074695/ENSG00000157020/ENSG00000138674/ENSG00000184432/ENSG00000108587/ENSG00000122218/ENSG00000095139/ENSG00000113615/ENSG00000184840/ENSG00000165280/ENSG00000249915/ENSG00000101558/ENSG00000154305/ENSG00000114354/ENSG00000129083/ENSG00000148396…
GO:0035987	GO:0035987	endodermal cell differentiation	23	-0.574505	-2.0762	0.000688696	0.00714289	0.00526073	250	tags=35%, list=8%, signal=32%	ENSG00000114270/ENSG00000111799/ENSG00000144810/ENSG00000091136/ENSG00000196878/ENSG00000134871/ENSG00000142156/ENSG00000053747
GO:0046824	GO:0046824	positive regulation of nucleocytoplasmic transport	26	0.60593	1.79224	0.000706542	0.00725701	0.00534479	459	tags=42%, list=14%, signal=37%	ENSG00000096384/ENSG00000132341/ENSG00000136938/ENSG00000080824/ENSG00000121774/ENSG00000135829/ENSG00000047410/ENSG00000130726/ENSG00000039068/ENSG00000111605/ENSG00000175793
GO:0006954	GO:0006954	inflammatory response	172	-0.275149	-1.47642	0.000738739	0.00755976	0.00556776	546	tags=27%, list=17%, signal=24%	ENSG00000099977/ENSG00000012779/ENSG00000142168/ENSG00000055955/ENSG00000177628/ENSG00000118137/ENSG00000158517/ENSG00000092009/ENSG00000177119/ENSG00000100292/ENSG00000124212/ENSG00000161905/ENSG00000189377/ENSG00000081237/ENSG00000073754/ENSG00000184584/ENSG00000179873/ENSG00000010327/ENSG00000196126/ENSG00000149021/ENSG00000150093/ENSG00000145192/ENSG00000158769/ENSG00000026508/ENSG00000257017…
GO:1901699	GO:1901699	cellular response to nitrogen compound	174	-0.265664	-1.42533	0.000786546	0.00783992	0.0057741	298	tags=18%, list=9%, signal=18%	ENSG00000145192/ENSG00000166147/ENSG00000186469/ENSG00000088256/ENSG00000213366/ENSG00000079805/ENSG00000127948/ENSG00000196924/ENSG00000058668/ENSG00000144118/ENSG00000087460/ENSG00000114353/ENSG00000111077/ENSG00000089006/ENSG00000167588/ENSG00000188157/ENSG00000158856/ENSG00000095637/ENSG00000123384/ENSG00000100889/ENSG00000198959/ENSG00000104267/ENSG00000026025/ENSG00000099864/ENSG00000078369…
GO:0097193	GO:0097193	intrinsic apoptotic signaling pathway	95	0.445323	1.61854	0.000841876	0.00825738	0.00608156	639	tags=34%, list=19%, signal=28%	ENSG00000142676/ENSG00000185624/ENSG00000149428/ENSG00000015475/ENSG00000171863/ENSG00000143799/ENSG00000074800/ENSG00000117862/ENSG00000197930/ENSG00000196262/ENSG00000147140/ENSG00000116560/ENSG00000108654/ENSG00000149273/ENSG00000185499/ENSG00000116478/ENSG00000215301/ENSG00000161970/ENSG00000089248/ENSG00000132507/ENSG00000175793/ENSG00000204628/ENSG00000240972/ENSG00000004487/ENSG00000180228…
GO:0071229	GO:0071229	cellular response to acid chemical	22	-0.557835	-1.99446	0.000877782	0.00852782	0.00628073	35	tags=27%, list=1%, signal=27%	ENSG00000213445/ENSG00000187498/ENSG00000084636/ENSG00000108821/ENSG00000164692/ENSG00000142156
GO:0046112	GO:0046112	nucleobase biosynthetic process	13	0.726542	1.82777	0.000907417	0.00878792	0.0064723	309	tags=54%, list=9%, signal=49%	ENSG00000128050/ENSG00000084774/ENSG00000114491/ENSG00000165704/ENSG00000198931/ENSG00000182199/ENSG00000162368
GO:0000819	GO:0000819	sister chromatid segregation	60	0.491196	1.68374	0.000956948	0.0092095	0.00678279	991	tags=52%, list=30%, signal=37%	ENSG00000132341/ENSG00000108424/ENSG00000136518/ENSG00000168496/ENSG00000090273/ENSG00000116560/ENSG00000020922/ENSG00000047410/ENSG00000153147/ENSG00000131747/ENSG00000108604/ENSG00000083642/ENSG00000105568/ENSG00000127616/ENSG00000164754/ENSG00000009954/ENSG00000077097/ENSG00000099956/ENSG00000154473/ENSG00000121579/ENSG00000101367/ENSG00000137497/ENSG00000117713/ENSG00000153187/ENSG00000198824…
GO:0072594	GO:0072594	establishment of protein localization to organelle	159	0.396644	1.51227	0.000996896	0.00953418	0.00702192	1102	tags=42%, list=34%, signal=29%	ENSG00000096384/ENSG00000132341/ENSG00000143742/ENSG00000015475/ENSG00000176476/ENSG00000044574/ENSG00000080824/ENSG00000108424/ENSG00000106803/ENSG00000086758/ENSG00000130826/ENSG00000170606/ENSG00000182481/ENSG00000144867/ENSG00000184357/ENSG00000109971/ENSG00000047410/ENSG00000166197/ENSG00000025796/ENSG00000130726/ENSG00000161011/ENSG00000102898/ENSG00000039068/ENSG00000066044/ENSG00000125691…
GO:0007517	GO:0007517	muscle organ development	56	-0.393282	-1.75907	0.00102808	0.00971143	0.00715246	335	tags=29%, list=10%, signal=26%	ENSG00000152818/ENSG00000149591/ENSG00000150093/ENSG00000140416/ENSG00000106991/ENSG00000067560/ENSG00000092841/ENSG00000159251/ENSG00000049540/ENSG00000105357/ENSG00000109846/ENSG00000175084/ENSG00000105974/ENSG00000022267/ENSG00000163359/ENSG00000130702
GO:0045069	GO:0045069	regulation of viral genome replication	28	0.585201	1.75776	0.00102547	0.00971143	0.00715246	515	tags=50%, list=16%, signal=43%	ENSG00000070756/ENSG00000129351/ENSG00000196262/ENSG00000111331/ENSG00000130726/ENSG00000055332/ENSG00000172183/ENSG00000155506/ENSG00000215301/ENSG00000105939/ENSG00000131747/ENSG00000160710/ENSG00000124214/ENSG00000163565
GO:0032963	GO:0032963	collagen metabolic process	35	-0.472656	-1.90439	0.00105536	0.00984786	0.00725294	313	tags=31%, list=10%, signal=29%	ENSG00000150093/ENSG00000271447/ENSG00000106991/ENSG00000189409/ENSG00000111077/ENSG00000138080/ENSG00000166482/ENSG00000026025/ENSG00000108821/ENSG00000164692/ENSG00000168477
GO:0051452	GO:0051452	intracellular pH reduction	11	-0.715292	-2.0744	0.00118138	0.0107942	0.0079499	619	tags=82%, list=19%, signal=67%	ENSG00000159720/ENSG00000100554/ENSG00000114573/ENSG00000147416/ENSG00000033627/ENSG00000047249/ENSG00000169504/ENSG00000110719/ENSG00000104267
GO:0001775	GO:0001775	cell activation	232	-0.245397	-1.35828	0.00120175	0.0109179	0.00804103	334	tags=18%, list=10%, signal=17%	ENSG00000130202/ENSG00000101608/ENSG00000196126/ENSG00000019582/ENSG00000135636/ENSG00000149021/ENSG00000150093/ENSG00000179344/ENSG00000181467/ENSG00000120063/ENSG00000158769/ENSG00000100448/ENSG00000026508/ENSG00000196924/ENSG00000067560/ENSG00000110719/ENSG00000196352/ENSG00000087460/ENSG00000171564/ENSG00000113905/ENSG00000171557/ENSG00000138080/ENSG00000171560/ENSG00000204287/ENSG00000159176…
GO:2001020	GO:2001020	regulation of response to DNA damage stimulus	77	0.460539	1.63385	0.00121523	0.0109739	0.00808229	1097	tags=55%, list=33%, signal=37%	ENSG00000015475/ENSG00000143799/ENSG00000176476/ENSG00000132646/ENSG00000136518/ENSG00000124795/ENSG00000181163/ENSG00000135829/ENSG00000130726/ENSG00000108654/ENSG00000073050/ENSG00000153147/ENSG00000149273/ENSG00000185499/ENSG00000161970/ENSG00000089280/ENSG00000108604/ENSG00000114416/ENSG00000240972/ENSG00000004487/ENSG00000189403/ENSG00000189091/ENSG00000029363/ENSG00000253729/ENSG00000127616…
GO:0042981	GO:0042981	regulation of apoptotic process	337	0.349033	1.38742	0.00127414	0.011371	0.00837471	625	tags=28%, list=19%, signal=26%	ENSG00000096384/ENSG00000142676/ENSG00000185624/ENSG00000149428/ENSG00000171490/ENSG00000170515/ENSG00000136938/ENSG00000015475/ENSG00000166598/ENSG00000171863/ENSG00000143799/ENSG00000119707/ENSG00000044574/ENSG00000080824/ENSG00000140350/ENSG00000074800/ENSG00000117862/ENSG00000060339/ENSG00000136518/ENSG00000196262/ENSG00000115641/ENSG00000100823/ENSG00000137154/ENSG00000147140/ENSG00000164924…
GO:0001910	GO:0001910	regulation of leukocyte mediated cytotoxicity	24	-0.552204	-2.02002	0.0012848	0.0114329	0.00842032	618	tags=54%, list=19%, signal=44%	ENSG00000141968/ENSG00000173757/ENSG00000206503/ENSG00000166710/ENSG00000167193/ENSG00000081237/ENSG00000170542/ENSG00000130202/ENSG00000196126/ENSG00000079950/ENSG00000204287/ENSG00000123338/ENSG00000204305
GO:0043086	GO:0043086	negative regulation of catalytic activity	201	-0.251514	-1.38169	0.00129394	0.0114809	0.00845568	315	tags=19%, list=10%, signal=19%	ENSG00000149021/ENSG00000117601/ENSG00000184500/ENSG00000145192/ENSG00000158769/ENSG00000110880/ENSG00000127948/ENSG00000026508/ENSG00000130770/ENSG00000089220/ENSG00000257017/ENSG00000163661/ENSG00000182718/ENSG00000058668/ENSG00000196975/ENSG00000196136/ENSG00000124570/ENSG00000113905/ENSG00000164111/ENSG00000114353/ENSG00000197702/ENSG00000105538/ENSG00000224389/ENSG00000138772/ENSG00000023191…
GO:2001242	GO:2001242	regulation of intrinsic apoptotic signaling pathway	66	0.473106	1.6439	0.00132208	0.0116968	0.00861468	560	tags=36%, list=17%, signal=31%	ENSG00000142676/ENSG00000185624/ENSG00000149428/ENSG00000015475/ENSG00000171863/ENSG00000143799/ENSG00000074800/ENSG00000117862/ENSG00000196262/ENSG00000147140/ENSG00000116560/ENSG00000149273/ENSG00000185499/ENSG00000116478/ENSG00000215301/ENSG00000161970/ENSG00000089248/ENSG00000132507/ENSG00000204628/ENSG00000240972/ENSG00000004487/ENSG00000180228/ENSG00000135018/ENSG00000029363
GO:0045089	GO:0045089	positive regulation of innate immune response	42	0.524653	1.70019	0.00132885	0.0117229	0.00863391	655	tags=43%, list=20%, signal=35%	ENSG00000105372/ENSG00000080824/ENSG00000147140/ENSG00000116560/ENSG00000135829/ENSG00000180370/ENSG00000196419/ENSG00000126456/ENSG00000164104/ENSG00000079246/ENSG00000154451/ENSG00000189403/ENSG00000163565/ENSG00000121390/ENSG00000015479/ENSG00000253729/ENSG00000154174/ENSG00000257103
GO:0010876	GO:0010876	lipid localization	94	-0.32096	-1.57939	0.00133548	0.0117476	0.00865212	251	tags=17%, list=8%, signal=16%	ENSG00000143554/ENSG00000182718/ENSG00000198832/ENSG00000139641/ENSG00000189058/ENSG00000120885/ENSG00000125730/ENSG00000164687/ENSG00000110047/ENSG00000123384/ENSG00000170323/ENSG00000159640/ENSG00000167972/ENSG00000198848/ENSG00000004939/ENSG00000105974
GO:0006334	GO:0006334	nucleosome assembly	30	0.567222	1.72548	0.00139032	0.0121258	0.00893065	994	tags=60%, list=30%, signal=42%	ENSG00000149136/ENSG00000136938/ENSG00000184357/ENSG00000181163/ENSG00000205531/ENSG00000153147/ENSG00000164104/ENSG00000180543/ENSG00000187109/ENSG00000119335/ENSG00000188486/ENSG00000275714/ENSG00000073111/ENSG00000092201/ENSG00000184678/ENSG00000187837/ENSG00000113648/ENSG00000158373
GO:0006606	GO:0006606	protein import into nucleus	60	0.484074	1.65933	0.00145768	0.0125704	0.0092581	864	tags=43%, list=26%, signal=33%	ENSG00000096384/ENSG00000132341/ENSG00000080824/ENSG00000108424/ENSG00000182481/ENSG00000047410/ENSG00000166197/ENSG00000130726/ENSG00000161011/ENSG00000102898/ENSG00000039068/ENSG00000066044/ENSG00000125691/ENSG00000205339/ENSG00000187446/ENSG00000157020/ENSG00000163002/ENSG00000120686/ENSG00000116030/ENSG00000110713/ENSG00000083312/ENSG00000124789/ENSG00000153201/ENSG00000198700/ENSG00000069248…
GO:0042752	GO:0042752	regulation of circadian rhythm	27	0.581756	1.73445	0.00149076	0.0127839	0.00941535	669	tags=56%, list=20%, signal=45%	ENSG00000143799/ENSG00000136352/ENSG00000147140/ENSG00000116560/ENSG00000172531/ENSG00000131747/ENSG00000121390/ENSG00000173933/ENSG00000253729/ENSG00000138668/ENSG00000187555/ENSG00000158941/ENSG00000134318/ENSG00000054118/ENSG00000182979
GO:0007520	GO:0007520	myoblast fusion	11	-0.704777	-2.0439	0.0015358	0.012953	0.00953988	376	tags=36%, list=11%, signal=32%	ENSG00000100345/ENSG00000150093/ENSG00000110047/ENSG00000024422
GO:1990823	GO:1990823	response to leukemia inhibitory factor	28	0.576658	1.7321	0.00153217	0.012953	0.00953988	857	tags=57%, list=26%, signal=43%	ENSG00000116649/ENSG00000105193/ENSG00000115053/ENSG00000168906/ENSG00000112081/ENSG00000067057/ENSG00000153147/ENSG00000079246/ENSG00000163002/ENSG00000116161/ENSG00000137547/ENSG00000029363/ENSG00000151491/ENSG00000121060/ENSG00000115875/ENSG00000153187
GO:1990830	GO:1990830	cellular response to leukemia inhibitory factor	28	0.576658	1.7321	0.00153217	0.012953	0.00953988	857	tags=57%, list=26%, signal=43%	ENSG00000116649/ENSG00000105193/ENSG00000115053/ENSG00000168906/ENSG00000112081/ENSG00000067057/ENSG00000153147/ENSG00000079246/ENSG00000163002/ENSG00000116161/ENSG00000137547/ENSG00000029363/ENSG00000151491/ENSG00000121060/ENSG00000115875/ENSG00000153187
GO:0060348	GO:0060348	bone development	42	-0.42309	-1.77484	0.00156006	0.0131216	0.00966406	297	tags=38%, list=9%, signal=35%	ENSG00000081237/ENSG00000100815/ENSG00000166147/ENSG00000106991/ENSG00000127948/ENSG00000139219/ENSG00000196924/ENSG00000182718/ENSG00000067560/ENSG00000087460/ENSG00000197043/ENSG00000198959/ENSG00000102575/ENSG00000182492/ENSG00000106809/ENSG00000108821
GO:0043269	GO:0043269	regulation of ion transport	114	-0.295005	-1.49608	0.00156874	0.0131586	0.00969128	335	tags=20%, list=10%, signal=19%	ENSG00000152818/ENSG00000150093/ENSG00000169504/ENSG00000213366/ENSG00000198668/ENSG00000079805/ENSG00000196924/ENSG00000067560/ENSG00000110719/ENSG00000159023/ENSG00000058668/ENSG00000124942/ENSG00000114353/ENSG00000152642/ENSG00000141503/ENSG00000172354/ENSG00000069535/ENSG00000104267/ENSG00000159640/ENSG00000148175/ENSG00000198848/ENSG00000105974/ENSG00000022267
GO:1901701	GO:1901701	cellular response to oxygen-containing compound	264	-0.231163	-1.29833	0.00159485	0.0133411	0.00982569	298	tags=17%, list=9%, signal=17%	ENSG00000145192/ENSG00000166147/ENSG00000186469/ENSG00000088256/ENSG00000115317/ENSG00000140416/ENSG00000100448/ENSG00000079805/ENSG00000127948/ENSG00000213445/ENSG00000196924/ENSG00000067560/ENSG00000058668/ENSG00000196352/ENSG00000087460/ENSG00000197256/ENSG00000114353/ENSG00000111077/ENSG00000089006/ENSG00000167588/ENSG00000188157/ENSG00000158856/ENSG00000167815/ENSG00000260314/ENSG00000095637…
GO:0071495	GO:0071495	cellular response to endogenous stimulus	292	-0.228542	-1.3074	0.00160031	0.0133504	0.00983255	298	tags=17%, list=9%, signal=17%	ENSG00000145192/ENSG00000166147/ENSG00000186469/ENSG00000088256/ENSG00000106991/ENSG00000213366/ENSG00000079805/ENSG00000127948/ENSG00000139219/ENSG00000026508/ENSG00000159840/ENSG00000196924/ENSG00000067560/ENSG00000058668/ENSG00000073712/ENSG00000087460/ENSG00000197256/ENSG00000171564/ENSG00000140682/ENSG00000114353/ENSG00000111077/ENSG00000119681/ENSG00000138080/ENSG00000089006/ENSG00000167588…
GO:0033344	GO:0033344	cholesterol efflux	13	-0.653028	-2.00246	0.00187797	0.0152523	0.0112333	107	tags=38%, list=3%, signal=37%	ENSG00000119655/ENSG00000123384/ENSG00000167972/ENSG00000198848/ENSG00000105974
GO:0010628	GO:0010628	positive regulation of gene expression	294	0.351643	1.39012	0.00199105	0.0160434	0.0118159	1149	tags=44%, list=35%, signal=31%	ENSG00000111640/ENSG00000070756/ENSG00000142676/ENSG00000198034/ENSG00000184363/ENSG00000170348/ENSG00000171863/ENSG00000122406/ENSG00000167658/ENSG00000080824/ENSG00000074800/ENSG00000165732/ENSG00000136352/ENSG00000121774/ENSG00000089154/ENSG00000104824/ENSG00000115053/ENSG00000109971/ENSG00000100462/ENSG00000104408/ENSG00000181163/ENSG00000135829/ENSG00000100353/ENSG00000184110/ENSG00000111331…
GO:0051438	GO:0051438	regulation of ubiquitin-protein transferase activity	17	0.653644	1.758	0.00201814	0.0162191	0.0119453	343	tags=47%, list=10%, signal=42%	ENSG00000140988/ENSG00000142676/ENSG00000171863/ENSG00000122406/ENSG00000008988/ENSG00000115268/ENSG00000125691/ENSG00000103266
GO:1905954	GO:1905954	positive regulation of lipid localization	22	-0.53137	-1.89984	0.00206537	0.0164693	0.0121296	244	tags=45%, list=7%, signal=42%	ENSG00000118137/ENSG00000121769/ENSG00000151726/ENSG00000182718/ENSG00000125730/ENSG00000110047/ENSG00000123384/ENSG00000167972/ENSG00000198848/ENSG00000105974
GO:0001914	GO:0001914	regulation of T cell mediated cytotoxicity	15	-0.615972	-1.97648	0.00232681	0.0182227	0.013421	403	tags=60%, list=12%, signal=53%	ENSG00000206503/ENSG00000166710/ENSG00000081237/ENSG00000130202/ENSG00000196126/ENSG00000079950/ENSG00000204287/ENSG00000123338/ENSG00000204305
GO:0032259	GO:0032259	methylation	71	0.456263	1.6014	0.00237236	0.0184852	0.0136143	1106	tags=48%, list=34%, signal=32%	ENSG00000037474/ENSG00000143799/ENSG00000103342/ENSG00000108592/ENSG00000111641/ENSG00000184357/ENSG00000100462/ENSG00000130726/ENSG00000167088/ENSG00000162775/ENSG00000153147/ENSG00000004487/ENSG00000100603/ENSG00000185049/ENSG00000149480/ENSG00000171262/ENSG00000125743/ENSG00000142453/ENSG00000109111/ENSG00000116455/ENSG00000120705/ENSG00000099956/ENSG00000146834/ENSG00000172534/ENSG00000125835…
GO:0032956	GO:0032956	regulation of actin cytoskeleton organization	141	-0.274745	-1.4378	0.00247473	0.0191854	0.01413	502	tags=24%, list=15%, signal=21%	ENSG00000167193/ENSG00000118137/ENSG00000165527/ENSG00000184009/ENSG00000163466/ENSG00000161905/ENSG00000163431/ENSG00000130755/ENSG00000186635/ENSG00000120896/ENSG00000197747/ENSG00000089159/ENSG00000172403/ENSG00000198898/ENSG00000140416/ENSG00000158769/ENSG00000197694/ENSG00000196924/ENSG00000067560/ENSG00000087274/ENSG00000073712/ENSG00000148700/ENSG00000113905/ENSG00000064042/ENSG00000049540…
GO:0002009	GO:0002009	morphogenesis of an epithelium	96	-0.308212	-1.52323	0.00260629	0.0199534	0.0146956	313	tags=20%, list=10%, signal=18%	ENSG00000150093/ENSG00000120063/ENSG00000106991/ENSG00000169504/ENSG00000026508/ENSG00000196924/ENSG00000067560/ENSG00000073712/ENSG00000140682/ENSG00000105538/ENSG00000035403/ENSG00000173269/ENSG00000198959/ENSG00000104267/ENSG00000168743/ENSG00000166333/ENSG00000187498/ENSG00000053747/ENSG00000130702
GO:0044057	GO:0044057	regulation of system process	97	-0.306316	-1.51802	0.00280667	0.0212228	0.0156306	284	tags=25%, list=9%, signal=23%	ENSG00000140416/ENSG00000115419/ENSG00000213366/ENSG00000198668/ENSG00000196924/ENSG00000067560/ENSG00000159023/ENSG00000058668/ENSG00000166128/ENSG00000171564/ENSG00000130176/ENSG00000114353/ENSG00000171557/ENSG00000152642/ENSG00000197043/ENSG00000171560/ENSG00000101335/ENSG00000164687/ENSG00000071282/ENSG00000159640/ENSG00000168743/ENSG00000175084/ENSG00000204305/ENSG00000105974
GO:1903201	GO:1903201	regulation of oxidative stress-induced cell death	23	0.592746	1.71048	0.002985	0.0224607	0.0165423	546	tags=39%, list=17%, signal=33%	ENSG00000183010/ENSG00000185624/ENSG00000143799/ENSG00000196262/ENSG00000147140/ENSG00000116560/ENSG00000204628/ENSG00000136810/ENSG00000135018
GO:1900026	GO:1900026	positive regulation of substrate adhesion-dependent cell spreading	23	-0.51452	-1.85942	0.00301109	0.0225465	0.0166055	582	tags=61%, list=18%, signal=50%	ENSG00000259207/ENSG00000108561/ENSG00000167193/ENSG00000118137/ENSG00000163466/ENSG00000197747/ENSG00000079805/ENSG00000196924/ENSG00000073712/ENSG00000171564/ENSG00000171557/ENSG00000171560/ENSG00000158856/ENSG00000166333
GO:0140253	GO:0140253	cell-cell fusion	12	-0.653595	-1.94961	0.00322147	0.0234358	0.0172604	376	tags=33%, list=11%, signal=30%	ENSG00000100345/ENSG00000150093/ENSG00000110047/ENSG00000024422
GO:0031341	GO:0031341	regulation of cell killing	29	-0.470271	-1.80852	0.00318622	0.0234358	0.0172604	618	tags=55%, list=19%, signal=45%	ENSG00000141968/ENSG00000173757/ENSG00000206503/ENSG00000166710/ENSG00000167193/ENSG00000081237/ENSG00000073754/ENSG00000170542/ENSG00000130202/ENSG00000196126/ENSG00000000971/ENSG00000196352/ENSG00000079950/ENSG00000204287/ENSG00000123338/ENSG00000204305
GO:0009124	GO:0009124	nucleoside monophosphate biosynthetic process	22	0.596517	1.70322	0.0031996	0.0234358	0.0172604	439	tags=41%, list=13%, signal=36%	ENSG00000128050/ENSG00000084774/ENSG00000114491/ENSG00000138363/ENSG00000165704/ENSG00000198931/ENSG00000185100/ENSG00000162368/ENSG00000035687
GO:0036473	GO:0036473	cell death in response to oxidative stress	29	0.554165	1.67484	0.00334722	0.0240093	0.0176828	546	tags=31%, list=17%, signal=26%	ENSG00000183010/ENSG00000185624/ENSG00000143799/ENSG00000196262/ENSG00000147140/ENSG00000116560/ENSG00000204628/ENSG00000136810/ENSG00000135018
GO:0043038	GO:0043038	amino acid activation	28	0.558042	1.67618	0.00342627	0.0244052	0.0179744	382	tags=43%, list=12%, signal=38%	ENSG00000106105/ENSG00000136628/ENSG00000113643/ENSG00000031698/ENSG00000204394/ENSG00000115866/ENSG00000113407/ENSG00000166986/ENSG00000110619/ENSG00000090861/ENSG00000134440/ENSG00000134684
GO:0035967	GO:0035967	cellular response to topologically incorrect protein	37	0.520963	1.64976	0.00378349	0.0264585	0.0194867	1133	tags=65%, list=35%, signal=43%	ENSG00000044574/ENSG00000197930/ENSG00000109971/ENSG00000128228/ENSG00000134001/ENSG00000055332/ENSG00000103266/ENSG00000204628/ENSG00000136731/ENSG00000109133/ENSG00000165280/ENSG00000126803/ENSG00000106541/ENSG00000144381/ENSG00000077232/ENSG00000121022/ENSG00000113013/ENSG00000070010/ENSG00000136986/ENSG00000204463/ENSG00000196396/ENSG00000087088/ENSG00000106638/ENSG00000204389
GO:0009894	GO:0009894	regulation of catabolic process	286	0.34565	1.36478	0.00379295	0.0264644	0.019491	1142	tags=43%, list=35%, signal=31%	ENSG00000096384/ENSG00000111640/ENSG00000070756/ENSG00000037474/ENSG00000142676/ENSG00000184363/ENSG00000171314/ENSG00000171863/ENSG00000122406/ENSG00000164916/ENSG00000080824/ENSG00000090621/ENSG00000099783/ENSG00000175166/ENSG00000130826/ENSG00000145354/ENSG00000100823/ENSG00000092108/ENSG00000101266/ENSG00000181163/ENSG00000135829/ENSG00000085733/ENSG00000156508/ENSG00000104852/ENSG00000197451…
GO:0002706	GO:0002706	regulation of lymphocyte mediated immunity	39	-0.414745	-1.71393	0.00383115	0.02661	0.0195982	618	tags=46%, list=19%, signal=38%	ENSG00000141968/ENSG00000173757/ENSG00000206503/ENSG00000111679/ENSG00000166710/ENSG00000110169/ENSG00000167193/ENSG00000231679/ENSG00000081237/ENSG00000170542/ENSG00000130202/ENSG00000196126/ENSG00000196352/ENSG00000079950/ENSG00000204287/ENSG00000125730/ENSG00000123338/ENSG00000204305
GO:0035710	GO:0035710	CD4-positive, alpha-beta T cell activation	16	-0.582768	-1.90361	0.00392706	0.0270315	0.0199087	326	tags=44%, list=10%, signal=40%	ENSG00000231679/ENSG00000196126/ENSG00000110719/ENSG00000196352/ENSG00000204287/ENSG00000123338/ENSG00000204305
GO:0010927	GO:0010927	cellular component assembly involved in morphogenesis	31	-0.453895	-1.77374	0.00400938	0.027475	0.0202353	615	tags=52%, list=19%, signal=42%	ENSG00000138594/ENSG00000177731/ENSG00000128591/ENSG00000082397/ENSG00000175183/ENSG00000184009/ENSG00000163431/ENSG00000130202/ENSG00000150093/ENSG00000140416/ENSG00000133392/ENSG00000159251/ENSG00000078114/ENSG00000159176/ENSG00000101335/ENSG00000154330
GO:0046890	GO:0046890	regulation of lipid biosynthetic process	36	-0.428399	-1.73769	0.00416079	0.0283859	0.0209062	528	tags=36%, list=16%, signal=31%	ENSG00000142168/ENSG00000118137/ENSG00000121769/ENSG00000072778/ENSG00000019582/ENSG00000153395/ENSG00000127948/ENSG00000104763/ENSG00000095637/ENSG00000125730/ENSG00000164687/ENSG00000167972/ENSG00000198848
GO:0030030	GO:0030030	cell projection organization	295	-0.222364	-1.27389	0.00429817	0.0291933	0.0215009	314	tags=15%, list=10%, signal=14%	ENSG00000115310/ENSG00000150093/ENSG00000162614/ENSG00000140416/ENSG00000110880/ENSG00000079805/ENSG00000026508/ENSG00000172426/ENSG00000196924/ENSG00000067560/ENSG00000110719/ENSG00000166128/ENSG00000166503/ENSG00000113905/ENSG00000168374/ENSG00000197702/ENSG00000189058/ENSG00000188157/ENSG00000141503/ENSG00000158856/ENSG00000122545/ENSG00000035403/ENSG00000137710/ENSG00000091136/ENSG00000110047…
GO:0009615	GO:0009615	response to virus	110	0.406132	1.49896	0.00438047	0.0295561	0.0217681	1102	tags=46%, list=34%, signal=32%	ENSG00000254772/ENSG00000080824/ENSG00000074800/ENSG00000165732/ENSG00000129351/ENSG00000197785/ENSG00000109606/ENSG00000172757/ENSG00000135829/ENSG00000111331/ENSG00000105323/ENSG00000130726/ENSG00000055332/ENSG00000138032/ENSG00000126456/ENSG00000172183/ENSG00000215301/ENSG00000182446/ENSG00000179218/ENSG00000105939/ENSG00000132507/ENSG00000160710/ENSG00000102580/ENSG00000100201/ENSG00000134419…
GO:1900182	GO:1900182	positive regulation of protein localization to nucleus	42	0.498286	1.61475	0.00522296	0.0341159	0.0251263	1284	tags=64%, list=39%, signal=40%	ENSG00000096384/ENSG00000132341/ENSG00000143799/ENSG00000080824/ENSG00000130826/ENSG00000181163/ENSG00000047410/ENSG00000130726/ENSG00000039068/ENSG00000120438/ENSG00000135624/ENSG00000198087/ENSG00000137693/ENSG00000156261/ENSG00000115484/ENSG00000163468/ENSG00000173801/ENSG00000146834/ENSG00000109917/ENSG00000163840/ENSG00000146731/ENSG00000174720/ENSG00000166226/ENSG00000138496/ENSG00000073756…
GO:0048771	GO:0048771	tissue remodeling	31	-0.443278	-1.73225	0.00542808	0.0350088	0.025784	246	tags=35%, list=7%, signal=33%	ENSG00000091513/ENSG00000105514/ENSG00000122194/ENSG00000196924/ENSG00000110719/ENSG00000113905/ENSG00000166340/ENSG00000173546/ENSG00000159640/ENSG00000102575/ENSG00000105974
GO:0042307	GO:0042307	positive regulation of protein import into nucleus	18	0.611355	1.66683	0.00628476	0.0396185	0.029179	320	tags=33%, list=10%, signal=30%	ENSG00000096384/ENSG00000132341/ENSG00000080824/ENSG00000047410/ENSG00000130726/ENSG00000039068
GO:0034308	GO:0034308	primary alcohol metabolic process	35	-0.419489	-1.69017	0.00633831	0.0398742	0.0293673	588	tags=34%, list=18%, signal=28%	ENSG00000261052/ENSG00000196502/ENSG00000197894/ENSG00000138744/ENSG00000072042/ENSG00000118271/ENSG00000072210/ENSG00000085662/ENSG00000167588/ENSG00000111275/ENSG00000165092/ENSG00000196616
GO:0098760	GO:0098760	response to interleukin-7	10	0.707111	1.66272	0.00651391	0.0405583	0.0298711	295	tags=50%, list=9%, signal=46%	ENSG00000168439/ENSG00000185624/ENSG00000138363/ENSG00000167004/ENSG00000143321
GO:0098761	GO:0098761	cellular response to interleukin-7	10	0.707111	1.66272	0.00651391	0.0405583	0.0298711	295	tags=50%, list=9%, signal=46%	ENSG00000168439/ENSG00000185624/ENSG00000138363/ENSG00000167004/ENSG00000143321
GO:2000514	GO:2000514	regulation of CD4-positive, alpha-beta T cell activation	10	-0.668237	-1.87557	0.00680428	0.0420305	0.0309554	475	tags=60%, list=14%, signal=51%	ENSG00000231679/ENSG00000196126/ENSG00000196352/ENSG00000204287/ENSG00000123338/ENSG00000204305
GO:0010565	GO:0010565	regulation of cellular ketone metabolic process	22	-0.494012	-1.76627	0.00691899	0.0424826	0.0312884	561	tags=41%, list=17%, signal=34%	ENSG00000141027/ENSG00000118137/ENSG00000121769/ENSG00000072778/ENSG00000019582/ENSG00000058668/ENSG00000164687/ENSG00000198848/ENSG00000105974
GO:0032371	GO:0032371	regulation of sterol transport	14	-0.586327	-1.83919	0.00696594	0.0426005	0.0313752	244	tags=36%, list=7%, signal=33%	ENSG00000182718/ENSG00000123384/ENSG00000167972/ENSG00000198848/ENSG00000105974
GO:0032374	GO:0032374	regulation of cholesterol transport	14	-0.586327	-1.83919	0.00696594	0.0426005	0.0313752	244	tags=36%, list=7%, signal=33%	ENSG00000182718/ENSG00000123384/ENSG00000167972/ENSG00000198848/ENSG00000105974
GO:0001101	GO:0001101	response to acid chemical	34	-0.418555	-1.67502	0.0071373	0.0433034	0.0318929	263	tags=24%, list=8%, signal=22%	ENSG00000213445/ENSG00000067560/ENSG00000058668/ENSG00000187498/ENSG00000084636/ENSG00000108821/ENSG00000164692/ENSG00000142156
GO:0043200	GO:0043200	response to amino acid	31	-0.434162	-1.69662	0.00715519	0.0433263	0.0319098	35	tags=19%, list=1%, signal=19%	ENSG00000067560/ENSG00000187498/ENSG00000084636/ENSG00000108821/ENSG00000164692/ENSG00000142156
GO:0001763	GO:0001763	morphogenesis of a branching structure	33	-0.420876	-1.67063	0.00721538	0.0436047	0.0321149	314	tags=30%, list=10%, signal=28%	ENSG00000115310/ENSG00000120063/ENSG00000106991/ENSG00000169504/ENSG00000105538/ENSG00000198959/ENSG00000168743/ENSG00000166333/ENSG00000187498/ENSG00000130702
GO:0032479	GO:0032479	regulation of type I interferon production	30	0.53019	1.61283	0.0072872	0.0438661	0.0323073	1098	tags=63%, list=33%, signal=43%	ENSG00000111640/ENSG00000080824/ENSG00000135829/ENSG00000111331/ENSG00000138032/ENSG00000126456/ENSG00000215301/ENSG00000164104/ENSG00000182446/ENSG00000105939/ENSG00000154174/ENSG00000107201/ENSG00000102103/ENSG00000145907/ENSG00000144381/ENSG00000175334/ENSG00000070010/ENSG00000174953/ENSG00000115415
GO:0032606	GO:0032606	type I interferon production	30	0.53019	1.61283	0.0072872	0.0438661	0.0323073	1098	tags=63%, list=33%, signal=43%	ENSG00000111640/ENSG00000080824/ENSG00000135829/ENSG00000111331/ENSG00000138032/ENSG00000126456/ENSG00000215301/ENSG00000164104/ENSG00000182446/ENSG00000105939/ENSG00000154174/ENSG00000107201/ENSG00000102103/ENSG00000145907/ENSG00000144381/ENSG00000175334/ENSG00000070010/ENSG00000174953/ENSG00000115415
GO:0043010	GO:0043010	camera-type eye development	41	-0.388396	-1.62123	0.0077036	0.0461014	0.0339537	297	tags=29%, list=9%, signal=27%	ENSG00000166147/ENSG00000153395/ENSG00000169504/ENSG00000110719/ENSG00000058668/ENSG00000144810/ENSG00000109846/ENSG00000026025/ENSG00000078369/ENSG00000132688/ENSG00000187498/ENSG00000172037
GO:0012501	GO:0012501	programmed cell death	451	0.318602	1.27867	0.00776621	0.0462957	0.0340967	626	tags=25%, list=19%, signal=24%	ENSG00000096384/ENSG00000111640/ENSG00000142676/ENSG00000185624/ENSG00000149428/ENSG00000171490/ENSG00000170515/ENSG00000136938/ENSG00000015475/ENSG00000166598/ENSG00000171863/ENSG00000143799/ENSG00000119707/ENSG00000198900/ENSG00000044574/ENSG00000080824/ENSG00000140350/ENSG00000074800/ENSG00000117862/ENSG00000060339/ENSG00000136518/ENSG00000197930/ENSG00000166224/ENSG00000196262/ENSG00000115641…
GO:2000377	GO:2000377	regulation of reactive oxygen species metabolic process	37	-0.403794	-1.64874	0.00779168	0.0463574	0.0341422	290	tags=24%, list=9%, signal=22%	ENSG00000198712/ENSG00000257017/ENSG00000067560/ENSG00000168374/ENSG00000114353/ENSG00000167815/ENSG00000140092/ENSG00000109846/ENSG00000102575
GO:1990928	GO:1990928	response to amino acid starvation	10	0.70005	1.64612	0.00785461	0.0464884	0.0342387	351	tags=60%, list=11%, signal=54%	ENSG00000089154/ENSG00000104824/ENSG00000144895/ENSG00000134001/ENSG00000055332/ENSG00000155506
GO:0006936	GO:0006936	muscle contraction	75	-0.31426	-1.48445	0.00808759	0.047565	0.0350316	425	tags=32%, list=13%, signal=29%	ENSG00000107796/ENSG00000183576/ENSG00000163431/ENSG00000122786/ENSG00000152818/ENSG00000140416/ENSG00000213366/ENSG00000198668/ENSG00000196924/ENSG00000067560/ENSG00000058668/ENSG00000133392/ENSG00000172164/ENSG00000092841/ENSG00000130176/ENSG00000167460/ENSG00000152642/ENSG00000197043/ENSG00000101335/ENSG00000105357/ENSG00000109846/ENSG00000168743/ENSG00000175084/ENSG00000105974
GO:0006778	GO:0006778	porphyrin-containing compound metabolic process	17	-0.537282	-1.78466	0.00824429	0.0477338	0.0351559	511	tags=47%, list=16%, signal=40%	ENSG00000110169/ENSG00000100292/ENSG00000148218/ENSG00000164039/ENSG00000130770/ENSG00000090013/ENSG00000106927/ENSG00000163554
GO:0033013	GO:0033013	tetrapyrrole metabolic process	17	-0.537282	-1.78466	0.00824429	0.0477338	0.0351559	511	tags=47%, list=16%, signal=40%	ENSG00000110169/ENSG00000100292/ENSG00000148218/ENSG00000164039/ENSG00000130770/ENSG00000090013/ENSG00000106927/ENSG00000163554
GO:0061620	GO:0061620	glycolytic process through glucose-6-phosphate	14	0.642893	1.6483	0.00819587	0.0477338	0.0351559	531	tags=43%, list=16%, signal=36%	ENSG00000111669/ENSG00000164916/ENSG00000074800/ENSG00000102144/ENSG00000067057/ENSG00000067225
GO:1904062	GO:1904062	regulation of cation transmembrane transport	69	-0.324939	-1.51237	0.00827289	0.0477338	0.0351559	335	tags=22%, list=10%, signal=20%	ENSG00000152818/ENSG00000150093/ENSG00000213366/ENSG00000198668/ENSG00000079805/ENSG00000196924/ENSG00000110719/ENSG00000058668/ENSG00000124942/ENSG00000152642/ENSG00000141503/ENSG00000172354/ENSG00000148175/ENSG00000105974/ENSG00000022267
GO:0071363	GO:0071363	cellular response to growth factor stimulus	141	-0.259345	-1.35721	0.00853946	0.0488196	0.0359556	297	tags=19%, list=9%, signal=18%	ENSG00000166147/ENSG00000115317/ENSG00000106991/ENSG00000079805/ENSG00000139219/ENSG00000026508/ENSG00000159840/ENSG00000058668/ENSG00000073712/ENSG00000113905/ENSG00000140682/ENSG00000011465/ENSG00000119681/ENSG00000138080/ENSG00000266524/ENSG00000137710/ENSG00000110047/ENSG00000173269/ENSG00000090006/ENSG00000168743/ENSG00000121691/ENSG00000166333/ENSG00000103966/ENSG00000108821/ENSG00000105974…
GO:0030837	GO:0030837	negative regulation of actin filament polymerization	38	-0.397012	-1.63103	0.00863089	0.0491592	0.0362057	340	tags=29%, list=10%, signal=26%	ENSG00000163431/ENSG00000198898/ENSG00000197694/ENSG00000087274/ENSG00000148700/ENSG00000158856/ENSG00000137710/ENSG00000186994/ENSG00000115306/ENSG00000070182/ENSG00000163554
