# Supplementary material for: Glycoproteomics Analysis of Triple Wild-Type Lung Adenocarcinoma Tissue Samples
Source: J Proteome Res. 2025 Apr 2;24(5):2419–29. doi: 10.1021/acs.jproteome.4c01063 (PMC12053933; doi:10.1021/acs.jproteome.4c01063)
Supplement: Supplementary file 5 — pr4c01063_si_005.xlsx [file pr4c01063_si_005.xlsx]

## Sheet: description
Supplementary Table S4: List of identified glycopeptides using GlycResoft

## Sheet: Supplementary_Table_S4
	glycopeptide	neutral_mass	mass_accuracy	ms1_score	ms2_score	q_value	total_signal	start_time	end_time	apex_time	charge_states	msms_count	peptide_start	peptide_end	protein_name	mass_shifts	Sample
1	GTAGNALMDGASQLMGEN(N-Glycosylation)R{Hex:5; HexNAc:4; Neu5Ac:1}	3805.55	-6.49357e-06	13.1053	123.294	0	-1799417330	71.4357	72.3169	71.8728	3;4	5	376	395	sp|P02675|FIBB_HUMAN Fibrinogen beta chain OS=Homo sapiens OX=9606 GN=FGB PE=1 SV=2	Unmodified	1
2	GTAGNALMDGASQLMGEN(N-Glycosylation)R{Fuc:2; Hex:5; HexNAc:4; Neu5Ac:1}	4097.66	-2.82602e-06	3.83151	43.8345	0	5.02685e+07	78.85	79.5258	78.85	4	3	376	395	sp|P02675|FIBB_HUMAN Fibrinogen beta chain OS=Homo sapiens OX=9606 GN=FGB PE=1 SV=2	Unmodified	1
3	N(N-Glycosylation)NTRGPGLKR{Fuc:1; Hex:6; HexNAc:5}	3245.41	-4.96175e-06	10.9274	76.0288	0	470751222	32.4338	32.7977	32.4744	3;4	2	787	797	sp|P24821|TENA_HUMAN Tenascin OS=Homo sapiens OX=9606 GN=TNC PE=1 SV=3	Unmodified	1
4	N(N-Glycosylation)NTRGPGLKR{Fuc:1; Hex:5; HexNAc:5}	3083.35	-4.81668e-06	16.6594	71.8028	0	791447326	32.663	32.9053	32.7574	3;4	4	787	797	sp|P24821|TENA_HUMAN Tenascin OS=Homo sapiens OX=9606 GN=TNC PE=1 SV=3	Unmodified	1
5	N(N-Glycosylation)M(Oxidation)SNQLGLLAVNQR{Hex:6; HexNAc:2}	2951.3	-6.89334e-06	14.1637	124.65	0	4.0373e+08	54.5119	54.776	54.6086	2;3	1	354	368	sp|P05164|PERM_HUMAN Myeloperoxidase OS=Homo sapiens OX=9606 GN=MPO PE=1 SV=1	Unmodified	1
6	EEQYN(N-Glycosylation)STYR{Fuc:1; Hex:3; HexNAc:4}	2633.04	-1.0264e-06	13.0389	120.182	0	548346694	27.8752	28.1718	27.9837	2;3	2	175	184	sp|P01857|IGHG1_HUMAN Immunoglobulin heavy constant gamma 1 OS=Homo sapiens OX=9606 GN=IGHG1 PE=1 SV=2	Unmodified	1
7	EEQYN(N-Glycosylation)STYR{Fuc:1; Hex:4; HexNAc:4}	2795.1	-2.40678e-06	11.3979	92.1167	0	488656227	27.78	27.9973	27.8477	2;3	4	175	184	sp|P01857|IGHG1_HUMAN Immunoglobulin heavy constant gamma 1 OS=Homo sapiens OX=9606 GN=IGHG1 PE=1 SV=2	Unmodified	1
8	GSLSYLN(N-Glycosylation)VTR{Hex:5; HexNAc:2}	2325.01	-1.77525e-06	14.2442	171.727	0	648723108	50.8481	51.1077	50.9298	2	2	256	266	sp|P07339|CATD_HUMAN Cathepsin D OS=Homo sapiens OX=9606 GN=CTSD PE=1 SV=1	Unmodified	1
9	GSLSYLN(N-Glycosylation)VTR{Hex:6; HexNAc:2}	2487.07	-2.08979e-06	14.0666	156.703	0	5.7481e+08	50.536	50.8072	50.6444	2	1	256	266	sp|P07339|CATD_HUMAN Cathepsin D OS=Homo sapiens OX=9606 GN=CTSD PE=1 SV=1	Unmodified	1
10	LSLHRPALEDLLLGSEAN(N-Glycosylation)LTC(Carbamidomethyl)TLTGLR{Fuc:1; Hex:5; HexNAc:3; Neu5Ac:1}	4819.29	-8.25961e-06	0	33.5773	0	0	NA	NA	NA	4	1	126	153	sp|P01876|IGHA1_HUMAN Immunoglobulin heavy constant alpha 1 OS=Homo sapiens OX=9606 GN=IGHA1 PE=1 SV=3		1
11	VVLHPN(N-Glycosylation)YSQVDIGLIK{Hex:5; HexNAc:4; Neu5Ac:2}	3998.8	-5.54434e-06	13.8702	39.6645	0	1231057612	73.6641	74.2158	73.8626	3;4	3	235	251	sp|P00738|HPT_HUMAN Haptoglobin OS=Homo sapiens OX=9606 GN=HP PE=1 SV=1	Unmodified	1
12	VVLHPN(N-Glycosylation)YSQVDIGLIK{Fuc:2; Hex:5; HexNAc:4; Neu5Ac:1}	3999.81	-3.02013e-06	0	35.1119	0	0	NA	NA	NA	3	2	235	251	sp|P00738|HPT_HUMAN Haptoglobin OS=Homo sapiens OX=9606 GN=HP PE=1 SV=1		1
13	N(N-Glycosylation)MSFVNDLTVTQDGRK{Hex:6; HexNAc:2}	3202.38	-7.10374e-06	13.0143	84.8676	0	135908481	56.4503	56.6186	56.4779	3	2	195	211	sp|Q9HDC9|APMAP_HUMAN Adipocyte plasma membrane-associated protein OS=Homo sapiens OX=9606 GN=APMAP PE=1 SV=2	Unmodified	1
14	N(N-Glycosylation)ISDGFDGIPDNVDAALALPAHSYSGR{Hex:5; HexNAc:4; Neu5Ac:2}	4976.12	-6.54006e-06	0	24.4273	0	0	NA	NA	NA	4	1	241	268	sp|P04004|VTNC_HUMAN Vitronectin OS=Homo sapiens OX=9606 GN=VTN PE=1 SV=1		1
15	EEQFN(N-Glycosylation)STFR{Fuc:1; Hex:3; HexNAc:4}	2601.05	-5.61782e-07	13.3629	119.717	0	2.71537e+09	38.9926	39.6956	39.0733	2;3	4	171	180	sp|P01859|IGHG2_HUMAN Immunoglobulin heavy constant gamma 2 OS=Homo sapiens OX=9606 GN=IGHG2 PE=1 SV=3	Unmodified	1
16	EEQFN(N-Glycosylation)STFR{Fuc:1; Hex:4; HexNAc:4}	2763.11	-3.65328e-06	11.526	92.8737	0	1.91479e+09	38.6936	39.369	39.006	2;3	4	171	180	sp|P01859|IGHG2_HUMAN Immunoglobulin heavy constant gamma 2 OS=Homo sapiens OX=9606 GN=IGHG2 PE=1 SV=3	Unmodified	1
17	EEQFN(N-Glycosylation)STFR{Fuc:1; Hex:5; HexNAc:4}	2925.17	-4.004e-06	15.814	72.9953	0	686161240	38.585	38.8845	38.721	2;3	3	171	180	sp|P01859|IGHG2_HUMAN Immunoglobulin heavy constant gamma 2 OS=Homo sapiens OX=9606 GN=IGHG2 PE=1 SV=3	Unmodified	1
18	RN(N-Glycosylation)GTLPWLRPDSK{Hex:6; HexNAc:3}	3120.42	-9.22213e-06	13.3355	22.2146	0	165911405	80.3073	80.5531	80.4311	3	1	168	181	sp|P31153|METK2_HUMAN S-adenosylmethionine synthase isoform type-2 OS=Homo sapiens OX=9606 GN=MAT2A PE=1 SV=1	Unmodified	1
19	GHVN(N-Glycosylation)ITR{Hex:5; HexNAc:4; Neu5Ac:2}	3000.21	-1.91424e-06	11.9632	77.439	0	509338532	28.4132	28.8729	28.5615	3	2	117	124	sp|P00734|THRB_HUMAN Prothrombin OS=Homo sapiens OX=9606 GN=F2 PE=1 SV=2	Unmodified	1
20	N(N-Glycosylation)ITRIK{Fuc:1; Hex:4; HexNAc:3}	2146.98	-1.22523e-06	11.1272	62.8635	0	2.02384e+08	51.1634	51.4823	51.2326	2	2	150	156	sp|P51688|SPHM_HUMAN N-sulphoglucosamine sulphohydrolase OS=Homo sapiens OX=9606 GN=SGSH PE=1 SV=1	Unmodified	1
21	TPLTAN(N-Glycosylation)ITK{Fuc:1; Hex:3; HexNAc:5}	2605.18	-8.52445e-06	12.5886	95.3583	0	175071822	38.3927	38.585	38.489	2;3	4	199	208	sp|P01877|IGHA2_HUMAN Immunoglobulin heavy constant alpha 2 OS=Homo sapiens OX=9606 GN=IGHA2 PE=1 SV=5	Unmodified	1
22	TPLTAN(N-Glycosylation)ITK{Fuc:1; Hex:5; HexNAc:5; Neu5Ac:1}	3220.38	-5.09378e-06	12.723	79.7789	0	2.41783e+08	40.8368	41.1218	40.9999	3	2	199	208	sp|P01877|IGHA2_HUMAN Immunoglobulin heavy constant alpha 2 OS=Homo sapiens OX=9606 GN=IGHA2 PE=1 SV=5	Unmodified	1
23	LSLHRPALEDLLLGSEAN(N-Glycosylation)LTC(Carbamidomethyl)TLTGLR{Fuc:1; Hex:5; HexNAc:3; Neu5Ac:1}	4819.29	-8.25961e-06	0	33.5773	0	0	NA	NA	NA	4	1	113	140	sp|P01877|IGHA2_HUMAN Immunoglobulin heavy constant alpha 2 OS=Homo sapiens OX=9606 GN=IGHA2 PE=1 SV=5		1
24	ALGKN(N-Glycosylation)R{Fuc:2; Hex:8; HexNAc:5; Neu5Ac:1}	3552.43	-1.39234e-06	0	71.1551	0	0	NA	NA	NA	3	1	72	78	sp|Q96GQ7|DDX27_HUMAN Probable ATP-dependent RNA helicase DDX27 OS=Homo sapiens OX=9606 GN=DDX27 PE=1 SV=2		1
25	TKTEISEMNRN(N-Glycosylation)ISR{Fuc:2; Hex:5; HexNAc:4; Neu5Ac:1}	3883.65	-1.88835e-06	0	30.2636	0	0	NA	NA	NA	3	2	302	316	sp|P05787|K2C8_HUMAN Keratin, type II cytoskeletal 8 OS=Homo sapiens OX=9606 GN=KRT8 PE=1 SV=7		1
26	EEQYN(N-Glycosylation)STYR{Fuc:1; Hex:3; HexNAc:4}	2633.04	-1.0264e-06	13.0389	120.182	0	548346694	27.8752	28.1718	27.9837	2;3	2	294	303	sp|P0DOX5|IGG1_HUMAN Immunoglobulin gamma-1 heavy chain OS=Homo sapiens OX=9606 PE=1 SV=2	Unmodified	1
27	EEQYN(N-Glycosylation)STYR{Fuc:1; Hex:4; HexNAc:4}	2795.1	-2.40678e-06	11.3979	92.1167	0	488656227	27.78	27.9973	27.8477	2;3	4	294	303	sp|P0DOX5|IGG1_HUMAN Immunoglobulin gamma-1 heavy chain OS=Homo sapiens OX=9606 PE=1 SV=2	Unmodified	1
28	TPLTAN(N-Glycosylation)ITK{Fuc:1; Hex:3; HexNAc:5}	2605.18	-8.52445e-06	12.5886	95.3583	0	175071822	38.3927	38.585	38.489	2;3	4	314	323	sp|P0DOX2|IGA2_HUMAN Immunoglobulin alpha-2 heavy chain OS=Homo sapiens OX=9606 PE=1 SV=2	Unmodified	1
29	TPLTAN(N-Glycosylation)ITK{Fuc:1; Hex:5; HexNAc:5; Neu5Ac:1}	3220.38	-5.09378e-06	12.723	79.7789	0	2.41783e+08	40.8368	41.1218	40.9999	3	2	314	323	sp|P0DOX2|IGA2_HUMAN Immunoglobulin alpha-2 heavy chain OS=Homo sapiens OX=9606 PE=1 SV=2	Unmodified	1
30	LSLHRPALEDLLLGSEAN(N-Glycosylation)LTC(Carbamidomethyl)TLTGLR{Fuc:1; Hex:5; HexNAc:3; Neu5Ac:1}	4819.29	-8.25961e-06	0	33.5773	0	0	NA	NA	NA	4	1	228	255	sp|P0DOX2|IGA2_HUMAN Immunoglobulin alpha-2 heavy chain OS=Homo sapiens OX=9606 PE=1 SV=2		1
31	RLN(N-Glycosylation)TTGVSAGC(Carbamidomethyl)TADLLVGR{Fuc:2; Hex:6; HexNAc:4}	4036.79	-5.02875e-06	0	21.2322	0	0	NA	NA	NA	3	1	3104	3123	sp|O15230|LAMA5_HUMAN Laminin subunit alpha-5 OS=Homo sapiens OX=9606 GN=LAMA5 PE=1 SV=8		1
32	N(N-Glycosylation)KTRVVSYR{Fuc:1; Hex:5; HexNAc:5; Neu5Ac:2}	3675.54	2.47399e-07	10.8865	72.2579	0	2.14765e+08	32.2051	32.5013	32.2857	3	1	452	461	sp|Q14764|MVP_HUMAN Major vault protein OS=Homo sapiens OX=9606 GN=MVP PE=1 SV=4	Unmodified	1
33	LLNN(N-Glycosylation)LTSIK{Fuc:1; Hex:7; HexNAc:4}	3107.36	-3.43872e-06	13.8908	36.2995	0	225247481	40.8095	40.9731	40.9055	3	2	646	655	sp|P11047|LAMC1_HUMAN Laminin subunit gamma-1 OS=Homo sapiens OX=9606 GN=LAMC1 PE=1 SV=3	Unmodified	1
34	LLEN(N-Glycosylation)MTEVVR{Hex:8; HexNAc:5; Neu5Ac:2}	4096.66	-3.69935e-06	9.63532	77.6815	0	443992142	78.8808	79.6334	79.0981	3;4	3	604	614	sp|Q6P996|PDXD1_HUMAN Pyridoxal-dependent decarboxylase domain-containing protein 1 OS=Homo sapiens OX=9606 GN=PDXDC1 PE=1 SV=2	Unmodified	1
35	FVVQN(N-Glycosylation)VSAQK{Fuc:1; Hex:5; HexNAc:5; Neu5Ac:2}	3672.53	-3.09434e-06	10.9687	97.7188	0	224276431	39.6004	39.9132	39.6956	3	2	461	471	sp|Q92598|HS105_HUMAN Heat shock protein 105 kDa OS=Homo sapiens OX=9606 GN=HSPH1 PE=1 SV=1	Unmodified	1
36	GLIPN(N-Glycosylation)KSR{Hex:7; HexNAc:7}	3439.45	-1.47858e-06	14.8903	68.9988	0	1.26326e+08	26.417	26.4873	26.4449	3;4	2	656	664	sp|Q9UDY2|ZO2_HUMAN Tight junction protein ZO-2 OS=Homo sapiens OX=9606 GN=TJP2 PE=1 SV=2	Unmodified	1
37	VVAEN(N-Glycosylation)ITQTSR{Hex:3; HexNAc:3}	2312.04	-7.06773e-07	10.297	22.0703	0	7.97398e+07	41.5135	41.6363	41.5815	2	2	1893	1904	sp|P13611|CSPG2_HUMAN Versican core protein OS=Homo sapiens OX=9606 GN=VCAN PE=1 SV=3	Unmodified	1
38	QLQN(N-Glycosylation)ISLAAASGGAKELK{Hex:7; HexNAc:4; Neu5Ac:1}	4035.8	-6.42282e-06	0	19.9839	0	0	NA	NA	NA	4	1	4487	4505	sp|Q14204|DYHC1_HUMAN Cytoplasmic dynein 1 heavy chain 1 OS=Homo sapiens OX=9606 GN=DYNC1H1 PE=1 SV=5		1
39	EVFSARN(N-Glycosylation)GSR{Fuc:2; Hex:6; HexNAc:7}	3807.55	-1.63116e-06	0	19.9578	0	0	NA	NA	NA	3	1	317	327	sp|A6NMZ7|CO6A6_HUMAN Collagen alpha-6(VI) chain OS=Homo sapiens OX=9606 GN=COL6A6 PE=1 SV=2		1
40	LPQKN(N-Glycosylation)SSEGNK{Fuc:1; Hex:5; HexNAc:4; Neu5Ac:2}	3552.43	-0.000278273	0	80.7414	0	0	NA	NA	NA	3	2	1147	1158	sp|P08575|PTPRC_HUMAN Receptor-type tyrosine-protein phosphatase C OS=Homo sapiens OX=9606 GN=PTPRC PE=1 SV=3		1
41	ISESLRTVN(N-Glycosylation)MTWNK{Hex:5; HexNAc:4; Neu5Ac:2}	3882.64	-4.57374e-06	11.4196	29.5404	0	436702890	83.9583	84.6863	84.1901	3	1	2159	2173	sp|P46939|UTRN_HUMAN Utrophin OS=Homo sapiens OX=9606 GN=UTRN PE=1 SV=2	Unmodified	1
42	IIQRN(N-Glycosylation)R{Fuc:1; Hex:6; HexNAc:6}	3135.33	-1.0222e-07	-20.4063	119.301	0	9640770	74.6797	74.6797	74.6797	3	3	582	588	sp|P13807|GYS1_HUMAN Glycogen [starch] synthase, muscle OS=Homo sapiens OX=9606 GN=GYS1 PE=1 SV=2	Unmodified	1
43	ILLDIDN(N-Glycosylation)DTESTAL{Fuc:3; Hex:5; HexNAc:4; Neu5Ac:1}	3883.63	-4.23137e-06	0	24.6353	0	0	NA	NA	NA	3	1	867	881	sp|Q68EM7|RHG17_HUMAN Rho GTPase-activating protein 17 OS=Homo sapiens OX=9606 GN=ARHGAP17 PE=1 SV=1		1
44	VREIRYQGGN(N-Glycosylation)R{Fuc:1; Hex:5; HexNAc:4}	3115.35	2.76853e-06	14.5361	68.3898	0	271783075	26.4873	26.6152	26.5298	3;4	4	1564	1575	sp|P04275|VWF_HUMAN von Willebrand factor OS=Homo sapiens OX=9606 GN=VWF PE=1 SV=4	Unmodified	1
45	VREIRYQGGN(N-Glycosylation)R{Fuc:1; Hex:6; HexNAc:4}	3277.4	2.72664e-06	16.2232	68.3752	0	3.2448e+08	26.417	26.5439	26.4873	3;4	2	1564	1575	sp|P04275|VWF_HUMAN von Willebrand factor OS=Homo sapiens OX=9606 GN=VWF PE=1 SV=4	Unmodified	1
46	ERGRN(N-Glycosylation)WSR{Hex:5; HexNAc:2}	2275.95	7.62251e-07	11.6301	78.7794	0	114012008	60.3543	60.6066	60.5929	2	2	2117	2125	sp|Q9BTC0|DIDO1_HUMAN Death-inducer obliterator 1 OS=Homo sapiens OX=9606 GN=DIDO1 PE=1 SV=5	Unmodified	1
47	N(N-Glycosylation)LTFNITKTIR{Fuc:1; Hex:5; HexNAc:5; Neu5Ac:2}	3873.68	-3.93905e-06	13.3943	83.9489	0	835902758	48.2192	48.5475	48.3567	3;4	4	147	158	sp|H3BS89|T178B_HUMAN Transmembrane protein 178B OS=Homo sapiens OX=9606 GN=TMEM178B PE=2 SV=1	Unmodified	1
48	NLTFN(N-Glycosylation)ITKTIR{Fuc:3; Hex:5; HexNAc:4; Neu5Ac:1}	3671.61	-8.83449e-07	-19.946	60.8398	0	17402094	48.3428	48.3428	48.3428	3	1	147	158	sp|H3BS89|T178B_HUMAN Transmembrane protein 178B OS=Homo sapiens OX=9606 GN=TMEM178B PE=2 SV=1	Unmodified	1
49	N(N-Glycosylation)LTFNITKTIR{Fuc:3; Hex:5; HexNAc:4; Neu5Ac:1}	3671.61	-8.83449e-07	-19.946	60.8398	0	17402094	48.3428	48.3428	48.3428	3	1	147	158	sp|H3BS89|T178B_HUMAN Transmembrane protein 178B OS=Homo sapiens OX=9606 GN=TMEM178B PE=2 SV=1	Unmodified	1
50	N(N-Glycosylation)LTFNITKTIR{Fuc:1; Hex:5; HexNAc:4; Neu5Ac:2}	3670.6	-3.49872e-06	11.1897	56.5179	0	198328960	48.2609	48.4661	48.3701	3	1	147	158	sp|H3BS89|T178B_HUMAN Transmembrane protein 178B OS=Homo sapiens OX=9606 GN=TMEM178B PE=2 SV=1	Unmodified	1
51	NLTFN(N-Glycosylation)ITKTIR{Fuc:1; Hex:5; HexNAc:4; Neu5Ac:2}	3670.6	-3.49872e-06	11.1897	56.5179	0	198328960	48.2609	48.4661	48.3701	3	1	147	158	sp|H3BS89|T178B_HUMAN Transmembrane protein 178B OS=Homo sapiens OX=9606 GN=TMEM178B PE=2 SV=1	Unmodified	1
52	ITREN(N-Glycosylation)R{Fuc:1; Hex:6; HexNAc:8; Neu5Ac:1}	3821.55	-4.31443e-06	9.73712	107.71	0	275818446	56.4921	56.8563	56.7438	3;4	4	243	249	sp|Q5RHP9|ERIC3_HUMAN Glutamate-rich protein 3 OS=Homo sapiens OX=9606 GN=ERICH3 PE=1 SV=1	Unmodified	1
53	N(N-Glycosylation)DSLRK{Fuc:1; Hex:4; HexNAc:3}	2134.89	3.589e-06	17.725	38.8063	0	427547114	27.0786	27.2678	27.1725	2	2	187	193	sp|Q15631|TSN_HUMAN Translin OS=Homo sapiens OX=9606 GN=TSN PE=1 SV=1	Unmodified	1
54	KN(N-Glycosylation)HSDK{Fuc:1; Hex:5; HexNAc:3}	2292.92	2.77746e-06	12.1961	63.4186	0	170160787	29.3978	29.6816	29.5197	2	2	70	76	sp|P38571|LICH_HUMAN Lysosomal acid lipase/cholesteryl ester hydrolase OS=Homo sapiens OX=9606 GN=LIPA PE=1 SV=2	Unmodified	1
55	VQKLLQDFFNGKELN(N-Glycosylation)K{Hex:9; HexNAc:5; Neu5Ac:2}	4976.14	-5.5675e-06	0	17.9954	0.0363636	0	NA	NA	NA	4	1	347	363	sp|P17066|HSP76_HUMAN Heat shock 70 kDa protein 6 OS=Homo sapiens OX=9606 GN=HSPA6 PE=1 SV=2		1
56	QLINALQIN(N-Glycosylation)NTAVGHALVLPAGR{Fuc:1; Hex:5; HexNAc:4; Neu5Ac:1}	4442.11	-5.30884e-06	9.21274	26.0662	0	43233191	85.1449	85.2557	85.2087	3	2	2549	2572	sp|P12111|CO6A3_HUMAN Collagen alpha-3(VI) chain OS=Homo sapiens OX=9606 GN=COL6A3 PE=1 SV=5	Unmodified	10
57	QLINALQIN(N-Glycosylation)NTAVGHALVLPAGR{Fuc:1; Hex:5; HexNAc:4; Neu5Ac:2}	4733.2	-4.97843e-06	0	18.1413	0	0	NA	NA	NA	4	1	2549	2572	sp|P12111|CO6A3_HUMAN Collagen alpha-3(VI) chain OS=Homo sapiens OX=9606 GN=COL6A3 PE=1 SV=5		10
58	LDAPTNLQFVN(N-Glycosylation)ETDSTVLVR{Fuc:1; Hex:5; HexNAc:4}	3999.8	-5.23275e-06	8.96815	62.5308	0	3.31826e+07	74.5629	74.8274	74.6877	3	1	996	1016	sp|P02751|FINC_HUMAN Fibronectin OS=Homo sapiens OX=9606 GN=FN1 PE=1 SV=5	Unmodified	10
59	LDAPTNLQFVN(N-Glycosylation)ETDSTVLVR{Fuc:3; Hex:5; HexNAc:4}	4291.9	-1.11826e-06	0	38.9045	0	0	NA	NA	NA	3	1	996	1016	sp|P02751|FINC_HUMAN Fibronectin OS=Homo sapiens OX=9606 GN=FN1 PE=1 SV=5		10
60	LDAPTNLQFVN(N-Glycosylation)ETDSTVLVR{Fuc:3; Hex:5; HexNAc:4; Neu5Ac:1}	4583.01	-2.47004e-06	0	24.8617	0	0	NA	NA	NA	3	1	996	1016	sp|P02751|FINC_HUMAN Fibronectin OS=Homo sapiens OX=9606 GN=FN1 PE=1 SV=5		10
61	LDAPTNLQFVN(N-Glycosylation)ETDSTVLVR{Hex:7; HexNAc:6}	4584.01	-4.12931e-06	0	17.3781	0	0	NA	NA	NA	3	1	996	1016	sp|P02751|FINC_HUMAN Fibronectin OS=Homo sapiens OX=9606 GN=FN1 PE=1 SV=5		10
62	ELISN(N-Glycosylation)ASDALDKIR{Fuc:3; Hex:6; HexNAc:5}	3969.71	-9.27679e-07	0	11.4958	0.00540541	0	NA	NA	NA	3	1	102	116	sp|P14625|ENPL_HUMAN Endoplasmin OS=Homo sapiens OX=9606 GN=HSP90B1 PE=1 SV=1		10
63	LN(N-Glycosylation)YSLPTGQWVGVQLPR{Hex:5; HexNAc:2}	3143.46	-2.93258e-06	12.1947	115.431	0	124882251	85.2872	85.5079	85.4612	3	1	1016	1033	sp|P24821|TENA_HUMAN Tenascin OS=Homo sapiens OX=9606 GN=TNC PE=1 SV=3	Unmodified	10
64	N(N-Glycosylation)NTRGPGLKR{Fuc:1; Hex:5; HexNAc:5}	3083.36	-5.28232e-06	17.0261	73.7252	0	9.42611e+08	33.6881	34.1291	33.8496	3;4	4	787	797	sp|P24821|TENA_HUMAN Tenascin OS=Homo sapiens OX=9606 GN=TNC PE=1 SV=3	Unmodified	10
65	N(N-Glycosylation)LTVPGSLR{Fuc:1; Hex:5; HexNAc:4; Neu5Ac:1}	3015.3	-5.96578e-06	11.9989	65.1042	0	5.28937e+07	51.6971	51.9199	51.7266	3	2	1118	1127	sp|P24821|TENA_HUMAN Tenascin OS=Homo sapiens OX=9606 GN=TNC PE=1 SV=3	Unmodified	10
66	N(N-Glycosylation)TTSYVLR{Fuc:1; Hex:5; HexNAc:4; Neu5Ac:1}	3012.25	-4.34017e-06	8.46394	61.6581	0	1.06663e+08	38.9653	39.352	39.0111	3	2	1033	1041	sp|P24821|TENA_HUMAN Tenascin OS=Homo sapiens OX=9606 GN=TNC PE=1 SV=3	Unmodified	10
67	N(N-Glycosylation)NTRGPGLKR{Fuc:1; Hex:6; HexNAc:5}	3245.41	-5.61677e-06	13.836	57.3595	0	6.01861e+08	33.3339	33.981	33.7622	3;4	2	787	797	sp|P24821|TENA_HUMAN Tenascin OS=Homo sapiens OX=9606 GN=TNC PE=1 SV=3	Unmodified	10
68	M(Oxidation)N(N-Glycosylation)KTVAVR{Fuc:1; Hex:6; HexNAc:5; Neu5Ac:2}	3649.46	2.05076e-06	13.0337	38.4409	0	37701463	23.8809	24.226	23.9712	3	1	937	945	sp|P01024|CO3_HUMAN Complement C3 OS=Homo sapiens OX=9606 GN=C3 PE=1 SV=2	Unmodified	10
69	ALLPFDNLHDDPC(Carbamidomethyl)LLTN(N-Glycosylation)R{Hex:6; HexNAc:2}	3501.54	-4.34486e-06	9.57836	54.4032	0	1.85498e+07	78.6305	78.7547	78.6617	3	1	374	392	sp|P05164|PERM_HUMAN Myeloperoxidase OS=Homo sapiens OX=9606 GN=MPO PE=1 SV=1	Unmodified	10
70	N(N-Glycosylation)M(Oxidation)SNQLGLLAVNQR{Hex:5; HexNAc:2}	2789.25	-9.10829e-06	13.7366	40.3104	0	6.47441e+07	56.7996	57.0323	56.9226	3	1	354	368	sp|P05164|PERM_HUMAN Myeloperoxidase OS=Homo sapiens OX=9606 GN=MPO PE=1 SV=1	Unmodified	10
71	ALLPFDNLHDDPC(Carbamidomethyl)LLTN(N-Glycosylation)R{Hex:5; HexNAc:2}	3339.48	-2.65648e-06	-21.218	27.0778	0	5.47746e+06	79.0681	79.0834	79.0681	3	1	374	392	sp|P05164|PERM_HUMAN Myeloperoxidase OS=Homo sapiens OX=9606 GN=MPO PE=1 SV=1	Unmodified	10
72	NLRN(N-Glycosylation)M(Oxidation)SNQLGLLAVNQR{Hex:5; HexNAc:2}	3172.47	-3.96469e-06	10.5288	21.2051	0	31848694	55.7985	55.9222	55.9068	3	2	351	368	sp|P05164|PERM_HUMAN Myeloperoxidase OS=Homo sapiens OX=9606 GN=MPO PE=1 SV=1	Unmodified	10
73	EEQYN(N-Glycosylation)STYR{Fuc:1; Hex:3; HexNAc:4}	2633.05	-3.00934e-06	16.6498	100.692	0	3.41348e+09	26.9797	27.977	27.1836	2;3	4	175	184	sp|P01857|IGHG1_HUMAN Immunoglobulin heavy constant gamma 1 OS=Homo sapiens OX=9606 GN=IGHG1 PE=1 SV=2	Unmodified	10
74	EEQYN(N-Glycosylation)STYR{Fuc:1; Hex:4; HexNAc:4}	2795.1	-3.52256e-06	18.5235	85.9132	0	1.79562e+09	26.8349	27.4626	27.0387	2;3	5	175	184	sp|P01857|IGHG1_HUMAN Immunoglobulin heavy constant gamma 1 OS=Homo sapiens OX=9606 GN=IGHG1 PE=1 SV=2	Unmodified	10
75	EEQYN(N-Glycosylation)STYR{Fuc:1; Hex:3; HexNAc:5}	2836.12	-1.89818e-06	14.6264	59.2099	0	348681506	27.2132	27.6397	27.3597	2;3	3	175	184	sp|P01857|IGHG1_HUMAN Immunoglobulin heavy constant gamma 1 OS=Homo sapiens OX=9606 GN=IGHG1 PE=1 SV=2	Unmodified	10
76	TKPREEQYN(N-Glycosylation)STYR{Fuc:1; Hex:3; HexNAc:4}	3115.35	-4.53924e-06	16.9191	53.4091	0	8.56231e+08	25.5541	25.8484	25.6435	3;4	4	171	184	sp|P01857|IGHG1_HUMAN Immunoglobulin heavy constant gamma 1 OS=Homo sapiens OX=9606 GN=IGHG1 PE=1 SV=2	Unmodified	10
77	GSLSYLN(N-Glycosylation)VTR{Hex:4; HexNAc:2}	2162.97	-6.23557e-06	12.7898	83.8112	0	7.20421e+07	52.9689	53.2136	53.1075	2	1	256	266	sp|P07339|CATD_HUMAN Cathepsin D OS=Homo sapiens OX=9606 GN=CTSD PE=1 SV=1	Unmodified	10
78	GSLSYLN(N-Glycosylation)VTR{Hex:5; HexNAc:2}	2325.02	-5.46878e-06	15.9935	83.7489	0	5.49689e+08	52.4971	52.9988	52.726	2;3	2	256	266	sp|P07339|CATD_HUMAN Cathepsin D OS=Homo sapiens OX=9606 GN=CTSD PE=1 SV=1	Unmodified	10
79	LKISYKDAIN(N-Glycosylation)R{Fuc:1; Hex:5; HexNAc:4}	3088.39	3.31223e-06	13.2636	15.2195	0	7.31359e+08	61.4753	63.1279	62.1596	3	1	2780	2791	sp|P15924|DESP_HUMAN Desmoplakin OS=Homo sapiens OX=9606 GN=DSP PE=1 SV=3	Unmodified	10
80	LSLHRPALEDLLLGSEAN(N-Glycosylation)LTC(Carbamidomethyl)TLTGLR{Fuc:1; Hex:5; HexNAc:3; Neu5Ac:1}	4819.27	-4.67077e-06	-3.31764	38.9602	0	134940464	96.1868	96.2171	96.2171	4	2	126	153	sp|P01876|IGHA1_HUMAN Immunoglobulin heavy constant alpha 1 OS=Homo sapiens OX=9606 GN=IGHA1 PE=1 SV=3	Unmodified	10
81	VVLHPN(N-Glycosylation)YSQVDIGLIK{Hex:5; HexNAc:4; Neu5Ac:2}	3998.8	-6.15842e-06	11.6796	18.6034	0	232001153	74.6726	75.0781	74.7807	3;4	2	235	251	sp|P00738|HPT_HUMAN Haptoglobin OS=Homo sapiens OX=9606 GN=HP PE=1 SV=1	Unmodified	10
82	MVSHHN(N-Glycosylation)LTTGATLINEQWLLTTAK{Fuc:2; Hex:5; HexNAc:4}	4593.09	-2.10507e-06	-21.5322	14.8179	0	3.36515e+06	78.0363	78.0363	78.0363	4	1	178	202	sp|P00738|HPT_HUMAN Haptoglobin OS=Homo sapiens OX=9606 GN=HP PE=1 SV=1	Unmodified	10
83	MVSHHN(N-Glycosylation)LTTGATLINEQWLLTTAK{Hex:5; HexNAc:4; Neu5Ac:1}	4592.09	-5.43249e-06	-20.8928	13.9913	0	7.21278e+06	77.9735	77.9892	77.9735	4	1	178	202	sp|P00738|HPT_HUMAN Haptoglobin OS=Homo sapiens OX=9606 GN=HP PE=1 SV=1	Unmodified	10
84	N(N-Glycosylation)ISDGFDGIPDNVDAALALPAHSYSGR{Hex:5; HexNAc:4; Neu5Ac:2}	4976.11	-4.57028e-06	14.7097	63.1967	0	1450463767	90.1153	91.1256	90.5263	3;4	3	241	268	sp|P04004|VTNC_HUMAN Vitronectin OS=Homo sapiens OX=9606 GN=VTN PE=1 SV=1	Unmodified	10
85	N(N-Glycosylation)GSLFAFR{Hex:5; HexNAc:4; Neu5Ac:2}	3115.25	-4.35018e-06	15.0474	58.0896	0	1.36511e+09	70.7488	72.308	71.4511	2;3	11	168	176	sp|P04004|VTNC_HUMAN Vitronectin OS=Homo sapiens OX=9606 GN=VTN PE=1 SV=1	Unmodified	10
86	N(N-Glycosylation)GSLFAFR{Hex:5; HexNAc:3; Neu5Ac:1}	2621.08	-6.15353e-06	12.4692	57.5179	0	2.46375e+08	65.1547	65.7626	65.388	2;3	4	168	176	sp|P04004|VTNC_HUMAN Vitronectin OS=Homo sapiens OX=9606 GN=VTN PE=1 SV=1	Unmodified	10
87	FEDGVLDPDYPRN(N-Glycosylation)ISDGFDGIPDNVDAALALPAHSYSGR{Hex:5; HexNAc:4; Neu5Ac:2}	6379.78	-9.62951e-06	0	34.0562	0	0	NA	NA	NA	4	1	229	268	sp|P04004|VTNC_HUMAN Vitronectin OS=Homo sapiens OX=9606 GN=VTN PE=1 SV=1		10
88	N(N-Glycosylation)GSLFAFR{Hex:4; HexNAc:3; Neu5Ac:1}	2459.03	-7.88943e-06	9.09589	9.50336	0.0421687	3.00272e+07	65.793	66.1059	66.0438	2	2	168	176	sp|P04004|VTNC_HUMAN Vitronectin OS=Homo sapiens OX=9606 GN=VTN PE=1 SV=1	Unmodified	10
89	EEQFN(N-Glycosylation)STFR{Fuc:1; Hex:3; HexNAc:4}	2601.07	-7.00804e-06	19.818	86.2147	0	2.94181e+09	40.1839	40.8938	40.4936	2;3	4	171	180	sp|P01859|IGHG2_HUMAN Immunoglobulin heavy constant gamma 2 OS=Homo sapiens OX=9606 GN=IGHG2 PE=1 SV=3	Unmodified	10
90	YHYN(N-Glycosylation)GTLLDGTSFDTSYSK{Hex:8; HexNAc:2}	3871.59	-0.000268715	0	30.0864	0	0	NA	NA	NA	3	2	178	197	sp|Q96AY3|FKB10_HUMAN Peptidyl-prolyl cis-trans isomerase FKBP10 OS=Homo sapiens OX=9606 GN=FKBP10 PE=1 SV=1		10
91	GHVN(N-Glycosylation)ITR{Hex:5; HexNAc:4; Neu5Ac:2}	3000.21	-2.03923e-06	14.7139	59.61	0	8.32626e+08	27.4477	28.0785	27.596	3	2	117	124	sp|P00734|THRB_HUMAN Prothrombin OS=Homo sapiens OX=9606 GN=F2 PE=1 SV=2	Unmodified	10
92	NNQSKSAN(N-Glycosylation)STLR{Fuc:2; Hex:4; HexNAc:8}	3883.65	-6.52655e-06	0	14.9282	0	0	NA	NA	NA	3	1	850	862	sp|Q29RF7|PDS5A_HUMAN Sister chromatid cohesion protein PDS5 homolog A OS=Homo sapiens OX=9606 GN=PDS5A PE=1 SV=1		10
93	N(N-Glycosylation)ITRIK{Hex:7; HexNAc:3}	2487.08	-2.78044e-06	17.4866	71.4893	0	7.12797e+08	52.1461	52.65	52.3608	2;3	2	150	156	sp|P51688|SPHM_HUMAN N-sulphoglucosamine sulphohydrolase OS=Homo sapiens OX=9606 GN=SGSH PE=1 SV=1	Unmodified	10
94	N(N-Glycosylation)ITRIK{Fuc:1; Hex:4; HexNAc:3}	2146.97	-1.06735e-06	15.7854	35.5845	0	224248738	52.847	53.2136	53.014	2	2	150	156	sp|P51688|SPHM_HUMAN N-sulphoglucosamine sulphohydrolase OS=Homo sapiens OX=9606 GN=SGSH PE=1 SV=1	Unmodified	10
95	TPLTAN(N-Glycosylation)ITK{Fuc:1; Hex:4; HexNAc:5}	2767.23	-3.57966e-06	11.5943	58.9117	0	171031164	39.1456	39.528	39.3085	2;3	2	199	208	sp|P01877|IGHA2_HUMAN Immunoglobulin heavy constant alpha 2 OS=Homo sapiens OX=9606 GN=IGHA2 PE=1 SV=5	Unmodified	10
96	TPLTAN(N-Glycosylation)ITK{Fuc:1; Hex:5; HexNAc:4; Neu5Ac:1}	3017.3	-5.01985e-06	13.5374	55.1995	0	3.15601e+08	41.222	41.6258	41.3735	3	2	199	208	sp|P01877|IGHA2_HUMAN Immunoglobulin heavy constant alpha 2 OS=Homo sapiens OX=9606 GN=IGHA2 PE=1 SV=5	Unmodified	10
97	LSLHRPALEDLLLGSEAN(N-Glycosylation)LTC(Carbamidomethyl)TLTGLR{Fuc:1; Hex:5; HexNAc:3; Neu5Ac:1}	4819.27	-4.67077e-06	-3.31764	38.9602	0	134940464	96.1868	96.2171	96.2171	4	2	113	140	sp|P01877|IGHA2_HUMAN Immunoglobulin heavy constant alpha 2 OS=Homo sapiens OX=9606 GN=IGHA2 PE=1 SV=5	Unmodified	10
98	KDN(N-Glycosylation)TTVTR{Fuc:1; Hex:5; HexNAc:4; Neu5Ac:2}	3284.33	-3.50778e-06	12.1244	38.4112	0	7.74578e+07	23.9563	24.5134	24.3028	3	2	246	254	sp|P11279|LAMP1_HUMAN Lysosome-associated membrane glycoprotein 1 OS=Homo sapiens OX=9606 GN=LAMP1 PE=1 SV=3	Unmodified	10
99	LALAIFVIC(Carbamidomethyl)QLGN(N-Glycosylation)FSIHM(Oxidation)ALR{Fuc:1; Hex:6; HexNAc:5; Neu5Ac:2}	5118.31	-9.57441e-06	-1.20949	22.3025	0	373006452	96.0348	96.065	96.0501	4	1	195	216	sp|Q9NZ01|TECR_HUMAN Very-long-chain enoyl-CoA reductase OS=Homo sapiens OX=9606 GN=TECR PE=1 SV=1	Unmodified	10
100	EKSTFIN(N-Glycosylation)M(Oxidation)TR{Hex:6; HexNAc:4; Neu5Ac:2}	3608.46	-8.83781e-06	9.20698	17.6351	0	3.2958e+07	61.0727	61.4596	61.2578	3	1	384	394	sp|P11215|ITAM_HUMAN Integrin alpha-M OS=Homo sapiens OX=9606 GN=ITGAM PE=1 SV=2	Unmodified	10
101	EKSTFIN(N-Glycosylation)M(Oxidation)TR{Fuc:2; Hex:6; HexNAc:4; Neu5Ac:1}	3609.47	-5.24603e-06	0	16.1461	0	0	NA	NA	NA	3	1	384	394	sp|P11215|ITAM_HUMAN Integrin alpha-M OS=Homo sapiens OX=9606 GN=ITGAM PE=1 SV=2		10
102	ALGKN(N-Glycosylation)R{Fuc:2; Hex:8; HexNAc:5; Neu5Ac:1}	3552.42	7.25768e-07	-20.2322	49.8388	0	12844388	67.8085	67.8085	67.8085	3	1	72	78	sp|Q96GQ7|DDX27_HUMAN Probable ATP-dependent RNA helicase DDX27 OS=Homo sapiens OX=9606 GN=DDX27 PE=1 SV=2	Unmodified	10
103	TVIN(N-Glycosylation)FTMPNTIKHYVHRVGR{Fuc:1; Hex:4; HexNAc:5; Neu5Ac:1}	4483.02	3.07481e-06	-20.5309	16.1849	0	8666586	80.4378	80.4693	80.4693	4	1	533	553	sp|Q96GQ7|DDX27_HUMAN Probable ATP-dependent RNA helicase DDX27 OS=Homo sapiens OX=9606 GN=DDX27 PE=1 SV=2	Unmodified	10
104	REN(N-Glycosylation)LSDEDK{Fuc:1; Hex:4; HexNAc:3; Neu5Ac:1}	2799.09	6.96752e-06	10.1786	8.4	0.0421687	3.99783e+07	24.5587	25.0644	24.7942	3	2	571	580	sp|Q14651|PLSI_HUMAN Plastin-1 OS=Homo sapiens OX=9606 GN=PLS1 PE=1 SV=2	Unmodified	10
105	LGLSFNSISAVDN(N-Glycosylation)GSLANTPHLR{Fuc:1; Hex:5; HexNAc:4; Neu5Ac:1}	4441.99	-6.74304e-06	16.5742	31.1263	0	6.01075e+08	80.3117	80.7523	80.516	3;4	2	249	272	sp|P07585|PGS2_HUMAN Decorin OS=Homo sapiens OX=9606 GN=DCN PE=1 SV=1	Unmodified	10
106	LGLSFNSISAVDN(N-Glycosylation)GSLANTPHLR{Fuc:1; Hex:4; HexNAc:5}	4191.93	-7.29332e-06	11.4426	21.9674	0	3.85141e+07	77.5009	77.6268	77.548	3;4	1	249	272	sp|P07585|PGS2_HUMAN Decorin OS=Homo sapiens OX=9606 GN=DCN PE=1 SV=1	Unmodified	10
107	LGLSFNSISAVDN(N-Glycosylation)GSLANTPHLR{Fuc:1; Hex:5; HexNAc:4; Neu5Ac:2}	4734.07	-0.000212459	0	21.7573	0	0	NA	NA	NA	4	1	249	272	sp|P07585|PGS2_HUMAN Decorin OS=Homo sapiens OX=9606 GN=DCN PE=1 SV=1		10
108	TKTEISEMNRN(N-Glycosylation)ISR{Hex:5; HexNAc:4; Neu5Ac:2}	3882.64	-4.97015e-06	14.1172	28.3392	0	8.59099e+08	83.2669	84.5774	83.882	3	6	302	316	sp|P05787|K2C8_HUMAN Keratin, type II cytoskeletal 8 OS=Homo sapiens OX=9606 GN=KRT8 PE=1 SV=7	Unmodified	10
109	EVN(N-Glycosylation)DTLLVNELK{Fuc:1; Hex:5; HexNAc:4; Neu5Ac:1}	3445.5	-7.72602e-06	12.0302	51.0318	0	1.25069e+08	68.5812	69.0368	68.8491	3	1	596	608	sp|Q15063|POSTN_HUMAN Periostin OS=Homo sapiens OX=9606 GN=POSTN PE=1 SV=2	Unmodified	10
110	EVN(N-Glycosylation)DTLLVNELK{Fuc:1; Hex:5; HexNAc:4}	3154.41	-9.2383e-06	12.137	43.6805	0	3.24303e+07	64.4402	64.6273	64.5029	3	2	596	608	sp|Q15063|POSTN_HUMAN Periostin OS=Homo sapiens OX=9606 GN=POSTN PE=1 SV=2	Unmodified	10
111	IFLKEVN(N-Glycosylation)DTLLVNELK{Fuc:1; Hex:5; HexNAc:4}	3655.73	-4.66663e-06	-3.58462	26.1702	0	15033827	78.397	78.4754	78.4598	3	2	592	608	sp|Q15063|POSTN_HUMAN Periostin OS=Homo sapiens OX=9606 GN=POSTN PE=1 SV=2	Unmodified	10
112	IFLKEVN(N-Glycosylation)DTLLVNELK{Fuc:1; Hex:5; HexNAc:4; Neu5Ac:1}	3946.83	-7.01636e-06	10.5379	19.5367	0	40332928	81.8973	82.1342	82.0397	3	1	592	608	sp|Q15063|POSTN_HUMAN Periostin OS=Homo sapiens OX=9606 GN=POSTN PE=1 SV=2	Unmodified	10
113	EEQYN(N-Glycosylation)STYR{Fuc:1; Hex:3; HexNAc:4}	2633.05	-3.00934e-06	16.6498	100.692	0	3.41348e+09	26.9797	27.977	27.1836	2;3	4	294	303	sp|P0DOX5|IGG1_HUMAN Immunoglobulin gamma-1 heavy chain OS=Homo sapiens OX=9606 PE=1 SV=2	Unmodified	10
114	EEQYN(N-Glycosylation)STYR{Fuc:1; Hex:4; HexNAc:4}	2795.1	-3.52256e-06	18.5235	85.9132	0	1.79562e+09	26.8349	27.4626	27.0387	2;3	5	294	303	sp|P0DOX5|IGG1_HUMAN Immunoglobulin gamma-1 heavy chain OS=Homo sapiens OX=9606 PE=1 SV=2	Unmodified	10
115	EEQYN(N-Glycosylation)STYR{Fuc:1; Hex:3; HexNAc:5}	2836.12	-1.89818e-06	14.6264	59.2099	0	348681506	27.2132	27.6397	27.3597	2;3	3	294	303	sp|P0DOX5|IGG1_HUMAN Immunoglobulin gamma-1 heavy chain OS=Homo sapiens OX=9606 PE=1 SV=2	Unmodified	10
116	TKPREEQYN(N-Glycosylation)STYR{Fuc:1; Hex:3; HexNAc:4}	3115.35	-4.53924e-06	16.9191	53.4091	0	8.56231e+08	25.5541	25.8484	25.6435	3;4	4	290	303	sp|P0DOX5|IGG1_HUMAN Immunoglobulin gamma-1 heavy chain OS=Homo sapiens OX=9606 PE=1 SV=2	Unmodified	10
117	LQLSNGN(N-Glycosylation)MTLTLLSVK{Hex:5; HexNAc:2}	2947.4	-5.49086e-06	14.4306	122.245	0	332611925	83.204	83.6145	83.3615	2;3	1	190	206	sp|P40199|CEAM6_HUMAN Carcinoembryonic antigen-related cell adhesion molecule 6 OS=Homo sapiens OX=9606 GN=CEACAM6 PE=1 SV=4	Unmodified	10
118	LQLSNGN(N-Glycosylation)MTLTLLSVK{Hex:3; HexNAc:2}	2623.29	-4.55812e-06	15.7838	105.796	0	4.02714e+08	84.1665	84.5139	84.3566	2;3	2	190	206	sp|P40199|CEAM6_HUMAN Carcinoembryonic antigen-related cell adhesion molecule 6 OS=Homo sapiens OX=9606 GN=CEACAM6 PE=1 SV=4	Unmodified	10
119	LQLSNGN(N-Glycosylation)M(Oxidation)TLTLLSVK{Hex:5; HexNAc:2}	2963.4	-6.82934e-06	14.2638	88.9749	0	1.78414e+08	74.7645	75.0467	74.9059	2;3	1	190	206	sp|P40199|CEAM6_HUMAN Carcinoembryonic antigen-related cell adhesion molecule 6 OS=Homo sapiens OX=9606 GN=CEACAM6 PE=1 SV=4	Unmodified	10
120	LQLSNGN(N-Glycosylation)M(Oxidation)TLTLLSVK{Hex:3; HexNAc:2}	2639.28	-4.57326e-06	14.1171	43.8037	0	422099843	75.6448	76.0174	75.8166	2;3	2	190	206	sp|P40199|CEAM6_HUMAN Carcinoembryonic antigen-related cell adhesion molecule 6 OS=Homo sapiens OX=9606 GN=CEACAM6 PE=1 SV=4	Unmodified	10
121	LQLSNGN(N-Glycosylation)M(Oxidation)TLTLLSVK{Hex:5; HexNAc:4}	3369.57	-1.05828e-05	-6.85102	11.2559	0.00540541	11871578	44.316	44.7061	44.7061	3;4	1	190	206	sp|P40199|CEAM6_HUMAN Carcinoembryonic antigen-related cell adhesion molecule 6 OS=Homo sapiens OX=9606 GN=CEACAM6 PE=1 SV=4	Unmodified	10
122	SLSN(N-Glycosylation)STAR{Fuc:1; Hex:3; HexNAc:4}	2278.96	-3.4454e-06	11.8332	55.4025	0	1.81609e+07	24.1513	24.3933	24.3329	2	2	116	124	sp|P50454|SERPH_HUMAN Serpin H1 OS=Homo sapiens OX=9606 GN=SERPINH1 PE=1 SV=2	Unmodified	10
123	WHRRVN(N-Glycosylation)TTQK{Fuc:1; Hex:5; HexNAc:4}	3093.35	1.01134e-06	13.4821	65.609	0	62037393	28.5648	28.6956	28.609	3	2	110	120	sp|P36578|RL4_HUMAN Large ribosomal subunit protein uL4 OS=Homo sapiens OX=9606 GN=RPL4 PE=1 SV=5	Unmodified	10
124	LHINHNN(N-Glycosylation)LTESVGPLPK{Fuc:1; Hex:5; HexNAc:4; Neu5Ac:2}	4232.87	-7.00068e-06	12.0582	21.1978	0	108586749	55.3468	55.5668	55.5037	3;4	3	120	137	sp|P51884|LUM_HUMAN Lumican OS=Homo sapiens OX=9606 GN=LUM PE=1 SV=2	Unmodified	10
125	MIEN(N-Glycosylation)GSLSFLPTLR{Fuc:2; Hex:6; HexNAc:4}	3653.6	-5.58774e-06	9.65188	65.343	0	7.28583e+07	85.3496	85.6024	85.6024	3	2	266	280	sp|P21810|PGS1_HUMAN Biglycan OS=Homo sapiens OX=9606 GN=BGN PE=1 SV=2	Unmodified	10
126	LLQVVYLHSNN(N-Glycosylation)ITK{Fuc:1; Hex:5; HexNAc:4; Neu5Ac:2}	3991.77	-4.41271e-06	11.5947	20.6695	0	1.35242e+08	65.0615	65.4344	65.2331	3	1	300	314	sp|P21810|PGS1_HUMAN Biglycan OS=Homo sapiens OX=9606 GN=BGN PE=1 SV=2	Unmodified	10
127	LLQVVYLHSNN(N-Glycosylation)ITK{Fuc:1; Hex:5; HexNAc:4; Neu5Ac:1}	3700.69	-8.50639e-06	-4.3027	19.5752	0	6.80918e+06	61.3965	61.4438	61.4438	3	2	300	314	sp|P21810|PGS1_HUMAN Biglycan OS=Homo sapiens OX=9606 GN=BGN PE=1 SV=2	Unmodified	10
128	MIEN(N-Glycosylation)GSLSFLPTLR{Fuc:1; Hex:3; HexNAc:6}	3427.55	-7.37712e-06	-4.61309	19.4855	0	1.15931e+07	81.0364	81.1304	81.1304	3	2	266	280	sp|P21810|PGS1_HUMAN Biglycan OS=Homo sapiens OX=9606 GN=BGN PE=1 SV=2	Unmodified	10
129	LLQVVYLHSNN(N-Glycosylation)ITK{Fuc:1; Hex:5; HexNAc:4; Neu5Ac:2}	3992.76	-0.000251247	0	13.4272	0	0	NA	NA	NA	3	1	300	314	sp|P21810|PGS1_HUMAN Biglycan OS=Homo sapiens OX=9606 GN=BGN PE=1 SV=2		10
130	LLQVVYLHSNN(N-Glycosylation)ITK{Fuc:3; Hex:5; HexNAc:4; Neu5Ac:1}	3992.77	1.99972e-06	0	12.7366	0	0	NA	NA	NA	4	1	300	314	sp|P21810|PGS1_HUMAN Biglycan OS=Homo sapiens OX=9606 GN=BGN PE=1 SV=2		10
131	LLQVVYLHSNN(N-Glycosylation)ITK{Fuc:3; Hex:5; HexNAc:4}	3701.71	-7.78193e-06	0	12.709	0	0	NA	NA	NA	3	1	300	314	sp|P21810|PGS1_HUMAN Biglycan OS=Homo sapiens OX=9606 GN=BGN PE=1 SV=2		10
132	LLQVVYLHSNN(N-Glycosylation)ITK{Hex:7; HexNAc:6}	3993.75	4.11002e-06	0	8.8168	0.0298507	0	NA	NA	NA	3	1	300	314	sp|P21810|PGS1_HUMAN Biglycan OS=Homo sapiens OX=9606 GN=BGN PE=1 SV=2		10
133	HN(N-Glycosylation)STGC(Carbamidomethyl)LR{Hex:5; HexNAc:4; Neu5Ac:2}	3148.21	-3.01228e-06	15.2837	50.4114	0	2.74058e+08	24.676	25.226	24.8837	3	2	289	297	sp|P10909|CLUS_HUMAN Clusterin OS=Homo sapiens OX=9606 GN=CLU PE=1 SV=1	Unmodified	10
134	KKEDALN(N-Glycosylation)ETR{Fuc:2; Hex:8; HexNAc:5}	3806.54	4.22808e-06	0	21.6233	0	0	NA	NA	NA	3	1	79	89	sp|P10909|CLUS_HUMAN Clusterin OS=Homo sapiens OX=9606 GN=CLU PE=1 SV=1		10
135	LAN(N-Glycosylation)LTQGEDQYYLR{Fuc:2; Hex:5; HexNAc:4; Neu5Ac:1}	3888.63	-2.64199e-06	0	17.4596	0	0	NA	NA	NA	3	1	371	385	sp|P10909|CLUS_HUMAN Clusterin OS=Homo sapiens OX=9606 GN=CLU PE=1 SV=1		10
136	QVVEN(N-Glycosylation)MTR{Hex:3; HexNAc:2}	1867.81	-5.06031e-06	17.5045	110.573	0	2.94233e+08	29.9443	30.2967	30.1057	2	2	385	393	sp|P10253|LYAG_HUMAN Lysosomal alpha-glucosidase OS=Homo sapiens OX=9606 GN=GAA PE=1 SV=4	Unmodified	10
137	VVN(N-Glycosylation)STTGPGEHLR{Hex:5; HexNAc:4; Neu5Ac:1}	3279.39	-5.19487e-06	11.7884	26.1305	0	7.59355e+07	30.2967	30.5627	30.3991	3	1	1064	1077	sp|P07996|TSP1_HUMAN Thrombospondin-1 OS=Homo sapiens OX=9606 GN=THBS1 PE=1 SV=2	Unmodified	10
138	DLQNVN(N-Glycosylation)ITLR{Fuc:1; Hex:7; HexNAc:4}	3277.4	-1.80736e-06	16.9034	57.5074	0	4.66431e+08	25.4794	25.7461	25.5842	3;4	2	83	93	sp|P35232|PHB1_HUMAN Prohibitin 1 OS=Homo sapiens OX=9606 GN=PHB1 PE=1 SV=1	Unmodified	10
139	TPLTAN(N-Glycosylation)ITK{Fuc:1; Hex:4; HexNAc:5}	2767.23	-3.57966e-06	11.5943	58.9117	0	171031164	39.1456	39.528	39.3085	2;3	2	314	323	sp|P0DOX2|IGA2_HUMAN Immunoglobulin alpha-2 heavy chain OS=Homo sapiens OX=9606 PE=1 SV=2	Unmodified	10
140	TPLTAN(N-Glycosylation)ITK{Fuc:1; Hex:5; HexNAc:4; Neu5Ac:1}	3017.3	-5.01985e-06	13.5374	55.1995	0	3.15601e+08	41.222	41.6258	41.3735	3	2	314	323	sp|P0DOX2|IGA2_HUMAN Immunoglobulin alpha-2 heavy chain OS=Homo sapiens OX=9606 PE=1 SV=2	Unmodified	10
141	LSLHRPALEDLLLGSEAN(N-Glycosylation)LTC(Carbamidomethyl)TLTGLR{Fuc:1; Hex:5; HexNAc:3; Neu5Ac:1}	4819.27	-4.67077e-06	-3.31764	38.9602	0	134940464	96.1868	96.2171	96.2171	4	2	228	255	sp|P0DOX2|IGA2_HUMAN Immunoglobulin alpha-2 heavy chain OS=Homo sapiens OX=9606 PE=1 SV=2	Unmodified	10
142	FN(N-Glycosylation)GSVSFFR{Hex:5; HexNAc:2}	2275.95	-4.92257e-06	17.8495	82.8471	0	1.60603e+09	62.5307	63.2345	62.7643	2;3	5	85	94	sp|P55083|MFAP4_HUMAN Microfibril-associated glycoprotein 4 OS=Homo sapiens OX=9606 GN=MFAP4 PE=1 SV=2	Unmodified	10
143	RFN(N-Glycosylation)GSVSFFR{Hex:5; HexNAc:2}	2432.06	-1.05879e-05	12.0257	61.83	0	31328703	54.4403	54.562	54.501	3	1	84	94	sp|P55083|MFAP4_HUMAN Microfibril-associated glycoprotein 4 OS=Homo sapiens OX=9606 GN=MFAP4 PE=1 SV=2	Unmodified	10
144	FN(N-Glycosylation)GSVSFFR{Hex:7; HexNAc:2}	2600.06	-6.7401e-06	11.3305	50.6448	0	4.97914e+07	61.9724	62.2836	62.113	2	2	85	94	sp|P55083|MFAP4_HUMAN Microfibril-associated glycoprotein 4 OS=Homo sapiens OX=9606 GN=MFAP4 PE=1 SV=2	Unmodified	10
145	TIAQGN(N-Glycosylation)LSNTDVQAAKNKLK{Fuc:3; Hex:6; HexNAc:8}	5148.31	-6.13133e-06	-19.9885	18.4025	0	50575976	96.0348	96.0348	96.0348	4	1	359	379	sp|P22695|QCR2_HUMAN Cytochrome b-c1 complex subunit 2, mitochondrial OS=Homo sapiens OX=9606 GN=UQCRC2 PE=1 SV=3	Unmodified	10
146	ANIIFN(N-Glycosylation)TSLGAIFGVK{Hex:6; HexNAc:2}	3042.43	-8.66785e-06	-20.8215	11.9344	0	6.98009e+06	72.2305	72.2454	72.2305	3	1	224	240	sp|Q9Y6N5|SQOR_HUMAN Sulfide:quinone oxidoreductase, mitochondrial OS=Homo sapiens OX=9606 GN=SQOR PE=1 SV=1	Unmodified	10
147	LQLSNGN(N-Glycosylation)R{Hex:5; HexNAc:2}	2116.91	-3.12201e-06	17.5447	111.939	0	644039606	28.5795	28.9255	28.7252	2;3	1	190	198	sp|P06731|CEAM5_HUMAN Carcinoembryonic antigen-related cell adhesion molecule 5 OS=Homo sapiens OX=9606 GN=CEACAM5 PE=1 SV=4	Unmodified	10
148	LQLSNGN(N-Glycosylation)R{Hex:5; HexNAc:2}	2116.91	-3.12201e-06	17.5447	111.939	0	644039606	28.5795	28.9255	28.7252	2;3	1	546	554	sp|P06731|CEAM5_HUMAN Carcinoembryonic antigen-related cell adhesion molecule 5 OS=Homo sapiens OX=9606 GN=CEACAM5 PE=1 SV=4	Unmodified	10
149	LQLSNGN(N-Glycosylation)R{Hex:3; HexNAc:2}	1792.8	-3.16471e-06	13.3951	94.1907	0	91170060	29.1215	29.3414	29.2255	2	2	546	554	sp|P06731|CEAM5_HUMAN Carcinoembryonic antigen-related cell adhesion molecule 5 OS=Homo sapiens OX=9606 GN=CEACAM5 PE=1 SV=4	Unmodified	10
150	LQLSNGN(N-Glycosylation)R{Hex:3; HexNAc:2}	1792.8	-3.16471e-06	13.3951	94.1907	0	91170060	29.1215	29.3414	29.2255	2	2	190	198	sp|P06731|CEAM5_HUMAN Carcinoembryonic antigen-related cell adhesion molecule 5 OS=Homo sapiens OX=9606 GN=CEACAM5 PE=1 SV=4	Unmodified	10
151	N(N-Glycosylation)LTKLK{Fuc:1; Hex:4; HexNAc:7}	2931.3	-4.29648e-06	14.4653	86.1819	0	1.51769e+08	28.609	28.7831	28.6816	3	2	1023	1029	sp|P35749|MYH11_HUMAN Myosin-11 OS=Homo sapiens OX=9606 GN=MYH11 PE=1 SV=3	Unmodified	10
152	AKN(N-Glycosylation)LTK{Fuc:1; Hex:7; HexNAc:5; Neu5Ac:2}	3551.43	-3.06881e-07	12.8968	62.9805	0	5.66349e+08	67.2819	68.4583	67.7457	3	4	1021	1027	sp|P35749|MYH11_HUMAN Myosin-11 OS=Homo sapiens OX=9606 GN=MYH11 PE=1 SV=3	Unmodified	10
153	N(N-Glycosylation)LTKLK{Hex:9; HexNAc:4}	2986.26	-1.82803e-06	15.9255	39.3814	0	1.34137e+09	42.6274	43.509	42.9269	2;3	2	1023	1029	sp|P35749|MYH11_HUMAN Myosin-11 OS=Homo sapiens OX=9606 GN=MYH11 PE=1 SV=3	Unmodified	10
154	STAQKN(N-Glycosylation)ESARQQLER{Fuc:2; Hex:4; HexNAc:4}	3497.54	-3.85117e-06	0	16.4833	0	0	NA	NA	NA	3	1	1777	1792	sp|P35749|MYH11_HUMAN Myosin-11 OS=Homo sapiens OX=9606 GN=MYH11 PE=1 SV=3		10
155	NEEYN(N-Glycosylation)K{Hex:5; HexNAc:4; Neu5Ac:2}	3000.12	-1.76266e-06	13.9089	38.4396	0	1.54857e+08	24.603	25.3746	24.9586	3	2	51	57	sp|P02763|A1AG1_HUMAN Alpha-1-acid glycoprotein 1 OS=Homo sapiens OX=9606 GN=ORM1 PE=1 SV=2	Unmodified	10
156	HN(N-Glycosylation)KTTAQVLIR{Fuc:1; Hex:4; HexNAc:8}	3698.64	-4.94664e-07	10.488	12.0137	0	6.0612e+07	45.8574	46.0221	45.9773	4	2	240	251	sp|P15121|ALDR_HUMAN Aldo-keto reductase family 1 member B1 OS=Homo sapiens OX=9606 GN=AKR1B1 PE=1 SV=3	Unmodified	10
157	FGFNPLEFEN(N-Glycosylation)FSWR{Fuc:3; Hex:8; HexNAc:8}	5148.05	2.20992e-06	12.2711	40.0829	0	4.60689e+07	73.4108	73.6142	73.4887	4	1	890	904	sp|O15230|LAMA5_HUMAN Laminin subunit alpha-5 OS=Homo sapiens OX=9606 GN=LAMA5 PE=1 SV=8	Unmodified	10
158	FGFNPLEFEN(N-Glycosylation)FSWR{Fuc:1; Hex:8; HexNAc:8; Neu5Ac:1}	5147.06	-3.93628e-06	0	22.025	0	0	NA	NA	NA	4	1	890	904	sp|O15230|LAMA5_HUMAN Laminin subunit alpha-5 OS=Homo sapiens OX=9606 GN=LAMA5 PE=1 SV=8		10
159	ILQDKLN(N-Glycosylation)STM(Oxidation)K{Fuc:1; Hex:6; HexNAc:5}	3439.46	3.51978e-06	16.7228	50.9392	0	1.05603e+08	25.4794	25.6289	25.5245	3;4	2	2623	2634	sp|Q14573|ITPR3_HUMAN Inositol 1,4,5-trisphosphate receptor type 3 OS=Homo sapiens OX=9606 GN=ITPR3 PE=1 SV=2	Unmodified	10
160	HTNMN(N-Glycosylation)LTQLK{Hex:8; HexNAc:2}	2901.21	-6.57593e-06	15.1668	67.4441	0	8.02291e+07	40.0052	40.1985	40.0946	3	2	249	259	sp|Q15165|PON2_HUMAN Serum paraoxonase/arylesterase 2 OS=Homo sapiens OX=9606 GN=PON2 PE=1 SV=4	Unmodified	10
161	VLRPPGGGSN(N-Glycosylation)FSLGFDEPTEQPVRKNK{Fuc:1; Hex:6; HexNAc:4; Neu5Ac:1}	5147.28	2.50073e-06	0	17.8992	0	0	NA	NA	NA	4	1	19	46	sp|Q9UK76|JUPI1_HUMAN Jupiter microtubule associated homolog 1 OS=Homo sapiens OX=9606 GN=JPT1 PE=1 SV=3		10
162	TTLVDNNTWN(N-Glycosylation)NSHIALVGK{Hex:8; HexNAc:2}	3799.68	-0.000271351	13.2057	16.0933	0	6.2683e+08	68.1176	68.6753	68.3803	3;4	1	617	636	sp|Q8TCJ2|STT3B_HUMAN Dolichyl-diphosphooligosaccharide--protein glycosyltransferase subunit STT3B OS=Homo sapiens OX=9606 GN=STT3B PE=1 SV=1	Unmodified	10
163	TTLVDN(N-Glycosylation)NTWNNSHIALVGK{Hex:8; HexNAc:2}	3799.68	-0.000271351	13.2057	16.0933	0	6.2683e+08	68.1176	68.6753	68.3803	3;4	1	617	636	sp|Q8TCJ2|STT3B_HUMAN Dolichyl-diphosphooligosaccharide--protein glycosyltransferase subunit STT3B OS=Homo sapiens OX=9606 GN=STT3B PE=1 SV=1	Unmodified	10
164	KVN(N-Glycosylation)GTPSPIPIISWC(Carbamidomethyl)GSLDSR{Fuc:1; Hex:7; HexNAc:4; Neu5Ac:2}	4958.1	4.56645e-07	-5.78621	14.0501	0	1.85323e+07	93.9851	94.2529	94.0796	4	1	248	269	sp|Q7Z4H8|PLGT3_HUMAN Protein O-glucosyltransferase 3 OS=Homo sapiens OX=9606 GN=POGLUT3 PE=1 SV=2	Unmodified	10
165	SALALAIKVLN(N-Glycosylation)KTMDVSK{Fuc:1; Hex:5; HexNAc:4}	3669.76	-6.36235e-06	0	10.411	0.0107527	0	NA	NA	NA	3	1	187	205	sp|P25789|PSA4_HUMAN Proteasome subunit alpha type-4 OS=Homo sapiens OX=9606 GN=PSMA4 PE=1 SV=1		10
166	TVDKKN(N-Glycosylation)ISEK{Fuc:1; Hex:3; HexNAc:4}	2605.18	-2.26061e-06	14.0846	70.548	0	1.45543e+08	39.4991	39.6789	39.5881	2;3	6	1293	1303	sp|Q14966|ZN638_HUMAN Zinc finger protein 638 OS=Homo sapiens OX=9606 GN=ZNF638 PE=1 SV=2	Unmodified	10
167	TVDKKN(N-Glycosylation)ISEK{Fuc:1; Hex:4; HexNAc:4; Neu5Ac:1}	3058.33	-2.9738e-06	12.167	52.5074	0	73164996	41.7009	42.0314	41.8217	3	2	1293	1303	sp|Q14966|ZN638_HUMAN Zinc finger protein 638 OS=Homo sapiens OX=9606 GN=ZNF638 PE=1 SV=2	Unmodified	10
168	TVDKKN(N-Glycosylation)ISEK{Fuc:1; Hex:5; HexNAc:4; Neu5Ac:1}	3220.38	-1.51192e-06	13.3434	52.1733	0	238957036	41.2525	41.6113	41.4038	3	2	1293	1303	sp|Q14966|ZN638_HUMAN Zinc finger protein 638 OS=Homo sapiens OX=9606 GN=ZNF638 PE=1 SV=2	Unmodified	10
169	N(N-Glycosylation)KTRVVSYR{Fuc:1; Hex:5; HexNAc:4; Neu5Ac:2}	3472.46	-5.36729e-07	16.1265	44.2779	0	2.36043e+09	31.4457	32.2976	31.6516	2;3;4	2	452	461	sp|Q14764|MVP_HUMAN Major vault protein OS=Homo sapiens OX=9606 GN=MVP PE=1 SV=4	Unmodified	10
170	LLNN(N-Glycosylation)LTSIK{Fuc:1; Hex:7; HexNAc:4}	3107.36	-3.19985e-06	17.0953	16.9991	0.00540541	2.82824e+08	42.5353	42.823	42.6274	3	2	646	655	sp|P11047|LAMC1_HUMAN Laminin subunit gamma-1 OS=Homo sapiens OX=9606 GN=LAMC1 PE=1 SV=3	Unmodified	10
171	LQRVN(N-Glycosylation)NTLSSQISR{Fuc:1; Hex:5; HexNAc:4; Neu5Ac:1}	3674.64	-6.2618e-06	9.82272	15.6913	0	2.45373e+07	63.4037	63.6204	63.5113	3	1	1102	1116	sp|P11047|LAMC1_HUMAN Laminin subunit gamma-1 OS=Homo sapiens OX=9606 GN=LAMC1 PE=1 SV=3	Unmodified	10
172	LQRVN(N-Glycosylation)NTLSSQISR{Fuc:3; Hex:5; HexNAc:4}	3675.64	-1.35525e-06	0	15.4506	0	0	NA	NA	NA	3	1	1102	1116	sp|P11047|LAMC1_HUMAN Laminin subunit gamma-1 OS=Homo sapiens OX=9606 GN=LAMC1 PE=1 SV=3		10
173	QVLSYGQN(N-Glycosylation)LSFSFR{Fuc:2; Hex:7; HexNAc:4}	3883.65	-5.93967e-06	0	8.55124	0.0341463	0	NA	NA	NA	3	1	568	582	sp|P11047|LAMC1_HUMAN Laminin subunit gamma-1 OS=Homo sapiens OX=9606 GN=LAMC1 PE=1 SV=3		10
174	FKHRN(N-Glycosylation)R{Fuc:2; Hex:7; HexNAc:7}	3704.52	-1.83806e-07	-5.1625	70.4126	0	9.71864e+06	62.9154	63.0063	62.9154	3	1	164	170	sp|O75494|SRS10_HUMAN Serine/arginine-rich splicing factor 10 OS=Homo sapiens OX=9606 GN=SRSF10 PE=1 SV=1	Unmodified	10
175	HRN(N-Glycosylation)RSFSR{Fuc:6; Hex:8; HexNAc:8}	4855.96	-1.93199e-06	12.3402	60.5924	0	2.15591e+08	70.5152	70.8899	70.6242	4	1	166	174	sp|O75494|SRS10_HUMAN Serine/arginine-rich splicing factor 10 OS=Homo sapiens OX=9606 GN=SRSF10 PE=1 SV=1	Unmodified	10
176	AVPVPN(N-Glycosylation)MTPSGVGRER{Hex:3; HexNAc:4}	2964.37	-1.17261e-05	-4.00188	8.65917	0.0298507	1.0108e+07	36.8236	36.9553	36.9252	3	1	406	422	sp|Q6P996|PDXD1_HUMAN Pyridoxal-dependent decarboxylase domain-containing protein 1 OS=Homo sapiens OX=9606 GN=PDXDC1 PE=1 SV=2	Unmodified	10
177	N(N-Glycosylation)NSLPRKR{Fuc:3; Hex:6; HexNAc:5; Neu5Ac:1}	3700.56	-4.16004e-06	0	15.4784	0.0129032	0	NA	NA	NA	3	1	898	906	sp|Q68E01|INT3_HUMAN Integrator complex subunit 3 OS=Homo sapiens OX=9606 GN=INTS3 PE=1 SV=1		10
178	DFFLAN(N-Glycosylation)ASR{Fuc:2; Hex:6; HexNAc:4}	3116.26	8.92368e-07	0	11.4248	0.0192308	0	NA	NA	NA	3	1	462	471	sp|P07384|CAN1_HUMAN Calpain-1 catalytic subunit OS=Homo sapiens OX=9606 GN=CAPN1 PE=1 SV=1		10
179	QYLRNSN(N-Glycosylation)LTPQQK{Fuc:3; Hex:5; HexNAc:4; Neu5Ac:1}	3940.69	-1.38172e-06	0	15.2121	0	0	NA	NA	NA	3	1	206	219	sp|A2RUB1|MEIOC_HUMAN Meiosis-specific coiled-coil domain-containing protein MEIOC OS=Homo sapiens OX=9606 GN=MEIOC PE=2 SV=3		10
180	SRLQN(N-Glycosylation)FSR{Fuc:1; Hex:8; HexNAc:4; Neu5Ac:1}	3552.42	5.38722e-07	14.6104	13.5742	0.0129032	4.78406e+08	35.5183	36.5413	35.9501	3	2	3822	3830	sp|Q63HN8|RN213_HUMAN E3 ubiquitin-protein ligase RNF213 OS=Homo sapiens OX=9606 GN=RNF213 PE=1 SV=3	Unmodified	10
181	GLIPN(N-Glycosylation)KSR{Hex:8; HexNAc:4}	2992.28	-6.48788e-06	12.6585	41.0259	0	38367776	27.2855	27.3597	27.3302	3	1	656	664	sp|Q9UDY2|ZO2_HUMAN Tight junction protein ZO-2 OS=Homo sapiens OX=9606 GN=TJP2 PE=1 SV=2	Unmodified	10
182	LNPTSN(N-Glycosylation)KSSRK{Fuc:3; Hex:5; HexNAc:7}	3900.68	-3.96171e-06	0	8.4679	0.0341463	0	NA	NA	NA	3	1	827	838	sp|Q9UDY2|ZO2_HUMAN Tight junction protein ZO-2 OS=Homo sapiens OX=9606 GN=TJP2 PE=1 SV=2		10
183	LRSGN(N-Glycosylation)ASTM(Oxidation)TRR{Fuc:2; Hex:7; HexNAc:5}	3806.56	5.59667e-06	0	22.646	0	0	NA	NA	NA	3	1	846	858	sp|Q6GYQ0|RGPA1_HUMAN Ral GTPase-activating protein subunit alpha-1 OS=Homo sapiens OX=9606 GN=RALGAPA1 PE=1 SV=1		10
184	SGN(N-Glycosylation)ASTM(Oxidation)TRRGSSPGSLEIPK{Fuc:3; Hex:8; HexNAc:7}	5304.17	7.33812e-06	0	11.8946	0	0	NA	NA	NA	4	1	848	869	sp|Q6GYQ0|RGPA1_HUMAN Ral GTPase-activating protein subunit alpha-1 OS=Homo sapiens OX=9606 GN=RALGAPA1 PE=1 SV=1		10
185	LQVELDN(N-Glycosylation)VTGLLSQSDSKSSK{Fuc:1; Hex:4; HexNAc:3; Neu5Ac:1}	3941.77	-1.70202e-06	13.3711	14.3231	0	166810740	52.2845	52.5442	52.4669	3;4	3	1277	1298	sp|P35579|MYH9_HUMAN Myosin-9 OS=Homo sapiens OX=9606 GN=MYH9 PE=1 SV=4	Unmodified	10
186	VYKPSAGN(N-Glycosylation)NSLYR{Hex:5; HexNAc:4; Neu5Ac:2}	3672.54	-6.34177e-06	17.0293	28.4732	0	7.74693e+08	39.815	40.598	40.1692	3	2	154	167	sp|P02749|APOH_HUMAN Beta-2-glycoprotein 1 OS=Homo sapiens OX=9606 GN=APOH PE=1 SV=3	Unmodified	10
187	VARVKAPN(N-Glycosylation)K{Fuc:1; Hex:8; HexNAc:4; Neu5Ac:2}	3818.6	-6.79863e-07	11.8013	38.8455	0	122330468	39.9323	40.3452	40.1543	3	2	657	666	sp|O43290|SNUT1_HUMAN U4/U6.U5 tri-snRNP-associated protein 1 OS=Homo sapiens OX=9606 GN=SART1 PE=1 SV=1	Unmodified	10
188	RLQN(N-Glycosylation)FSYDQR{Fuc:1; Hex:9; HexNAc:4; Neu5Ac:1}	4033.6	-2.33003e-06	9.74941	62.6045	0	53436150	46.1584	46.5157	46.2182	4	2	519	529	sp|Q9NTZ6|RBM12_HUMAN RNA-binding protein 12 OS=Homo sapiens OX=9606 GN=RBM12 PE=1 SV=1	Unmodified	10
189	DVLN(N-Glycosylation)DTAPR{Fuc:1; Hex:6; HexNAc:8}	3742.5	1.97464e-06	10.9728	68.0992	0	163421603	43.3888	43.8702	43.4786	4;5	2	558	567	sp|P47897|SYQ_HUMAN Glutamine--tRNA ligase OS=Homo sapiens OX=9606 GN=QARS1 PE=1 SV=1	Unmodified	10
190	LVFN(N-Glycosylation)RTVTLK{Fuc:1; Hex:8; HexNAc:4}	3444.52	3.5331e-07	14.5747	15.836	0	2.74553e+08	82.1342	82.7461	82.431	3	4	759	769	sp|P47897|SYQ_HUMAN Glutamine--tRNA ligase OS=Homo sapiens OX=9606 GN=QARS1 PE=1 SV=1	Unmodified	10
191	IIDDSDSN(N-Glycosylation)LSVVKK{Fuc:3; Hex:5; HexNAc:4}	3592.56	3.41553e-07	0	8.66017	0.0298507	0	NA	NA	NA	3	1	720	734	sp|P49792|RBP2_HUMAN E3 SUMO-protein ligase RanBP2 OS=Homo sapiens OX=9606 GN=RANBP2 PE=1 SV=2		10
192	LQLSNGN(N-Glycosylation)R{Hex:5; HexNAc:2}	2116.91	-3.12201e-06	17.5447	111.939	0	644039606	28.5795	28.9255	28.7252	2;3	1	190	198	sp|P13688|CEAM1_HUMAN Carcinoembryonic antigen-related cell adhesion molecule 1 OS=Homo sapiens OX=9606 GN=CEACAM1 PE=1 SV=2	Unmodified	10
193	LQLSNGN(N-Glycosylation)R{Hex:3; HexNAc:2}	1792.8	-3.16471e-06	13.3951	94.1907	0	91170060	29.1215	29.3414	29.2255	2	2	190	198	sp|P13688|CEAM1_HUMAN Carcinoembryonic antigen-related cell adhesion molecule 1 OS=Homo sapiens OX=9606 GN=CEACAM1 PE=1 SV=2	Unmodified	10
194	LQLSNGN(N-Glycosylation)RTLTLLSVTR{Fuc:1; Hex:4; HexNAc:4; Neu5Ac:1}	3782.75	1.53574e-06	12.9261	9.13869	0.0153846	1.66853e+07	61.3811	61.4911	61.3811	3	2	190	207	sp|P13688|CEAM1_HUMAN Carcinoembryonic antigen-related cell adhesion molecule 1 OS=Homo sapiens OX=9606 GN=CEACAM1 PE=1 SV=2	Unmodified	10
195	LREDN(N-Glycosylation)K{Hex:7; HexNAc:4}	2720.08	3.54457e-06	12.0579	61.9853	0	4.35582e+07	24.9146	25.0934	24.9735	3	2	907	913	sp|Q5SW79|CE170_HUMAN Centrosomal protein of 170 kDa OS=Homo sapiens OX=9606 GN=CEP170 PE=1 SV=1	Unmodified	10
196	DLGSLN(N-Glycosylation)GTFVNDVRIPEQTYITLKLEDK{Fuc:1; Hex:9; HexNAc:5; Neu5Ac:2}	6379.84	-9.63137e-06	0	10.2156	0.0153846	0	NA	NA	NA	4	1	58	86	sp|Q5SW79|CE170_HUMAN Centrosomal protein of 170 kDa OS=Homo sapiens OX=9606 GN=CEP170 PE=1 SV=1		10
197	LEN(N-Glycosylation)VSVALEFLEREHIKLVSIDSK{Fuc:3; Hex:5; HexNAc:4}	4828.24	5.12779e-06	-21.3758	26.4287	0	25265566	95.8354	95.8505	95.8505	4	2	96	120	sp|Q14315|FLNC_HUMAN Filamin-C OS=Homo sapiens OX=9606 GN=FLNC PE=1 SV=3	Unmodified	10
198	M(Oxidation)VN(N-Glycosylation)FTVDQIR{Fuc:1; Hex:9; HexNAc:5}	3857.53	2.45284e-06	13.727	52.7014	0	7.07282e+07	25.4794	25.5842	25.5396	3;4	2	0	10	sp|P13639|EF2_HUMAN Elongation factor 2 OS=Homo sapiens OX=9606 GN=EEF2 PE=1 SV=4	Unmodified	10
199	YSDGTPVN(N-Glycosylation)YTNWYRGEPAGR{Fuc:1; Hex:4; HexNAc:4; Neu5Ac:1}	4199.73	-1.21195e-06	0	13.3784	0	0	NA	NA	NA	3	1	199	219	sp|Q8IWL1|SFPA2_HUMAN Pulmonary surfactant-associated protein A2 OS=Homo sapiens OX=9606 GN=SFTPA2 PE=1 SV=2		10
200	LN(N-Glycosylation)ATAK{Fuc:1; Hex:5; HexNAc:6}	2791.16	-3.10255e-06	7.69744	11.569	0.0129032	3.7186e+06	23.6691	23.7449	23.7449	3	1	928	934	sp|A6NMZ7|CO6A6_HUMAN Collagen alpha-6(VI) chain OS=Homo sapiens OX=9606 GN=COL6A6 PE=1 SV=2	Unmodified	10
201	IIQRN(N-Glycosylation)RTER{Fuc:1; Hex:6; HexNAc:5}	3318.43	4.81065e-06	18.186	50.0937	0	5.90774e+07	25.7461	25.8188	25.8038	3;4	4	582	591	sp|P13807|GYS1_HUMAN Glycogen [starch] synthase, muscle OS=Homo sapiens OX=9606 GN=GYS1 PE=1 SV=2	Unmodified	10
202	IIQRN(N-Glycosylation)R{Fuc:2; Hex:7; HexNAc:6}	3443.44	-8.15618e-08	0	46.2958	0	0	NA	NA	NA	3	1	582	588	sp|P13807|GYS1_HUMAN Glycogen [starch] synthase, muscle OS=Homo sapiens OX=9606 GN=GYS1 PE=1 SV=2		10
203	IIQRN(N-Glycosylation)R{Fuc:1; Hex:6; HexNAc:6}	3135.34	-1.52297e-06	5.0539	42.637	0	2.98071e+07	76.9341	77.076	77.076	3	2	582	588	sp|P13807|GYS1_HUMAN Glycogen [starch] synthase, muscle OS=Homo sapiens OX=9606 GN=GYS1 PE=1 SV=2	Unmodified	10
204	KN(N-Glycosylation)LTLSK{Fuc:1; Hex:6; HexNAc:6}	3139.35	-1.08914e-06	15.6579	39.4116	0	2.3511e+08	29.2406	29.5893	29.3704	3	2	924	931	sp|Q96Q89|KI20B_HUMAN Kinesin-like protein KIF20B OS=Homo sapiens OX=9606 GN=KIF20B PE=1 SV=3	Unmodified	10
205	EHEN(N-Glycosylation)NTDVLGK{Hex:12; HexNAc:2}	3605.38	-9.09624e-07	9.1496	15.476	0	2.48755e+07	59.7446	59.9133	59.8216	3	2	1429	1440	sp|Q96Q89|KI20B_HUMAN Kinesin-like protein KIF20B OS=Homo sapiens OX=9606 GN=KIF20B PE=1 SV=3	Unmodified	10
206	N(N-Glycosylation)VTLDVQIQHVVEGK{Hex:5; HexNAc:4; Neu5Ac:1}	3591.57	4.58445e-06	0	8.76715	0.0298507	0	NA	NA	NA	3	1	1131	1146	sp|Q96Q89|KI20B_HUMAN Kinesin-like protein KIF20B OS=Homo sapiens OX=9606 GN=KIF20B PE=1 SV=3		10
207	QGAIVAVTGDGVN(N-Glycosylation)DSPALK{Fuc:3; Hex:5; HexNAc:8; Neu5Ac:1}	4975.12	-2.47095e-06	0	12.0772	0	0	NA	NA	NA	5	1	707	726	sp|P05023|AT1A1_HUMAN Sodium/potassium-transporting ATPase subunit alpha-1 OS=Homo sapiens OX=9606 GN=ATP1A1 PE=1 SV=1		10
208	RNRQN(N-Glycosylation)R{Hex:6; HexNAc:5}	2830.16	5.87012e-06	12.7735	70.5726	0	3.71532e+08	46.0976	46.65	46.353	2;3	2	648	654	sp|Q1KMD3|HNRL2_HUMAN Heterogeneous nuclear ribonucleoprotein U-like protein 2 OS=Homo sapiens OX=9606 GN=HNRNPUL2 PE=1 SV=1	Unmodified	10
209	GIIIN(N-Glycosylation)ETSAVVYAQLLTGR{Fuc:3; Hex:5; HexNAc:6}	4484.04	-8.99487e-07	0	9.03937	0.0255102	0	NA	NA	NA	3	1	785	804	sp|Q8IZH2|XRN1_HUMAN 5'-3' exoribonuclease 1 OS=Homo sapiens OX=9606 GN=XRN1 PE=1 SV=1		10
210	ALLPFDNLHDDPC(Carbamidomethyl)LLTN(N-Glycosylation)R{Hex:6; HexNAc:2}	3501.54	-4.34486e-06	9.57836	54.4032	0	1.85498e+07	78.6305	78.7547	78.6617	3	1	346	364	sp|P11678|PERE_HUMAN Eosinophil peroxidase OS=Homo sapiens OX=9606 GN=EPX PE=1 SV=2	Unmodified	10
211	ALLPFDNLHDDPC(Carbamidomethyl)LLTN(N-Glycosylation)R{Hex:5; HexNAc:2}	3339.48	-2.65648e-06	-21.218	27.0778	0	5.47746e+06	79.0681	79.0834	79.0681	3	1	346	364	sp|P11678|PERE_HUMAN Eosinophil peroxidase OS=Homo sapiens OX=9606 GN=EPX PE=1 SV=2	Unmodified	10
212	LILDN(N-Glycosylation)DTIK{Fuc:1; Hex:8; HexNAc:7}	3907.61	2.1695e-06	13.005	39.8776	0	2.6526e+08	71.4511	71.9036	71.6535	3	2	405	414	sp|Q8WXX0|DYH7_HUMAN Dynein axonemal heavy chain 7 OS=Homo sapiens OX=9606 GN=DNAH7 PE=1 SV=2	Unmodified	10
213	LILDN(N-Glycosylation)DTIK{Fuc:3; Hex:8; HexNAc:7}	4199.73	1.47935e-06	0	39.0681	0	0	NA	NA	NA	3	1	405	414	sp|Q8WXX0|DYH7_HUMAN Dynein axonemal heavy chain 7 OS=Homo sapiens OX=9606 GN=DNAH7 PE=1 SV=2		10
214	GKDVTIFSVGVYNAN(N-Glycosylation)R{Fuc:1; Hex:4; HexNAc:4}	3345.5	-2.76126e-06	10.4746	13.8997	0	122443285	28.5352	28.7252	28.5795	4	1	752	768	sp|A8TX70|CO6A5_HUMAN Collagen alpha-5(VI) chain OS=Homo sapiens OX=9606 GN=COL6A5 PE=1 SV=1	Unmodified	10
215	QVEN(N-Glycosylation)ETRNK{Fuc:2; Hex:6; HexNAc:6; Neu5Ac:2}	4181.64	3.23333e-06	15.3262	28.8327	0	3.49177e+07	25.3145	25.39	25.3447	4	2	265	274	sp|Q86V48|LUZP1_HUMAN Leucine zipper protein 1 OS=Homo sapiens OX=9606 GN=LUZP1 PE=1 SV=2	Unmodified	10
216	ERGRN(N-Glycosylation)WSR{Hex:6; HexNAc:2}	2438	3.44787e-06	15.05	112.349	0	3.75654e+08	62.2374	62.7643	62.3926	2;3	2	2117	2125	sp|Q9BTC0|DIDO1_HUMAN Death-inducer obliterator 1 OS=Homo sapiens OX=9606 GN=DIDO1 PE=1 SV=5	Unmodified	10
217	GRN(N-Glycosylation)WSRER{Fuc:1; Hex:6; HexNAc:6; Neu5Ac:1}	3687.49	-3.29844e-06	11.619	56.8297	0	2.42473e+08	62.5776	63.4037	62.9606	3	1	2119	2127	sp|Q9BTC0|DIDO1_HUMAN Death-inducer obliterator 1 OS=Homo sapiens OX=9606 GN=DIDO1 PE=1 SV=5	Unmodified	10
218	GRN(N-Glycosylation)WSRER{Hex:8; HexNAc:2}	2762.11	1.92915e-06	0	41.2669	0	0	NA	NA	NA	2	1	2119	2127	sp|Q9BTC0|DIDO1_HUMAN Death-inducer obliterator 1 OS=Homo sapiens OX=9606 GN=DIDO1 PE=1 SV=5		10
219	ERGRN(N-Glycosylation)WSR{Hex:8; HexNAc:2}	2762.11	1.92915e-06	0	41.2669	0	0	NA	NA	NA	2	1	2117	2125	sp|Q9BTC0|DIDO1_HUMAN Death-inducer obliterator 1 OS=Homo sapiens OX=9606 GN=DIDO1 PE=1 SV=5		10
220	AIN(N-Glycosylation)STRTHLFDSRPR{Fuc:1; Hex:6; HexNAc:3}	3497.59	-1.37969e-05	11.9051	10.9264	0.00540541	6.68637e+07	61.5539	61.9251	61.6481	3;4	1	637	652	sp|Q92626|PXDN_HUMAN Peroxidasin homolog OS=Homo sapiens OX=9606 GN=PXDN PE=1 SV=2	Unmodified	10
221	LQMWVDLFPKALGRPGPPFN(N-Glycosylation)ITPRR{Hex:3; HexNAc:5}	4407.17	-5.34114e-06	0	18.1347	0	0	NA	NA	NA	4	1	1782	1807	sp|O75923|DYSF_HUMAN Dysferlin OS=Homo sapiens OX=9606 GN=DYSF PE=1 SV=1		10
222	KKSDAN(N-Glycosylation)ASYLR{Fuc:1; Hex:4; HexNAc:4}	2858.25	-3.28467e-06	7.46942	54.8297	0	1.43933e+07	55.5668	55.738	55.6294	3	1	36	47	sp|Q12955|ANK3_HUMAN Ankyrin-3 OS=Homo sapiens OX=9606 GN=ANK3 PE=1 SV=3	Unmodified	10
223	LLTN(N-Glycosylation)GSLSEIK{Fuc:1; Hex:6; HexNAc:4; Neu5Ac:2}	3686.56	-3.63543e-06	12.474	18.9364	0	1.07484e+08	40.3452	40.7326	40.5541	3	2	2906	2917	sp|Q12955|ANK3_HUMAN Ankyrin-3 OS=Homo sapiens OX=9606 GN=ANK3 PE=1 SV=3	Unmodified	10
224	IKTSQEDFN(N-Glycosylation)KTELEK{Hex:4; HexNAc:4}	3269.41	9.46597e-06	13.5998	20.6576	0	5.3617e+07	42.4606	42.6274	42.5659	3	1	1539	1554	sp|Q9UPS8|ANR26_HUMAN Ankyrin repeat domain-containing protein 26 OS=Homo sapiens OX=9606 GN=ANKRD26 PE=1 SV=4	Unmodified	10
225	GRDLN(N-Glycosylation)R{Fuc:2; Hex:5; HexNAc:5}	2847.18	-5.26488e-06	10.5812	11.9809	0.0129032	6.81252e+07	46.2327	46.6645	46.3678	3	2	212	218	sp|O75976|CBPD_HUMAN Carboxypeptidase D OS=Homo sapiens OX=9606 GN=CPD PE=1 SV=2	Unmodified	10
226	ENSISN(N-Glycosylation)MSLLR{Fuc:3; Hex:6; HexNAc:5}	3688.5	4.65201e-06	-21.4073	61.4364	0	5.9706e+06	62.6091	62.6247	62.6247	3	3	1242	1253	sp|Q5T5P2|SKT_HUMAN Sickle tail protein homolog OS=Homo sapiens OX=9606 GN=KIAA1217 PE=1 SV=2	Unmodified	10
227	ENSISN(N-Glycosylation)MSLLR{Fuc:1; Hex:6; HexNAc:5; Neu5Ac:2}	3979.6	-0.000252606	0	20.108	0	0	NA	NA	NA	3	1	1242	1253	sp|Q5T5P2|SKT_HUMAN Sickle tail protein homolog OS=Homo sapiens OX=9606 GN=KIAA1217 PE=1 SV=2		10
228	KLSPFN(N-Glycosylation)ITHR{Fuc:1; Hex:6; HexNAc:5; Neu5Ac:1}	3636.57	-8.2943e-06	8.4361	71.1416	0	27738051	85.2399	85.6024	85.3661	3	3	568	578	sp|Q92835|SHIP1_HUMAN Phosphatidylinositol 3,4,5-trisphosphate 5-phosphatase 1 OS=Homo sapiens OX=9606 GN=INPP5D PE=1 SV=2	Unmodified	10
229	KLSPFN(N-Glycosylation)ITHR{Fuc:3; Hex:5; HexNAc:6}	3678.63	-1.0748e-05	11.4089	18.0458	0	4.37621e+07	82.5258	82.7782	82.6359	3	2	568	578	sp|Q92835|SHIP1_HUMAN Phosphatidylinositol 3,4,5-trisphosphate 5-phosphatase 1 OS=Homo sapiens OX=9606 GN=INPP5D PE=1 SV=2	Unmodified	10
230	ETN(N-Glycosylation)LSTK{Fuc:1; Hex:6; HexNAc:5; Neu5Ac:1}	3216.27	1.62043e-07	12.1663	79.0989	0	1.47978e+08	43.1802	43.6609	43.4191	3	2	1678	1685	sp|Q92817|EVPL_HUMAN Envoplakin OS=Homo sapiens OX=9606 GN=EVPL PE=1 SV=3	Unmodified	10
231	VN(N-Glycosylation)FTRLAPVPQR{Hex:9; HexNAc:4}	3668.63	-0.000283391	0	11.1011	0.00540541	0	NA	NA	NA	3	1	218	230	sp|Q13751|LAMB3_HUMAN Laminin subunit beta-3 OS=Homo sapiens OX=9606 GN=LAMB3 PE=1 SV=1		10
232	QPLN(N-Glycosylation)TTR{Hex:6; HexNAc:2}	2206.91	2.99738e-06	0	13.513	0.0129032	0	NA	NA	NA	2	1	213	220	sp|Q06124|PTN11_HUMAN Tyrosine-protein phosphatase non-receptor type 11 OS=Homo sapiens OX=9606 GN=PTPN11 PE=1 SV=3		10
233	QEDVIATAN(N-Glycosylation)LSRR{Fuc:1; Hex:5; HexNAc:5}	3443.52	-6.85035e-06	0	11.2492	0.00540541	0	NA	NA	NA	3	1	2197	2210	sp|Q9Y490|TLN1_HUMAN Talin-1 OS=Homo sapiens OX=9606 GN=TLN1 PE=1 SV=3		10
234	EVIQEWN(N-Glycosylation)LTNIKRWAASPK{Fuc:1; Hex:3; HexNAc:4}	3726.72	8.05417e-06	0	8.19761	0.0434783	0	NA	NA	NA	3	1	345	364	sp|Q9Y490|TLN1_HUMAN Talin-1 OS=Homo sapiens OX=9606 GN=TLN1 PE=1 SV=3		10
235	N(N-Glycosylation)C(Carbamidomethyl)TSFRARYIC(Carbamidomethyl)R{Fuc:1; Hex:9; HexNAc:4}	4019.59	3.75187e-06	16.7339	39.083	0	1.05522e+08	25.3746	25.494	25.4195	3;4	2	633	645	sp|Q9UBG0|MRC2_HUMAN C-type mannose receptor 2 OS=Homo sapiens OX=9606 GN=MRC2 PE=1 SV=2	Unmodified	10
236	KPN(N-Glycosylation)ATAEPTPPDR{Hex:5; HexNAc:4; Neu5Ac:1}	3306.41	-8.59468e-06	7.61248	15.7146	0	16503927	56.5683	57.11	56.9226	3	2	361	374	sp|Q9UBG0|MRC2_HUMAN C-type mannose receptor 2 OS=Homo sapiens OX=9606 GN=MRC2 PE=1 SV=2	Unmodified	10
237	SYN(N-Glycosylation)VTSVLFRK{Fuc:4; Hex:6; HexNAc:5}	3884.65	3.60419e-06	0	9.22509	0.0153846	0	NA	NA	NA	3	1	82	93	sp|P80188|NGAL_HUMAN Neutrophil gelatinase-associated lipocalin OS=Homo sapiens OX=9606 GN=LCN2 PE=1 SV=2		10
238	AAKPRN(N-Glycosylation)R{Fuc:1; Hex:7; HexNAc:6}	3310.37	4.66365e-06	13.8911	41.8085	0	210069342	42.1661	42.5965	42.3584	3	2	184	191	sp|Q8WX93|PALLD_HUMAN Palladin OS=Homo sapiens OX=9606 GN=PALLD PE=1 SV=3	Unmodified	10
239	KEN(N-Glycosylation)ESLTHSTDR{Fuc:1; Hex:9; HexNAc:5}	4035.58	2.41991e-06	10.8625	10.8636	0.00540541	6.36029e+06	23.4986	23.5606	23.5298	3;4	1	1268	1280	sp|Q8WX93|PALLD_HUMAN Palladin OS=Homo sapiens OX=9606 GN=PALLD PE=1 SV=3	Unmodified	10
240	N(N-Glycosylation)DSLRK{Fuc:1; Hex:4; HexNAc:3}	2134.89	3.7481e-06	15.2653	35.3758	0	1.77584e+08	26.1092	26.3319	26.2282	2	2	187	193	sp|Q15631|TSN_HUMAN Translin OS=Homo sapiens OX=9606 GN=TSN PE=1 SV=1	Unmodified	10
241	GFFNLN(N-Glycosylation)RSSKR{Fuc:1; Hex:5; HexNAc:4; Neu5Ac:1}	3384.45	-3.58962e-06	15.4651	75.1983	0	6.08145e+08	29.6926	30.3263	29.8254	3;4	5	43	54	sp|Q92614|MY18A_HUMAN Unconventional myosin-XVIIIa OS=Homo sapiens OX=9606 GN=MYO18A PE=1 SV=3	Unmodified	10
242	GFFNLN(N-Glycosylation)RSSKR{Fuc:1; Hex:5; HexNAc:3; Neu5Ac:1}	3181.36	-2.89164e-06	15.4511	67.4923	0	6.94451e+08	29.5742	30.0764	29.7361	2;3	2	43	54	sp|Q92614|MY18A_HUMAN Unconventional myosin-XVIIIa OS=Homo sapiens OX=9606 GN=MYO18A PE=1 SV=3	Unmodified	10
243	GFFNLN(N-Glycosylation)RSSKR{Fuc:1; Hex:5; HexNAc:4; Neu5Ac:2}	3675.54	-3.65892e-06	17.8838	67.1778	0	2.26711e+09	31.5353	32.3418	31.782	3;4	4	43	54	sp|Q92614|MY18A_HUMAN Unconventional myosin-XVIIIa OS=Homo sapiens OX=9606 GN=MYO18A PE=1 SV=3	Unmodified	10
244	GFFNLN(N-Glycosylation)RSSKR{Fuc:1; Hex:4; HexNAc:4; Neu5Ac:1}	3222.39	-3.40606e-06	15.1965	55.8502	0	1.42501e+08	30.1347	30.3991	30.2525	3	2	43	54	sp|Q92614|MY18A_HUMAN Unconventional myosin-XVIIIa OS=Homo sapiens OX=9606 GN=MYO18A PE=1 SV=3	Unmodified	10
245	YSDGTPVN(N-Glycosylation)YTNWYRGEPAGR{Fuc:1; Hex:4; HexNAc:4; Neu5Ac:1}	4199.73	-1.21195e-06	0	13.3784	0	0	NA	NA	NA	3	1	199	219	sp|Q8IWL2|SFTA1_HUMAN Pulmonary surfactant-associated protein A1 OS=Homo sapiens OX=9606 GN=SFTPA1 PE=1 SV=2		10
246	RTVN(N-Glycosylation)STR{Fuc:1; Hex:6; HexNAc:4; Neu5Ac:1}	3054.22	5.32821e-06	11.7399	85.5946	0	1.17531e+08	43.6609	44.1082	43.9138	3	2	42	49	sp|Q5SSJ5|HP1B3_HUMAN Heterochromatin protein 1-binding protein 3 OS=Homo sapiens OX=9606 GN=HP1BP3 PE=1 SV=1	Unmodified	10
247	KN(N-Glycosylation)HSDK{Fuc:1; Hex:5; HexNAc:3}	2292.92	2.15035e-06	12.7304	38.8183	0	9.70157e+07	28.5944	28.882	28.7395	2	2	70	76	sp|P38571|LICH_HUMAN Lysosomal acid lipase/cholesteryl ester hydrolase OS=Homo sapiens OX=9606 GN=LIPA PE=1 SV=2	Unmodified	10
248	VSVNTAN(N-Glycosylation)VTLGPQLMEVTVYRR{Hex:5; HexNAc:2}	3662.75	-6.03624e-06	3.94496	17.0714	0	2.61553e+07	67.4357	67.591	67.5594	3	1	193	215	sp|Q14956|GPNMB_HUMAN Transmembrane glycoprotein NMB OS=Homo sapiens OX=9606 GN=GPNMB PE=1 SV=2	Unmodified	10
249	KN(N-Glycosylation)RTFLRPPK{Hex:10; HexNAc:2}	3282.46	-7.99164e-06	13.4033	15.2251	0	164154157	82.6517	82.999	82.7938	3	2	236	246	sp|O75937|DNJC8_HUMAN DnaJ homolog subfamily C member 8 OS=Homo sapiens OX=9606 GN=DNAJC8 PE=1 SV=2	Unmodified	10
250	KN(N-Glycosylation)RSLYR{Fuc:1; Hex:5; HexNAc:4; Neu5Ac:1}	2995.26	3.97721e-07	14.471	45.7094	0	7.57181e+07	25.2111	25.4052	25.2711	3	2	387	394	sp|Q9NVI7|ATD3A_HUMAN ATPase family AAA domain-containing protein 3A OS=Homo sapiens OX=9606 GN=ATAD3A PE=1 SV=2	Unmodified	10
251	KN(N-Glycosylation)RSLYR{Fuc:1; Hex:4; HexNAc:5}	2745.2	-8.89393e-08	12.4291	45.5972	0	1.8302e+07	25.0495	25.1226	25.0934	3	2	387	394	sp|Q9NVI7|ATD3A_HUMAN ATPase family AAA domain-containing protein 3A OS=Homo sapiens OX=9606 GN=ATAD3A PE=1 SV=2	Unmodified	10
252	KN(N-Glycosylation)RSLYR{Fuc:1; Hex:5; HexNAc:4; Neu5Ac:2}	3286.36	9.81337e-07	15.3784	45.3559	0	1.89618e+08	25.8188	26.0658	25.9069	3	2	387	394	sp|Q9NVI7|ATD3A_HUMAN ATPase family AAA domain-containing protein 3A OS=Homo sapiens OX=9606 GN=ATAD3A PE=1 SV=2	Unmodified	10
253	KTYGKFC(Carbamidomethyl)GQHN(N-Glycosylation)QSVNYFK{Fuc:1; Hex:8; HexNAc:7}	5069.08	3.21774e-07	0	9.93185	0.0153846	0	NA	NA	NA	5	1	2094	2112	sp|Q12802|AKP13_HUMAN A-kinase anchor protein 13 OS=Homo sapiens OX=9606 GN=AKAP13 PE=1 SV=2		10
254	GNDPN(N-Glycosylation)VSLVPK{Fuc:1; Hex:5; HexNAc:4; Neu5Ac:1}	3198.35	-4.11303e-06	14.6326	55.0371	0	4.81429e+07	25.3447	25.4648	25.39	3	2	70	81	sp|P48634|PRC2A_HUMAN Protein PRRC2A OS=Homo sapiens OX=9606 GN=PRRC2A PE=1 SV=3	Unmodified	10
255	GNDPN(N-Glycosylation)VSLVPK{Fuc:1; Hex:5; HexNAc:4; Neu5Ac:2}	3489.44	-1.9464e-06	14.1199	50.5206	0	1.45412e+08	25.9515	26.1685	26.0518	3	2	70	81	sp|P48634|PRC2A_HUMAN Protein PRRC2A OS=Homo sapiens OX=9606 GN=PRRC2A PE=1 SV=3	Unmodified	10
256	RSWPSPKN(N-Glycosylation)R{Hex:6; HexNAc:8}	3723.55	1.76103e-07	0	24.4441	0	0	NA	NA	NA	3	1	1430	1439	sp|P48634|PRC2A_HUMAN Protein PRRC2A OS=Homo sapiens OX=9606 GN=PRRC2A PE=1 SV=3		10
257	N(N-Glycosylation)RSRPPEERPPGLPLPPPPPSSSAVFR{Fuc:3; Hex:8; HexNAc:7; Neu5Ac:1}	6380.83	-3.16558e-06	0	14.5101	0	0	NA	NA	NA	5	2	1437	1464	sp|P48634|PRC2A_HUMAN Protein PRRC2A OS=Homo sapiens OX=9606 GN=PRRC2A PE=1 SV=3		10
258	ETPPNGN(N-Glycosylation)LSPAPRLR{Fuc:3; Hex:5; HexNAc:4; Neu5Ac:1}	3969.7	1.2065e-06	0	11.5215	0.00540541	0	NA	NA	NA	3	1	995	1010	sp|P48634|PRC2A_HUMAN Protein PRRC2A OS=Homo sapiens OX=9606 GN=PRRC2A PE=1 SV=3		10
259	FQVN(N-Glycosylation)NTRPPHVQLLR{Fuc:1; Hex:5; HexNAc:3}	3383.55	3.61485e-06	7.40013	8.59712	0.0153846	1.94681e+07	59.9596	60.0979	60.083	3	2	368	383	sp|P35475|IDUA_HUMAN Alpha-L-iduronidase OS=Homo sapiens OX=9606 GN=IDUA PE=1 SV=2	Unmodified	10
260	VSN(N-Glycosylation)YSR{Hex:6; HexNAc:4; Neu5Ac:2}	3091.19	-5.4502e-06	15.3558	38.5188	0	9.36007e+08	25.4502	26.1827	25.6435	2;3	2	198	204	sp|P15328|FOLR1_HUMAN Folate receptor alpha OS=Homo sapiens OX=9606 GN=FOLR1 PE=1 SV=3	Unmodified	10
261	ILQVSFKTN(N-Glycosylation)K{Fuc:1; Hex:4; HexNAc:4; Neu5Ac:1}	3074.36	3.78206e-06	-20.2866	20.1906	0	14560073	96.0501	96.0501	96.0501	3	1	313	323	sp|Q15717|ELAV1_HUMAN ELAV-like protein 1 OS=Homo sapiens OX=9606 GN=ELAVL1 PE=1 SV=2	Unmodified	10
262	ADLVN(N-Glycosylation)R{Fuc:2; Hex:6; HexNAc:5}	2966.2	-8.05507e-07	11.7287	84.1164	0	5.6441e+07	40.0799	40.3154	40.2272	3	2	374	380	sp|Q8WUM4|PDC6I_HUMAN Programmed cell death 6-interacting protein OS=Homo sapiens OX=9606 GN=PDCD6IP PE=1 SV=1	Unmodified	10
263	ADLVN(N-Glycosylation)R{Fuc:2; Hex:6; HexNAc:4}	2763.12	1.33415e-07	15.4965	70.4863	0	1.86677e+09	39.7393	40.6282	40.3154	2;3	8	374	380	sp|Q8WUM4|PDC6I_HUMAN Programmed cell death 6-interacting protein OS=Homo sapiens OX=9606 GN=PDCD6IP PE=1 SV=1	Unmodified	10
264	ADLVN(N-Glycosylation)R{Hex:8; HexNAc:5}	2998.18	3.88132e-06	12.343	70.3731	0	1.38202e+08	27.1124	27.3746	27.2132	3	2	374	380	sp|Q8WUM4|PDC6I_HUMAN Programmed cell death 6-interacting protein OS=Homo sapiens OX=9606 GN=PDCD6IP PE=1 SV=1	Unmodified	10
265	ADLVN(N-Glycosylation)R{Hex:9; HexNAc:4}	2957.15	3.12342e-06	16.7852	70.3519	0	4.59642e+08	26.8205	27.2281	26.952	2;3	2	374	380	sp|Q8WUM4|PDC6I_HUMAN Programmed cell death 6-interacting protein OS=Homo sapiens OX=9606 GN=PDCD6IP PE=1 SV=1	Unmodified	10
266	ADLVN(N-Glycosylation)R{Fuc:2; Hex:7; HexNAc:4}	2925.18	-1.94481e-06	14.593	63.4078	0	4.16842e+08	39.6331	40.1096	39.8733	2;3	2	374	380	sp|Q8WUM4|PDC6I_HUMAN Programmed cell death 6-interacting protein OS=Homo sapiens OX=9606 GN=PDCD6IP PE=1 SV=1	Unmodified	10
267	KMAN(N-Glycosylation)SSPVLSK{Fuc:1; Hex:5; HexNAc:4}	2929.28	-6.97798e-06	13.2682	50.9749	0	75839023	38.9497	39.1456	39.0416	3	2	212	223	sp|Q9NXE8|CWC25_HUMAN Pre-mRNA-splicing factor CWC25 homolog OS=Homo sapiens OX=9606 GN=CWC25 PE=1 SV=1	Unmodified	10
268	ELWFSDDPN(N-Glycosylation)VTK{Fuc:1; Hex:8; HexNAc:4}	3705.52	-0.000280676	0	13.0098	0	0	NA	NA	NA	3	1	177	189	sp|O95831|AIFM1_HUMAN Apoptosis-inducing factor 1, mitochondrial OS=Homo sapiens OX=9606 GN=AIFM1 PE=1 SV=1		10
269	KLKESQTQDN(N-Glycosylation)ITVR{Fuc:3; Hex:5; HexNAc:4}	3719.66	-1.60167e-06	0	8.64665	0.0298507	0	NA	NA	NA	3	1	318	332	sp|Q92900|RENT1_HUMAN Regulator of nonsense transcripts 1 OS=Homo sapiens OX=9606 GN=UPF1 PE=1 SV=2		10
270	ELISN(N-Glycosylation)ASDALDKIR{Fuc:3; Hex:6; HexNAc:5}	3969.71	-9.27679e-07	0	11.4958	0.00540541	0	NA	NA	NA	3	1	41	55	sp|P08238|HS90B_HUMAN Heat shock protein HSP 90-beta OS=Homo sapiens OX=9606 GN=HSP90AB1 PE=1 SV=4		10
271	ALKN(N-Glycosylation)YTK{Hex:8; HexNAc:5}	3148.3	-3.01988e-06	12.9746	39.1241	0	1.439e+08	42.5353	42.823	42.6424	3	2	245	252	sp|Q96MW7|TIGD1_HUMAN Tigger transposable element-derived protein 1 OS=Homo sapiens OX=9606 GN=TIGD1 PE=1 SV=1	Unmodified	10
272	NEEYN(N-Glycosylation)K{Hex:5; HexNAc:4; Neu5Ac:2}	3000.12	-1.76266e-06	13.9089	38.4396	0	1.54857e+08	24.603	25.3746	24.9586	3	2	51	57	sp|P19652|A1AG2_HUMAN Alpha-1-acid glycoprotein 2 OS=Homo sapiens OX=9606 GN=ORM2 PE=1 SV=2	Unmodified	10
273	VLQDELEN(N-Glycosylation)RSNQVR{Hex:3; HexNAc:2}	2591.19	-3.69168e-06	-6.68637	8.3941	0.0341463	5958830	83.7249	84.0401	84.0401	3	1	869	883	sp|Q8N8E3|CE112_HUMAN Centrosomal protein of 112 kDa OS=Homo sapiens OX=9606 GN=CEP112 PE=1 SV=2	Unmodified	10
274	C(Carbamidomethyl)ILSN(N-Glycosylation)RTRR{Fuc:1; Hex:5; HexNAc:3; Neu5Ac:1}	3031.29	3.06137e-07	11.4689	23.9176	0	60894355	55.6449	55.8914	55.8446	3	2	2231	2240	sp|Q8NDH2|CC168_HUMAN Leucine-rich repeat transmembrane protein CCDC168 OS=Homo sapiens OX=9606 GN=CCDC168 PE=2 SV=3	Unmodified	10
275	RKELSC(Carbamidomethyl)N(N-Glycosylation)LTTK{Fuc:3; Hex:5; HexNAc:4; Neu5Ac:1}	3700.56	2.21919e-06	0	18.9956	0	0	NA	NA	NA	3	1	1731	1742	sp|Q8NDH2|CC168_HUMAN Leucine-rich repeat transmembrane protein CCDC168 OS=Homo sapiens OX=9606 GN=CCDC168 PE=2 SV=3		10
276	LILPYVKN(N-Glycosylation)YSRK{Fuc:3; Hex:6; HexNAc:5; Neu5Ac:1}	4209.88	-5.93427e-06	0	11.8285	0.00540541	0	NA	NA	NA	3	1	548	560	sp|Q8NDH2|CC168_HUMAN Leucine-rich repeat transmembrane protein CCDC168 OS=Homo sapiens OX=9606 GN=CCDC168 PE=2 SV=3		10
277	GLPSIN(N-Glycosylation)TSLLTPPYLKFDTTEGQENVIR{Fuc:2; Hex:8; HexNAc:8}	6315.83	-4.89898e-06	8.12027	10.3859	0.0107527	55550914	91.0325	91.1891	91.1101	4	2	5068	5096	sp|Q8NDH2|CC168_HUMAN Leucine-rich repeat transmembrane protein CCDC168 OS=Homo sapiens OX=9606 GN=CCDC168 PE=2 SV=3	Unmodified	10
278	N(N-Glycosylation)VTPDTAYR{Fuc:1; Hex:5; HexNAc:4}	2804.15	-4.30276e-06	15.1666	76.7458	0	1.64408e+08	40.419	40.7621	40.6282	3	3	712	721	sp|Q8WX94|NALP7_HUMAN NACHT, LRR and PYD domains-containing protein 7 OS=Homo sapiens OX=9606 GN=NLRP7 PE=1 SV=1	Unmodified	10
279	ANQQLN(N-Glycosylation)FTEAK{Fuc:1; Hex:6; HexNAc:5; Neu5Ac:2}	3979.59	-0.00025061	0	14.5178	0	0	NA	NA	NA	3	1	47	58	sp|Q9Y5Y7|LYVE1_HUMAN Lymphatic vessel endothelial hyaluronic acid receptor 1 OS=Homo sapiens OX=9606 GN=LYVE1 PE=1 SV=2		10
280	GRQN(N-Glycosylation)LTVK{Fuc:2; Hex:4; HexNAc:6}	3073.34	-3.73158e-06	-20.1672	20.6678	0	65398776	96.0195	96.0348	96.0348	3	1	2318	2326	sp|Q8WZ42|TITIN_HUMAN Titin OS=Homo sapiens OX=9606 GN=TTN PE=1 SV=4	Unmodified	10
281	AN(N-Glycosylation)KTPIRM(Oxidation)R{Fuc:2; Hex:8; HexNAc:8; Neu5Ac:1}	4605.88	2.71541e-07	6.81335	20.3484	0	5.73131e+07	87.5231	88.0777	87.5544	3;4	1	21151	21160	sp|Q8WZ42|TITIN_HUMAN Titin OS=Homo sapiens OX=9606 GN=TTN PE=1 SV=4	Unmodified	10
282	VFAEN(N-Glycosylation)ETGLSRPR{Fuc:2; Hex:5; HexNAc:5; Neu5Ac:1}	3883.65	-6.83522e-06	0	18.5239	0	0	NA	NA	NA	3	1	31431	31444	sp|Q8WZ42|TITIN_HUMAN Titin OS=Homo sapiens OX=9606 GN=TTN PE=1 SV=4		10
283	VHTN(N-Glycosylation)ATIR{Hex:5; HexNAc:4; Neu5Ac:1}	2824.16	3.99923e-06	11.0346	16.7031	0	1.15052e+08	64.4402	64.9232	64.737	2;3	3	30317	30325	sp|Q8WZ42|TITIN_HUMAN Titin OS=Homo sapiens OX=9606 GN=TTN PE=1 SV=4	Unmodified	10
284	VETNC(Carbamidomethyl)N(N-Glycosylation)LSVEKIK{Hex:11; HexNAc:2}	3722.55	-0.000274747	0	10.6438	0.00540541	0	NA	NA	NA	3	1	2521	2534	sp|Q8WZ42|TITIN_HUMAN Titin OS=Homo sapiens OX=9606 GN=TTN PE=1 SV=4		10
285	AN(N-Glycosylation)KTPIR{Fuc:1; Hex:7; HexNAc:5}	3094.3	-1.42785e-06	8.61115	10.5492	0.03125	5.32484e+07	38.9338	39.2195	39.0111	3	1	21151	21158	sp|Q8WZ42|TITIN_HUMAN Titin OS=Homo sapiens OX=9606 GN=TTN PE=1 SV=4	Unmodified	10
286	KGN(N-Glycosylation)YSER{Fuc:1; Hex:4; HexNAc:5}	2662.07	7.06582e-07	11.563	65.0458	0	3.19311e+07	23.8358	24.1513	24.0164	3	2	36	43	sp|P20671|H2A1D_HUMAN Histone H2A type 1-D OS=Homo sapiens OX=9606 GN=H2AC7 PE=1 SV=2	Unmodified	10
287	KGN(N-Glycosylation)YSER{Fuc:1; Hex:5; HexNAc:5}	2824.13	6.00593e-07	11.4418	41.435	0	1.85637e+07	23.8809	24.0623	24.0013	3	2	36	43	sp|P20671|H2A1D_HUMAN Histone H2A type 1-D OS=Homo sapiens OX=9606 GN=H2AC7 PE=1 SV=2	Unmodified	10
288	NVLLN(N-Glycosylation)NSEKM(Oxidation)K{Hex:8; HexNAc:7; Neu5Ac:2}	4604.87	-5.96192e-06	11.2359	18.6122	0	311980029	87.4133	88.062	87.68	3;4	2	568	579	sp|Q08J23|NSUN2_HUMAN RNA cytosine C(5)-methyltransferase NSUN2 OS=Homo sapiens OX=9606 GN=NSUN2 PE=1 SV=2	Unmodified	10
289	N(N-Glycosylation)ITNELLRIEPEKTR{Fuc:1; Hex:5; HexNAc:6; Neu5Ac:1}	4290.91	-2.40831e-06	6.05465	11.9457	0	3.21835e+07	78.0048	78.1944	78.1944	3	2	550	565	sp|O60437|PEPL_HUMAN Periplakin OS=Homo sapiens OX=9606 GN=PPL PE=1 SV=4	Unmodified	10
290	QLINALQIN(N-Glycosylation)NTAVGHALVLPAGR{Fuc:1; Hex:5; HexNAc:4; Neu5Ac:1}	4442.09	-1.04675e-06	9.03623	78.2624	0	166699514	83.8055	83.9001	83.8213	3;4	3	2549	2572	sp|P12111|CO6A3_HUMAN Collagen alpha-3(VI) chain OS=Homo sapiens OX=9606 GN=COL6A3 PE=1 SV=5	Unmodified	10a
291	QLINALQIN(N-Glycosylation)NTAVGHALVLPAGR{Fuc:2; Hex:6; HexNAc:4}	4459.12	-5.37171e-06	0	42.7663	0	0	NA	NA	NA	4	1	2549	2572	sp|P12111|CO6A3_HUMAN Collagen alpha-3(VI) chain OS=Homo sapiens OX=9606 GN=COL6A3 PE=1 SV=5		10a
292	QLINALQIN(N-Glycosylation)NTAVGHALVLPAGR{Fuc:1; Hex:5; HexNAc:4; Neu5Ac:2}	4733.22	-8.86459e-06	13.5751	32.4604	0	2.92913e+08	88.0207	88.4021	88.1957	3;4	2	2549	2572	sp|P12111|CO6A3_HUMAN Collagen alpha-3(VI) chain OS=Homo sapiens OX=9606 GN=COL6A3 PE=1 SV=5	Unmodified	10a
293	QLINALQIN(N-Glycosylation)NTAVGHALVLPAGR{Fuc:1; Hex:5; HexNAc:4}	4151.01	-4.32348e-06	10.6836	23.3717	0	48532059	80.4277	80.5527	80.4891	3	2	2549	2572	sp|P12111|CO6A3_HUMAN Collagen alpha-3(VI) chain OS=Homo sapiens OX=9606 GN=COL6A3 PE=1 SV=5	Unmodified	10a
294	LDAPTNLQFVN(N-Glycosylation)ETDSTVLVR{Fuc:2; Hex:6; HexNAc:4}	4307.94	-9.77814e-06	0	21.2255	0	0	NA	NA	NA	3	1	996	1016	sp|P02751|FINC_HUMAN Fibronectin OS=Homo sapiens OX=9606 GN=FN1 PE=1 SV=5		10a
295	GTAGNALMDGASQLMGEN(N-Glycosylation)R{Fuc:2; Hex:5; HexNAc:4; Neu5Ac:1}	4097.65	-1.39495e-06	-0.435855	15.3276	0.00469484	25963840	78.8723	79.3113	78.9033	4	6	376	395	sp|P02675|FIBB_HUMAN Fibrinogen beta chain OS=Homo sapiens OX=9606 GN=FGB PE=1 SV=2	Unmodified	10a
296	N(N-Glycosylation)NTRGPGLKR{Fuc:1; Hex:6; HexNAc:5}	3245.41	-5.68676e-06	14.0941	76.3872	0	8.73125e+08	32.479	33.0288	32.8487	3;4	2	787	797	sp|P24821|TENA_HUMAN Tenascin OS=Homo sapiens OX=9606 GN=TNC PE=1 SV=3	Unmodified	10a
297	N(N-Glycosylation)NTRGPGLKR{Fuc:1; Hex:5; HexNAc:5}	3083.35	-3.8415e-06	17.9092	74.7541	0	1235824124	32.7743	33.1482	32.9243	3;4	4	787	797	sp|P24821|TENA_HUMAN Tenascin OS=Homo sapiens OX=9606 GN=TNC PE=1 SV=3	Unmodified	10a
298	VKN(N-Glycosylation)VSVK{Fuc:1; Hex:9; HexNAc:5}	3392.4	3.60729e-06	-5.67874	39.2715	0	2.11184e+07	72.8899	73.0434	72.92	3	2	311	318	sp|Q5VTE0|EF1A3_HUMAN Putative elongation factor 1-alpha-like 3 OS=Homo sapiens OX=9606 GN=EEF1A1P5 PE=5 SV=1	Unmodified	10a
299	EEQYN(N-Glycosylation)STYR{Fuc:1; Hex:3; HexNAc:4}	2633.05	-3.22966e-06	17.1247	125.69	0	2.76537e+09	27.7503	28.4236	27.8966	2;3	4	175	184	sp|P01857|IGHG1_HUMAN Immunoglobulin heavy constant gamma 1 OS=Homo sapiens OX=9606 GN=IGHG1 PE=1 SV=2	Unmodified	10a
300	EEQYN(N-Glycosylation)STYR{Fuc:1; Hex:3; HexNAc:5}	2836.12	-2.14878e-06	13.0244	85.8317	0	224151865	27.9562	28.2784	28.0433	3	2	175	184	sp|P01857|IGHG1_HUMAN Immunoglobulin heavy constant gamma 1 OS=Homo sapiens OX=9606 GN=IGHG1 PE=1 SV=2	Unmodified	10a
301	EEQYN(N-Glycosylation)STYR{Fuc:1; Hex:5; HexNAc:4}	2957.16	-3.70236e-06	17.0396	80.2003	0	8.13493e+08	27.6189	28.0141	27.7503	2;3	2	175	184	sp|P01857|IGHG1_HUMAN Immunoglobulin heavy constant gamma 1 OS=Homo sapiens OX=9606 GN=IGHG1 PE=1 SV=2	Unmodified	10a
302	EEQYN(N-Glycosylation)STYR{Fuc:1; Hex:4; HexNAc:4}	2795.1	-3.60873e-06	16.7598	70.3197	0	2.35625e+09	27.6478	28.2058	27.7935	2;3	4	175	184	sp|P01857|IGHG1_HUMAN Immunoglobulin heavy constant gamma 1 OS=Homo sapiens OX=9606 GN=IGHG1 PE=1 SV=2	Unmodified	10a
303	N(N-Glycosylation)NSRIK{Fuc:1; Hex:5; HexNAc:5; Neu5Ac:2}	3284.33	-4.49464e-06	10.9742	61.6108	0	1.18387e+08	24.9748	25.6089	25.4126	3	2	75	81	sp|P10412|H14_HUMAN Histone H1.4 OS=Homo sapiens OX=9606 GN=H1-4 PE=1 SV=2	Unmodified	10a
304	GSLSYLN(N-Glycosylation)VTR{Hex:6; HexNAc:2}	2487.07	-2.04262e-06	17.8708	148.988	0	2.91768e+09	52.1589	52.8537	52.4046	2;3	3	256	266	sp|P07339|CATD_HUMAN Cathepsin D OS=Homo sapiens OX=9606 GN=CTSD PE=1 SV=1	Unmodified	10a
305	GSLSYLN(N-Glycosylation)VTR{Hex:5; HexNAc:2}	2325.03	-6.6315e-06	17.7693	129.371	0	1590671482	52.4981	53.1018	52.7295	2;3	3	256	266	sp|P07339|CATD_HUMAN Cathepsin D OS=Homo sapiens OX=9606 GN=CTSD PE=1 SV=1	Unmodified	10a
306	GSLSYLN(N-Glycosylation)VTR{Hex:7; HexNAc:2}	2649.13	-3.42961e-06	15.5991	115.023	0	1.37448e+09	51.9196	52.3738	52.1888	2;3	4	256	266	sp|P07339|CATD_HUMAN Cathepsin D OS=Homo sapiens OX=9606 GN=CTSD PE=1 SV=1	Unmodified	10a
307	GSLSYLN(N-Glycosylation)VTR{Hex:4; HexNAc:2}	2162.97	-6.87228e-06	12.2941	89.2751	0	1.65987e+08	52.8843	53.3163	53.1783	2	2	256	266	sp|P07339|CATD_HUMAN Cathepsin D OS=Homo sapiens OX=9606 GN=CTSD PE=1 SV=1	Unmodified	10a
308	LKISYKDAIN(N-Glycosylation)R{Fuc:1; Hex:5; HexNAc:5; Neu5Ac:2}	3873.68	-2.40863e-06	10.9694	55.0403	0	220755584	49.1641	49.4754	49.3361	3;4	3	2780	2791	sp|P15924|DESP_HUMAN Desmoplakin OS=Homo sapiens OX=9606 GN=DSP PE=1 SV=3	Unmodified	10a
309	ESN(N-Glycosylation)TTKGELQLK{Fuc:1; Hex:7; HexNAc:4}	3439.46	-3.22064e-06	15.8115	54.6293	0	1.55803e+08	26.3311	26.4935	26.4046	3;4	2	153	165	sp|P12270|TPR_HUMAN Nucleoprotein TPR OS=Homo sapiens OX=9606 GN=TPR PE=1 SV=3	Unmodified	10a
310	VVLHPN(N-Glycosylation)YSQVDIGLIK{Hex:5; HexNAc:4; Neu5Ac:2}	3998.8	-6.71815e-06	14.6707	20.2401	0.00469484	6.67689e+08	74.4948	75.0946	74.7162	3;4	4	235	251	sp|P00738|HPT_HUMAN Haptoglobin OS=Homo sapiens OX=9606 GN=HP PE=1 SV=1	Unmodified	10a
311	MVSHHN(N-Glycosylation)LTTGATLINEQWLLTTAK{Hex:5; HexNAc:4; Neu5Ac:1}	4592.08	-4.54867e-06	10.2874	16.7545	0.00469484	3.69013e+07	76.6532	76.8261	76.7319	4	1	178	202	sp|P00738|HPT_HUMAN Haptoglobin OS=Homo sapiens OX=9606 GN=HP PE=1 SV=1	Unmodified	10a
312	LWN(N-Glycosylation)ATK{Fuc:1; Hex:4; HexNAc:3}	2134.89	6.17377e-06	15.9882	56.9165	0	1.5471e+08	27.0289	27.1914	27.1321	2	2	952	958	sp|P26640|SYVC_HUMAN Valine--tRNA ligase OS=Homo sapiens OX=9606 GN=VARS1 PE=1 SV=4	Unmodified	10a
313	FTKPRPRPKDKN(N-Glycosylation)GTR{Fuc:2; Hex:4; HexNAc:5; Neu5Ac:1}	4043.84	-3.21993e-06	0	14.4414	0.00469484	0	NA	NA	NA	3	1	910	925	sp|Q9Y4L1|HYOU1_HUMAN Hypoxia up-regulated protein 1 OS=Homo sapiens OX=9606 GN=HYOU1 PE=1 SV=1		10a
314	LN(N-Glycosylation)RSQRGGR{Fuc:2; Hex:7; HexNAc:4}	3281.38	1.76322e-07	0	16.8785	0.00512821	0	NA	NA	NA	3	1	14	23	sp|Q86V81|THOC4_HUMAN THO complex subunit 4 OS=Homo sapiens OX=9606 GN=ALYREF PE=1 SV=3		10a
315	ALPQPQN(N-Glycosylation)VTSLLGC(Carbamidomethyl)TH{Fuc:2; Hex:5; HexNAc:4; Neu5Ac:1}	3940.67	-7.19088e-07	0	17.5403	0.00469484	0	NA	NA	NA	3	1	446	462	sp|P02790|HEMO_HUMAN Hemopexin OS=Homo sapiens OX=9606 GN=HPX PE=1 SV=2		10a
316	N(N-Glycosylation)GSLFAFR{Hex:5; HexNAc:3; Neu5Ac:1}	2621.08	-6.75169e-06	13.5018	60.0382	0	261856712	65.2894	65.9482	65.6174	2;3	5	168	176	sp|P04004|VTNC_HUMAN Vitronectin OS=Homo sapiens OX=9606 GN=VTN PE=1 SV=1	Unmodified	10a
317	N(N-Glycosylation)GSLFAFR{Hex:5; HexNAc:4; Neu5Ac:1}	2824.17	-8.96346e-06	13.0912	56.992	0	1.20576e+08	64.7232	65.305	64.9583	2;3	4	168	176	sp|P04004|VTNC_HUMAN Vitronectin OS=Homo sapiens OX=9606 GN=VTN PE=1 SV=1	Unmodified	10a
318	N(N-Glycosylation)GSLFAFR{Hex:5; HexNAc:4; Neu5Ac:2}	3115.25	-2.5852e-06	14.3404	52.5478	0	1.2184e+09	71.7129	73.2473	72.3666	3	8	168	176	sp|P04004|VTNC_HUMAN Vitronectin OS=Homo sapiens OX=9606 GN=VTN PE=1 SV=1	Unmodified	10a
319	N(N-Glycosylation)ISDGFDGIPDNVDAALALPAHSYSGR{Hex:5; HexNAc:4; Neu5Ac:2}	4976.11	-4.95025e-06	13.8704	35.2992	0	766504640	89.6708	90.4778	90.0327	4	5	241	268	sp|P04004|VTNC_HUMAN Vitronectin OS=Homo sapiens OX=9606 GN=VTN PE=1 SV=1	Unmodified	10a
320	N(N-Glycosylation)GSLFAFR{Fuc:2; Hex:5; HexNAc:4; Neu5Ac:1}	3116.25	3.23534e-06	0	19.4693	0.00512821	0	NA	NA	NA	2	2	168	176	sp|P04004|VTNC_HUMAN Vitronectin OS=Homo sapiens OX=9606 GN=VTN PE=1 SV=1		10a
321	EEQFN(N-Glycosylation)STFR{Fuc:1; Hex:3; HexNAc:4}	2601.06	-4.88839e-06	16.737	125.617	0	5.50189e+09	39.4207	40.2242	39.6896	2;3	7	171	180	sp|P01859|IGHG2_HUMAN Immunoglobulin heavy constant gamma 2 OS=Homo sapiens OX=9606 GN=IGHG2 PE=1 SV=3	Unmodified	10a
322	EEQFN(N-Glycosylation)STFR{Fuc:1; Hex:4; HexNAc:4; Neu5Ac:1}	3054.22	-6.4719e-06	13.1503	89.6505	0	394829165	43.5463	44.2286	43.8636	3	3	171	180	sp|P01859|IGHG2_HUMAN Immunoglobulin heavy constant gamma 2 OS=Homo sapiens OX=9606 GN=IGHG2 PE=1 SV=3	Unmodified	10a
323	EEQFN(N-Glycosylation)STFR{Fuc:1; Hex:4; HexNAc:4}	2763.12	-7.85093e-06	17.4047	80.4003	0	3.32054e+09	38.977	39.8703	39.5547	2;3	8	171	180	sp|P01859|IGHG2_HUMAN Immunoglobulin heavy constant gamma 2 OS=Homo sapiens OX=9606 GN=IGHG2 PE=1 SV=3	Unmodified	10a
324	EEQFN(N-Glycosylation)STFR{Fuc:1; Hex:3; HexNAc:5}	2804.14	-3.85772e-06	13.8369	70.4816	0	3.45992e+08	39.6146	39.8857	39.7798	2;3	4	171	180	sp|P01859|IGHG2_HUMAN Immunoglobulin heavy constant gamma 2 OS=Homo sapiens OX=9606 GN=IGHG2 PE=1 SV=3	Unmodified	10a
325	N(N-Glycosylation)LSRNARNK{Fuc:1; Hex:5; HexNAc:5}	3043.32	-3.45608e-06	11.5776	49.2187	0	4.69903e+07	34.8685	35.0328	34.9436	3	2	680	689	sp|Q9Y446|PKP3_HUMAN Plakophilin-3 OS=Homo sapiens OX=9606 GN=PKP3 PE=1 SV=1	Unmodified	10a
326	N(N-Glycosylation)LSSASQATRQK{Fuc:1; Hex:6; HexNAc:3; Neu5Ac:1}	3308.41	-9.55615e-06	6.7577	8.67306	0.0444444	14840958	56.6168	57.0089	56.6792	3	1	483	495	sp|Q9Y446|PKP3_HUMAN Plakophilin-3 OS=Homo sapiens OX=9606 GN=PKP3 PE=1 SV=1	Unmodified	10a
327	GHVN(N-Glycosylation)ITR{Hex:5; HexNAc:4; Neu5Ac:2}	3000.21	-2.09994e-06	14.9364	52.9465	0	1.01273e+09	28.2058	28.8782	28.3946	3	2	117	124	sp|P00734|THRB_HUMAN Prothrombin OS=Homo sapiens OX=9606 GN=F2 PE=1 SV=2	Unmodified	10a
328	GHVN(N-Glycosylation)ITR{Fuc:2; Hex:6; HexNAc:8; Neu5Ac:1}	3975.61	-3.32138e-06	0	17.1175	0.00512821	0	NA	NA	NA	3	1	117	124	sp|P00734|THRB_HUMAN Prothrombin OS=Homo sapiens OX=9606 GN=F2 PE=1 SV=2		10a
329	ILLTC(Carbamidomethyl)SLN(N-Glycosylation)DSATEVTGHR{Hex:5; HexNAc:2}	3202.4	1.57747e-06	-3.68737	9.86598	0.0278884	1.18112e+07	58.5464	58.6236	58.5931	3	1	152	170	sp|P35613|BASI_HUMAN Basigin OS=Homo sapiens OX=9606 GN=BSG PE=1 SV=2	Unmodified	10a
330	VQKQQVFEKELAVN(N-Glycosylation)K{Fuc:2; Hex:5; HexNAc:4; Neu5Ac:1}	3992.81	-6.62759e-06	0	9.47	0.0346154	0	NA	NA	NA	3	1	619	634	sp|P02549|SPTA1_HUMAN Spectrin alpha chain, erythrocytic 1 OS=Homo sapiens OX=9606 GN=SPTA1 PE=1 SV=5		10a
331	N(N-Glycosylation)ISIRR{Fuc:1; Hex:5; HexNAc:4; Neu5Ac:2}	3108.29	-1.39389e-06	0	47.0463	0	0	NA	NA	NA	3	1	974	980	sp|Q29RF7|PDS5A_HUMAN Sister chromatid cohesion protein PDS5 homolog A OS=Homo sapiens OX=9606 GN=PDS5A PE=1 SV=1		10a
332	TPLTAN(N-Glycosylation)ITK{Fuc:1; Hex:5; HexNAc:4; Neu5Ac:1}	3017.31	-6.86827e-06	12.5406	70.57	0	1.65818e+08	40.8641	41.2891	41.047	3	2	199	208	sp|P01877|IGHA2_HUMAN Immunoglobulin heavy constant alpha 2 OS=Homo sapiens OX=9606 GN=IGHA2 PE=1 SV=5	Unmodified	10a
333	QQPSRN(N-Glycosylation)VTTK{Fuc:1; Hex:8; HexNAc:4; Neu5Ac:1}	3703.52	-2.70083e-06	0	13.6995	0.00469484	0	NA	NA	NA	3	1	628	638	sp|P49959|MRE11_HUMAN Double-strand break repair protein MRE11 OS=Homo sapiens OX=9606 GN=MRE11 PE=1 SV=3		10a
334	DTFVN(N-Glycosylation)ASR{Fuc:2; Hex:5; HexNAc:4; Neu5Ac:1}	3114.21	4.56146e-06	0	27.1822	0	0	NA	NA	NA	3	1	233	241	sp|P05155|IC1_HUMAN Plasma protease C1 inhibitor OS=Homo sapiens OX=9606 GN=SERPING1 PE=1 SV=2		10a
335	EN(N-Glycosylation)TSDPSLVIAFGRGHTLTLNFTRNATR{Fuc:3; Hex:5; HexNAc:4}	5148.33	1.74343e-06	0	15.1851	0.00469484	0	NA	NA	NA	4	1	82	110	sp|P11279|LAMP1_HUMAN Lysosome-associated membrane glycoprotein 1 OS=Homo sapiens OX=9606 GN=LAMP1 PE=1 SV=3		10a
336	GHTLTLN(N-Glycosylation)FTRNATR{Fuc:3; Hex:5; HexNAc:4}	3661.61	-3.85157e-06	0	12.5697	0.00469484	0	NA	NA	NA	3	1	96	110	sp|P11279|LAMP1_HUMAN Lysosome-associated membrane glycoprotein 1 OS=Homo sapiens OX=9606 GN=LAMP1 PE=1 SV=3		10a
337	EKSTFIN(N-Glycosylation)M(Oxidation)TR{Fuc:2; Hex:6; HexNAc:4; Neu5Ac:1}	3609.46	-2.35732e-06	0	15.2418	0.00469484	0	NA	NA	NA	3	1	384	394	sp|P11215|ITAM_HUMAN Integrin alpha-M OS=Homo sapiens OX=9606 GN=ITGAM PE=1 SV=2		10a
338	ALGKN(N-Glycosylation)R{Fuc:2; Hex:8; HexNAc:5; Neu5Ac:1}	3552.42	-1.84251e-07	-20.5542	46.8714	0	15198862	68.5244	68.5244	68.5244	3	2	72	78	sp|Q96GQ7|DDX27_HUMAN Probable ATP-dependent RNA helicase DDX27 OS=Homo sapiens OX=9606 GN=DDX27 PE=1 SV=2	Unmodified	10a
339	QVLVENFSN(N-Glycosylation)FTNR{Hex:8; HexNAc:3}	3472.43	2.73298e-06	10.7646	29.7914	0	2.72709e+07	41.3649	41.5171	41.4404	3	1	97	110	sp|P24557|THAS_HUMAN Thromboxane-A synthase OS=Homo sapiens OX=9606 GN=TBXAS1 PE=1 SV=3	Unmodified	10a
340	LEKLGLRHPKPSPFIGN(N-Glycosylation)LTFFR{Fuc:1; Hex:9; HexNAc:5; Neu5Ac:1}	5477.48	-9.65344e-07	12.1186	21.8222	0	129131486	66.6089	66.7978	66.7198	4;5	1	38	60	sp|P24557|THAS_HUMAN Thromboxane-A synthase OS=Homo sapiens OX=9606 GN=TBXAS1 PE=1 SV=3	Unmodified	10a
341	QVLVEN(N-Glycosylation)FSNFTNR{Hex:4; HexNAc:3}	2824.21	7.03139e-06	12.79	10.6851	0.0125	2.06037e+08	42.4318	42.9809	42.6904	3	1	97	110	sp|P24557|THAS_HUMAN Thromboxane-A synthase OS=Homo sapiens OX=9606 GN=TBXAS1 PE=1 SV=3	Unmodified	10a
342	QVLVENFSN(N-Glycosylation)FTNR{Hex:4; HexNAc:3}	2824.21	7.03139e-06	12.79	10.6851	0.0125	2.06037e+08	42.4318	42.9809	42.6904	3	1	97	110	sp|P24557|THAS_HUMAN Thromboxane-A synthase OS=Homo sapiens OX=9606 GN=TBXAS1 PE=1 SV=3	Unmodified	10a
343	RPASN(N-Glycosylation)VSASIQR{Fuc:1; Hex:5; HexNAc:4; Neu5Ac:2}	3635.53	-3.51783e-06	-21.1869	12.9498	0.00469484	1.61743e+06	83.4286	83.4286	83.4286	3	3	805	817	sp|Q16363|LAMA4_HUMAN Laminin subunit alpha-4 OS=Homo sapiens OX=9606 GN=LAMA4 PE=1 SV=4	Unmodified	10a
344	LGLSFNSISAVDN(N-Glycosylation)GSLANTPHLR{Fuc:1; Hex:4; HexNAc:4; Neu5Ac:1}	4279.93	-4.02827e-06	-3.27677	41.4378	0	39518495	80.0381	80.1162	80.0381	3	3	249	272	sp|P07585|PGS2_HUMAN Decorin OS=Homo sapiens OX=9606 GN=DCN PE=1 SV=1	Unmodified	10a
345	LGLSFNSISAVDN(N-Glycosylation)GSLANTPHLR{Fuc:1; Hex:5; HexNAc:4; Neu5Ac:1}	4442	-7.95152e-06	18.1918	36.714	0	1.13049e+09	79.5163	79.9278	79.7066	3;4	2	249	272	sp|P07585|PGS2_HUMAN Decorin OS=Homo sapiens OX=9606 GN=DCN PE=1 SV=1	Unmodified	10a
346	LGLSFNSISAVDN(N-Glycosylation)GSLANTPHLR{Fuc:1; Hex:4; HexNAc:4}	3988.84	-6.16003e-06	10.125	26.9384	0	29199923	76.7629	76.89	76.8104	3	2	249	272	sp|P07585|PGS2_HUMAN Decorin OS=Homo sapiens OX=9606 GN=DCN PE=1 SV=1	Unmodified	10a
347	LGLSFNSISAVDN(N-Glycosylation)GSLANTPHLR{Fuc:1; Hex:4; HexNAc:5}	4191.88	2.54268e-06	0	11.2172	0.0125	0	NA	NA	NA	3	1	249	272	sp|P07585|PGS2_HUMAN Decorin OS=Homo sapiens OX=9606 GN=DCN PE=1 SV=1		10a
348	LNYEHDN(N-Glycosylation)ISLKR{Fuc:1; Hex:5; HexNAc:4}	3269.42	-3.61241e-06	12.2412	18.1897	0.00469484	6.13403e+07	41.1829	41.3039	41.2441	3	2	417	429	sp|Q969X6|UTP4_HUMAN U3 small nucleolar RNA-associated protein 4 homolog OS=Homo sapiens OX=9606 GN=UTP4 PE=1 SV=1	Unmodified	10a
349	TKTEISEMNRN(N-Glycosylation)ISR{Hex:5; HexNAc:4; Neu5Ac:2}	3882.64	-4.81658e-06	14.4322	24.7485	0	1.08157e+09	83.4451	84.8664	84.0272	3	7	302	316	sp|P05787|K2C8_HUMAN Keratin, type II cytoskeletal 8 OS=Homo sapiens OX=9606 GN=KRT8 PE=1 SV=7	Unmodified	10a
350	TKTEISEMNRN(N-Glycosylation)ISR{Fuc:2; Hex:5; HexNAc:4}	3592.57	-6.70737e-06	0	23.9782	0	0	NA	NA	NA	3	2	302	316	sp|P05787|K2C8_HUMAN Keratin, type II cytoskeletal 8 OS=Homo sapiens OX=9606 GN=KRT8 PE=1 SV=7		10a
351	TKTEISEMNRN(N-Glycosylation)ISR{Fuc:2; Hex:5; HexNAc:4; Neu5Ac:1}	3883.67	-7.38137e-06	0	12.3208	0.0125	0	NA	NA	NA	3	1	302	316	sp|P05787|K2C8_HUMAN Keratin, type II cytoskeletal 8 OS=Homo sapiens OX=9606 GN=KRT8 PE=1 SV=7		10a
352	EVN(N-Glycosylation)DTLLVNELK{Fuc:3; Hex:5; HexNAc:4}	3446.51	-5.11997e-06	0	17.9881	0.00469484	0	NA	NA	NA	3	1	596	608	sp|Q15063|POSTN_HUMAN Periostin OS=Homo sapiens OX=9606 GN=POSTN PE=1 SV=2		10a
353	EEQYN(N-Glycosylation)STYR{Fuc:1; Hex:3; HexNAc:4}	2633.05	-3.22966e-06	17.1247	125.69	0	2.76537e+09	27.7503	28.4236	27.8966	2;3	4	294	303	sp|P0DOX5|IGG1_HUMAN Immunoglobulin gamma-1 heavy chain OS=Homo sapiens OX=9606 PE=1 SV=2	Unmodified	10a
354	EEQYN(N-Glycosylation)STYR{Fuc:1; Hex:3; HexNAc:5}	2836.12	-2.14878e-06	13.0244	85.8317	0	224151865	27.9562	28.2784	28.0433	3	2	294	303	sp|P0DOX5|IGG1_HUMAN Immunoglobulin gamma-1 heavy chain OS=Homo sapiens OX=9606 PE=1 SV=2	Unmodified	10a
355	EEQYN(N-Glycosylation)STYR{Fuc:1; Hex:5; HexNAc:4}	2957.16	-3.70236e-06	17.0396	80.2003	0	8.13493e+08	27.6189	28.0141	27.7503	2;3	2	294	303	sp|P0DOX5|IGG1_HUMAN Immunoglobulin gamma-1 heavy chain OS=Homo sapiens OX=9606 PE=1 SV=2	Unmodified	10a
356	EEQYN(N-Glycosylation)STYR{Fuc:1; Hex:4; HexNAc:4}	2795.1	-3.60873e-06	16.7598	70.3197	0	2.35625e+09	27.6478	28.2058	27.7935	2;3	4	294	303	sp|P0DOX5|IGG1_HUMAN Immunoglobulin gamma-1 heavy chain OS=Homo sapiens OX=9606 PE=1 SV=2	Unmodified	10a
357	LQLSNGN(N-Glycosylation)MTLTLLSVK{Hex:3; HexNAc:2}	2623.3	-9.1546e-06	12.7927	108.438	0	9.23778e+07	82.7817	83.097	82.9076	2;3	1	190	206	sp|P40199|CEAM6_HUMAN Carcinoembryonic antigen-related cell adhesion molecule 6 OS=Homo sapiens OX=9606 GN=CEACAM6 PE=1 SV=4	Unmodified	10a
358	LQLSNGN(N-Glycosylation)M(Oxidation)TLTLLSVK{Hex:3; HexNAc:2}	2639.28	-2.10605e-06	9.36645	31.1415	0	37147818	75.0631	75.2983	75.1566	3	1	190	206	sp|P40199|CEAM6_HUMAN Carcinoembryonic antigen-related cell adhesion molecule 6 OS=Homo sapiens OX=9606 GN=CEACAM6 PE=1 SV=4	Unmodified	10a
359	LQLSNGN(N-Glycosylation)MTLTLLSVK{Hex:7; HexNAc:2}	3271.51	-7.76023e-06	-3.88924	28.5264	0	9.81537e+06	81.5439	81.6542	81.5752	3	2	190	206	sp|P40199|CEAM6_HUMAN Carcinoembryonic antigen-related cell adhesion molecule 6 OS=Homo sapiens OX=9606 GN=CEACAM6 PE=1 SV=4	Unmodified	10a
360	RVN(N-Glycosylation)TTQKR{Fuc:2; Hex:7; HexNAc:5}	3443.47	-4.07472e-06	11.9683	76.1576	0	2.36358e+08	81.009	81.7972	81.5439	3	3	113	121	sp|P36578|RL4_HUMAN Large ribosomal subunit protein uL4 OS=Homo sapiens OX=9606 GN=RPL4 PE=1 SV=5	Unmodified	10a
361	RVN(N-Glycosylation)TTQKR{Fuc:1; Hex:6; HexNAc:5; Neu5Ac:2}	3717.54	-1.28051e-06	8.34831	69.5218	0	1.42293e+08	88.7306	89.2711	89.2389	3	1	113	121	sp|P36578|RL4_HUMAN Large ribosomal subunit protein uL4 OS=Homo sapiens OX=9606 GN=RPL4 PE=1 SV=5	Unmodified	10a
362	MIEN(N-Glycosylation)GSLSFLPTLR{Fuc:1; Hex:5; HexNAc:4; Neu5Ac:1}	3636.58	-4.56502e-06	9.36386	64.9488	0	7.23315e+07	84.5487	84.8499	84.7551	3	3	266	280	sp|P21810|PGS1_HUMAN Biglycan OS=Homo sapiens OX=9606 GN=BGN PE=1 SV=2	Unmodified	10a
363	MIEN(N-Glycosylation)GSLSFLPTLR{Fuc:2; Hex:6; HexNAc:4}	3653.61	-7.53796e-06	11.8809	64.8751	0	1.3529e+08	84.5329	84.9294	84.8664	3	3	266	280	sp|P21810|PGS1_HUMAN Biglycan OS=Homo sapiens OX=9606 GN=BGN PE=1 SV=2	Unmodified	10a
364	MIEN(N-Glycosylation)GSLSFLPTLR{Fuc:1; Hex:5; HexNAc:4}	3345.49	-5.99485e-06	9.50576	64.2594	0	8.62352e+07	79.7383	79.9278	79.8813	3	3	266	280	sp|P21810|PGS1_HUMAN Biglycan OS=Homo sapiens OX=9606 GN=BGN PE=1 SV=2	Unmodified	10a
365	LLQVVYLHSNN(N-Glycosylation)ITK{Fuc:1; Hex:4; HexNAc:5}	3450.62	-8.99534e-06	-21.0731	22.4798	0	2.6438e+06	58.3604	58.3604	58.3604	3	1	300	314	sp|P21810|PGS1_HUMAN Biglycan OS=Homo sapiens OX=9606 GN=BGN PE=1 SV=2	Unmodified	10a
366	MIEN(N-Glycosylation)GSLSFLPTLR{Fuc:3; Hex:5; HexNAc:4}	3637.58	2.02936e-06	0	21.544	0	0	NA	NA	NA	3	1	266	280	sp|P21810|PGS1_HUMAN Biglycan OS=Homo sapiens OX=9606 GN=BGN PE=1 SV=2		10a
367	LLQVVYLHSNN(N-Glycosylation)ITK{Fuc:1; Hex:5; HexNAc:4}	3409.59	-6.29915e-06	10.9403	18.8624	0.00469484	3.39599e+07	58.0676	58.1755	58.0827	3	2	300	314	sp|P21810|PGS1_HUMAN Biglycan OS=Homo sapiens OX=9606 GN=BGN PE=1 SV=2	Unmodified	10a
368	LLQVVYLHSNN(N-Glycosylation)ITK{Fuc:1; Hex:5; HexNAc:4; Neu5Ac:2}	3991.78	-6.87946e-06	14.7752	13.7005	0.00469484	1.84189e+08	65.1638	65.6479	65.4148	3	2	300	314	sp|P21810|PGS1_HUMAN Biglycan OS=Homo sapiens OX=9606 GN=BGN PE=1 SV=2	Unmodified	10a
369	HN(N-Glycosylation)STGC(Carbamidomethyl)LR{Hex:5; HexNAc:4; Neu5Ac:2}	3148.21	-3.52119e-06	14.6343	50.6919	0	1.93295e+08	25.8163	26.2584	25.9492	3	2	289	297	sp|P10909|CLUS_HUMAN Clusterin OS=Homo sapiens OX=9606 GN=CLU PE=1 SV=1	Unmodified	10a
370	LAN(N-Glycosylation)LTQGEDQYYLR{Fuc:2; Hex:5; HexNAc:4; Neu5Ac:1}	3888.63	-2.98569e-06	0	21.7306	0	0	NA	NA	NA	3	2	371	385	sp|P10909|CLUS_HUMAN Clusterin OS=Homo sapiens OX=9606 GN=CLU PE=1 SV=1		10a
371	QVVEN(N-Glycosylation)MTR{Hex:3; HexNAc:2}	1867.81	-4.73053e-06	16.49	112.765	0	3.13999e+08	30.2397	30.5335	30.3586	2	2	385	393	sp|P10253|LYAG_HUMAN Lysosomal alpha-glucosidase OS=Homo sapiens OX=9606 GN=GAA PE=1 SV=4	Unmodified	10a
372	GVFITN(N-Glycosylation)ETGQPLIGK{Hex:6; HexNAc:2}	2951.34	-4.78446e-06	-21.7945	95.0473	0	3.83146e+06	63.1677	63.1677	63.1677	3	1	464	479	sp|P10253|LYAG_HUMAN Lysosomal alpha-glucosidase OS=Homo sapiens OX=9606 GN=GAA PE=1 SV=4	Unmodified	10a
373	QVVEN(N-Glycosylation)MTR{Hex:5; HexNAc:4; Neu5Ac:1}	2889.17	-3.6866e-06	14.4598	57.0282	0	1.13995e+08	26.9994	27.282	27.1173	3	1	385	393	sp|P10253|LYAG_HUMAN Lysosomal alpha-glucosidase OS=Homo sapiens OX=9606 GN=GAA PE=1 SV=4	Unmodified	10a
374	VVN(N-Glycosylation)STTGPGEHLR{Hex:5; HexNAc:6}	3397.42	-0.000876365	0	12.7892	0.00469484	0	NA	NA	NA	3	1	1064	1077	sp|P07996|TSP1_HUMAN Thrombospondin-1 OS=Homo sapiens OX=9606 GN=THBS1 PE=1 SV=2		10a
375	IVAERPGTN(N-Glycosylation)STGPAPMAPPR{Fuc:4; Hex:6; HexNAc:8; Neu5Ac:3}	6072.49	3.07418e-06	0	9.54329	0.0346154	0	NA	NA	NA	4	1	407	427	sp|Q13263|TIF1B_HUMAN Transcription intermediary factor 1-beta OS=Homo sapiens OX=9606 GN=TRIM28 PE=1 SV=5		10a
376	TPLTAN(N-Glycosylation)ITK{Fuc:1; Hex:5; HexNAc:4; Neu5Ac:1}	3017.31	-6.86827e-06	12.5406	70.57	0	1.65818e+08	40.8641	41.2891	41.047	3	2	314	323	sp|P0DOX2|IGA2_HUMAN Immunoglobulin alpha-2 heavy chain OS=Homo sapiens OX=9606 PE=1 SV=2	Unmodified	10a
377	YLYLASN(N-Glycosylation)HSNK{Fuc:1; Hex:5; HexNAc:4; Neu5Ac:1}	3368.39	-2.94933e-06	10.5328	62.8553	0	5.46001e+07	37.0723	37.2852	37.1338	3	1	585	596	sp|Q16853|AOC3_HUMAN Membrane primary amine oxidase OS=Homo sapiens OX=9606 GN=AOC3 PE=1 SV=3	Unmodified	10a
378	QPQPN(N-Glycosylation)VSELVVGPLPHPSYMR{Hex:5; HexNAc:2}	3560.64	-5.89238e-06	16.7918	47.9354	0	1.05158e+09	73.263	73.8144	73.4983	3;4	1	132	153	sp|Q16853|AOC3_HUMAN Membrane primary amine oxidase OS=Homo sapiens OX=9606 GN=AOC3 PE=1 SV=3	Unmodified	10a
379	QPQPN(N-Glycosylation)VSELVVGPLPHPSYMR{Hex:6; HexNAc:3; Neu5Ac:1}	4216.88	-5.94145e-06	12.8737	13.1516	0.00469484	177553423	76.701	76.9993	76.8583	3;4	1	132	153	sp|Q16853|AOC3_HUMAN Membrane primary amine oxidase OS=Homo sapiens OX=9606 GN=AOC3 PE=1 SV=3	Unmodified	10a
380	FN(N-Glycosylation)GSVSFFR{Hex:5; HexNAc:2}	2275.95	-4.07336e-06	16.4189	108.038	0	1.92823e+09	62.2331	62.9506	62.5293	2;3	6	85	94	sp|P55083|MFAP4_HUMAN Microfibril-associated glycoprotein 4 OS=Homo sapiens OX=9606 GN=MFAP4 PE=1 SV=2	Unmodified	10a
381	FN(N-Glycosylation)GSVSFFR{Hex:7; HexNAc:2}	2600.06	-5.12038e-06	11.1705	66.7402	0	120119238	61.6874	62.1859	61.8107	2	1	85	94	sp|P55083|MFAP4_HUMAN Microfibril-associated glycoprotein 4 OS=Homo sapiens OX=9606 GN=MFAP4 PE=1 SV=2	Unmodified	10a
382	VDLEDFEN(N-Glycosylation)NTAYAK{Fuc:3; Hex:5; HexNAc:4; Neu5Ac:1}	3979.6	-2.13805e-06	0	12.1369	0.0125	0	NA	NA	NA	3	1	129	143	sp|P55083|MFAP4_HUMAN Microfibril-associated glycoprotein 4 OS=Homo sapiens OX=9606 GN=MFAP4 PE=1 SV=2		10a
383	LQLSNGN(N-Glycosylation)R{Hex:5; HexNAc:2}	2116.91	-2.82088e-06	15.6092	106.185	0	1.63116e+08	29.1405	29.3449	29.2421	2	2	190	198	sp|P06731|CEAM5_HUMAN Carcinoembryonic antigen-related cell adhesion molecule 5 OS=Homo sapiens OX=9606 GN=CEACAM5 PE=1 SV=4	Unmodified	10a
384	LQLSNGN(N-Glycosylation)R{Hex:5; HexNAc:2}	2116.91	-2.82088e-06	15.6092	106.185	0	1.63116e+08	29.1405	29.3449	29.2421	2	2	546	554	sp|P06731|CEAM5_HUMAN Carcinoembryonic antigen-related cell adhesion molecule 5 OS=Homo sapiens OX=9606 GN=CEACAM5 PE=1 SV=4	Unmodified	10a
385	N(N-Glycosylation)DTASYK{Hex:5; HexNAc:2}	2013.77	3.35518e-06	12.8373	9.09653	0.0416667	9.99243e+07	29.0239	29.2859	29.1258	2	2	207	214	sp|P06731|CEAM5_HUMAN Carcinoembryonic antigen-related cell adhesion molecule 5 OS=Homo sapiens OX=9606 GN=CEACAM5 PE=1 SV=4	Unmodified	10a
386	N(N-Glycosylation)LTKLK{Hex:9; HexNAc:4}	2986.27	-5.27195e-06	-3.09088	62.8513	0	3.77037e+08	42.0483	73.4825	42.2949	3	6	1023	1029	sp|P35749|MYH11_HUMAN Myosin-11 OS=Homo sapiens OX=9606 GN=MYH11 PE=1 SV=3	Unmodified	10a
387	AKN(N-Glycosylation)LTK{Fuc:1; Hex:5; HexNAc:4; Neu5Ac:2}	3024.26	-5.64904e-06	12.1321	39.2358	0	5.4071e+08	58.3604	59.9145	58.9797	3	4	1021	1027	sp|P35749|MYH11_HUMAN Myosin-11 OS=Homo sapiens OX=9606 GN=MYH11 PE=1 SV=3	Unmodified	10a
388	NEEYN(N-Glycosylation)K{Hex:5; HexNAc:4; Neu5Ac:2}	3000.12	-2.82694e-06	13.7624	46.8925	0	2.93385e+08	25.8593	26.5807	26.14	3	2	51	57	sp|P02763|A1AG1_HUMAN Alpha-1-acid glycoprotein 1 OS=Homo sapiens OX=9606 GN=ORM1 PE=1 SV=2	Unmodified	10a
389	LYWISSGN(N-Glycosylation)HTINR{Hex:5; HexNAc:2}	2776.22	-6.13416e-06	12.0103	91.0092	0	4.90806e+07	53.1018	53.2703	53.1783	3	1	1755	1768	sp|Q07954|LRP1_HUMAN Prolow-density lipoprotein receptor-related protein 1 OS=Homo sapiens OX=9606 GN=LRP1 PE=1 SV=2	Unmodified	10a
390	WTGHN(N-Glycosylation)VTVVQR{Fuc:1; Hex:5; HexNAc:4}	3064.33	-4.07275e-06	14.2954	69.1989	0	9.72668e+07	33.5355	33.7165	33.6271	3	2	1506	1517	sp|Q07954|LRP1_HUMAN Prolow-density lipoprotein receptor-related protein 1 OS=Homo sapiens OX=9606 GN=LRP1 PE=1 SV=2	Unmodified	10a
391	GVTHLN(N-Glycosylation)ISGLK{Fuc:1; Hex:5; HexNAc:4; Neu5Ac:1}	3197.41	-7.24168e-06	-4.0833	63.7922	0	1.32324e+07	52.099	52.1589	52.1438	3	1	3947	3958	sp|Q07954|LRP1_HUMAN Prolow-density lipoprotein receptor-related protein 1 OS=Homo sapiens OX=9606 GN=LRP1 PE=1 SV=2	Unmodified	10a
392	GVTHLN(N-Glycosylation)ISGLK{Fuc:3; Hex:5; HexNAc:4}	3198.41	-5.33411e-07	0	46.7248	0	0	NA	NA	NA	3	1	3947	3958	sp|Q07954|LRP1_HUMAN Prolow-density lipoprotein receptor-related protein 1 OS=Homo sapiens OX=9606 GN=LRP1 PE=1 SV=2		10a
393	N(N-Glycosylation)STTLVM(Oxidation)HM(Oxidation)K{Fuc:2; Hex:5; HexNAc:4; Neu5Ac:1}	3398.34	3.08359e-06	0	8.66651	0.0479705	0	NA	NA	NA	3	1	1824	1834	sp|Q07954|LRP1_HUMAN Prolow-density lipoprotein receptor-related protein 1 OS=Homo sapiens OX=9606 GN=LRP1 PE=1 SV=2		10a
394	N(N-Glycosylation)VSKPR{Fuc:3; Hex:5; HexNAc:7}	3369.39	2.63543e-06	0	63.5316	0	0	NA	NA	NA	3	1	19	25	sp|Q9Y3U8|RL36_HUMAN Large ribosomal subunit protein eL36 OS=Homo sapiens OX=9606 GN=RPL36 PE=1 SV=3		10a
395	RLAVN(N-Glycosylation)R{Hex:8; HexNAc:4}	2836.2	-4.62657e-06	0	70.8489	0	0	NA	NA	NA	3	1	3666	3672	sp|O15230|LAMA5_HUMAN Laminin subunit alpha-5 OS=Homo sapiens OX=9606 GN=LAMA5 PE=1 SV=8		10a
396	LVGGPVAGGDPN(N-Glycosylation)QTIR{Hex:5; HexNAc:2}	2766.27	-8.41561e-06	9.5498	60.3442	0	3.44957e+07	43.1982	43.2595	43.244	2;3	2	83	99	sp|O15230|LAMA5_HUMAN Laminin subunit alpha-5 OS=Homo sapiens OX=9606 GN=LAMA5 PE=1 SV=8	Unmodified	10a
397	LN(N-Glycosylation)ASIADLQSQLR{Fuc:1; Hex:6; HexNAc:3; Neu5Ac:1}	3446.49	-3.71534e-06	0	10.1918	0.0204082	0	NA	NA	NA	3	1	2207	2220	sp|O15230|LAMA5_HUMAN Laminin subunit alpha-5 OS=Homo sapiens OX=9606 GN=LAMA5 PE=1 SV=8		10a
398	LN(N-Glycosylation)STMK{Fuc:1; Hex:6; HexNAc:4}	2623.05	-1.42961e-06	9.52957	77.8705	0	5.29073e+07	39.5692	39.7951	39.7047	3	1	2628	2634	sp|Q14573|ITPR3_HUMAN Inositol 1,4,5-trisphosphate receptor type 3 OS=Homo sapiens OX=9606 GN=ITPR3 PE=1 SV=2	Unmodified	10a
399	N(N-Glycosylation)LSDLLEKVK{Fuc:2; Hex:7; HexNAc:5}	3599.55	-1.46687e-06	0	17.1823	0.00469484	0	NA	NA	NA	3	1	418	428	sp|Q7Z4H8|PLGT3_HUMAN Protein O-glucosyltransferase 3 OS=Homo sapiens OX=9606 GN=POGLUT3 PE=1 SV=2		10a
400	TVDKKN(N-Glycosylation)ISEK{Fuc:1; Hex:5; HexNAc:4; Neu5Ac:1}	3220.38	-2.74784e-06	13.6164	38.8727	0	1.23609e+08	40.9405	41.2441	41.0621	3	2	1293	1303	sp|Q14966|ZN638_HUMAN Zinc finger protein 638 OS=Homo sapiens OX=9606 GN=ZNF638 PE=1 SV=2	Unmodified	10a
401	KHELLN(N-Glycosylation)STR{Fuc:1; Hex:7; HexNAc:5; Neu5Ac:1}	3683.52	1.03944e-06	11.0137	36.127	0	7.29491e+07	77.614	78.3182	77.9411	3	1	434	443	sp|P78347|GTF2I_HUMAN General transcription factor II-I OS=Homo sapiens OX=9606 GN=GTF2I PE=1 SV=2	Unmodified	10a
402	VTANNDKN(N-Glycosylation)R{Hex:6; HexNAc:4; Neu5Ac:2}	3397.35	-3.23995e-06	0	13.0204	0.00512821	0	NA	NA	NA	3	1	331	340	sp|P21333|FLNA_HUMAN Filamin-A OS=Homo sapiens OX=9606 GN=FLNA PE=1 SV=4		10a
403	ALVN(N-Glycosylation)FTR{Fuc:2; Hex:5; HexNAc:4; Neu5Ac:1}	3025.26	-1.62796e-06	-2.863	75.2937	0	22142139	58.2977	58.4226	58.4226	3	1	85	92	sp|P98160|PGBM_HUMAN Basement membrane-specific heparan sulfate proteoglycan core protein OS=Homo sapiens OX=9606 GN=HSPG2 PE=1 SV=4	Unmodified	10a
404	SLTQGSLIVGDLAPVN(N-Glycosylation)GTSQGK{Fuc:3; Hex:5; HexNAc:4}	4201.89	4.18691e-07	0	43.2403	0	0	NA	NA	NA	3	2	3764	3786	sp|P98160|PGBM_HUMAN Basement membrane-specific heparan sulfate proteoglycan core protein OS=Homo sapiens OX=9606 GN=HSPG2 PE=1 SV=4		10a
405	ALVN(N-Glycosylation)FTR{Hex:5; HexNAc:4}	2442.06	-6.78845e-06	11.363	42.1049	0	1.35171e+07	46.9895	47.112	47.036	2;3	1	85	92	sp|P98160|PGBM_HUMAN Basement membrane-specific heparan sulfate proteoglycan core protein OS=Homo sapiens OX=9606 GN=HSPG2 PE=1 SV=4	Unmodified	10a
406	NLHQSN(N-Glycosylation)TSR{Fuc:1; Hex:5; HexNAc:4; Neu5Ac:2}	3406.35	-3.71179e-06	12.9882	12.303	0.00512821	1.45004e+08	23.3424	24.7887	24.3384	3	4	1749	1758	sp|P98160|PGBM_HUMAN Basement membrane-specific heparan sulfate proteoglycan core protein OS=Homo sapiens OX=9606 GN=HSPG2 PE=1 SV=4	Unmodified	10a
407	SLTQGSLIVGDLAPVN(N-Glycosylation)GTSQGK{Fuc:2; Hex:6; HexNAc:4}	4217.87	2.78805e-06	-20.8733	8.80358	0.0444444	4386257	76.6689	76.6689	76.6689	3	2	3764	3786	sp|P98160|PGBM_HUMAN Basement membrane-specific heparan sulfate proteoglycan core protein OS=Homo sapiens OX=9606 GN=HSPG2 PE=1 SV=4	Unmodified	10a
408	N(N-Glycosylation)MTLFSDLVAEK{Fuc:3; Hex:5; HexNAc:4; Neu5Ac:1}	3718.54	-3.07131e-06	0	75.6747	0	0	NA	NA	NA	3	1	784	796	sp|P12110|CO6A2_HUMAN Collagen alpha-2(VI) chain OS=Homo sapiens OX=9606 GN=COL6A2 PE=1 SV=4		10a
409	GAPGLAGKN(N-Glycosylation)GTDGQKGK{Fuc:1; Hex:7; HexNAc:3}	3444.48	1.04051e-07	0	11.6738	0.0125	0	NA	NA	NA	3	1	318	335	sp|P12110|CO6A2_HUMAN Collagen alpha-2(VI) chain OS=Homo sapiens OX=9606 GN=COL6A2 PE=1 SV=4		10a
410	LN(N-Glycosylation)LTAAR{Fuc:3; Hex:5; HexNAc:4; Neu5Ac:1}	3109.29	1.90563e-06	0	82.1686	0	0	NA	NA	NA	3	1	559	566	sp|Q9Y6C2|EMIL1_HUMAN EMILIN-1 OS=Homo sapiens OX=9606 GN=EMILIN1 PE=1 SV=3		10a
411	GLN(N-Glycosylation)VTLSSTGR{Fuc:2; Hex:5; HexNAc:4; Neu5Ac:1}	3309.4	-5.05886e-06	0	13.4556	0.00469484	0	NA	NA	NA	3	1	1325	1336	sp|P0C0L5|CO4B_HUMAN Complement C4-B OS=Homo sapiens OX=9606 GN=C4B PE=1 SV=2		10a
412	LALN(N-Glycosylation)LTLR{Hex:5; HexNAc:2}	2129.01	-3.19762e-06	-20.9851	14.432	0.00512821	4.37454e+06	67.6907	67.7222	67.6907	2	2	1304	1312	sp|P55268|LAMB2_HUMAN Laminin subunit beta-2 OS=Homo sapiens OX=9606 GN=LAMB2 PE=1 SV=2	Unmodified	10a
413	N(N-Glycosylation)TSAASTAQLVEATEELRR{Fuc:1; Hex:4; HexNAc:5}	3855.73	-6.82444e-06	11.4295	12.0661	0.00469484	34908839	61.6239	61.7331	61.6708	3;4	3	1248	1267	sp|P55268|LAMB2_HUMAN Laminin subunit beta-2 OS=Homo sapiens OX=9606 GN=LAMB2 PE=1 SV=2	Unmodified	10a
414	TAN(N-Glycosylation)DTSTEAYNLLLR{Hex:5; HexNAc:2}	2897.26	-3.03368e-06	13.2887	89.8746	0	3.61575e+08	67.7065	68.2241	67.9893	2;3	1	1202	1217	sp|P11047|LAMC1_HUMAN Laminin subunit gamma-1 OS=Homo sapiens OX=9606 GN=LAMC1 PE=1 SV=3	Unmodified	10a
415	VN(N-Glycosylation)NTLSSQISR{Fuc:1; Hex:4; HexNAc:5}	3027.31	-2.47839e-06	11.6266	70.2188	0	6.68821e+07	35.063	35.2723	35.1229	3	2	1105	1116	sp|P11047|LAMC1_HUMAN Laminin subunit gamma-1 OS=Homo sapiens OX=9606 GN=LAMC1 PE=1 SV=3	Unmodified	10a
416	LLNN(N-Glycosylation)LTSIK{Hex:5; HexNAc:2}	2231.04	-2.30242e-06	10.4921	65.2134	0	9.08201e+07	53.4814	53.6967	53.6345	2	1	646	655	sp|P11047|LAMC1_HUMAN Laminin subunit gamma-1 OS=Homo sapiens OX=9606 GN=LAMC1 PE=1 SV=3	Unmodified	10a
417	N(N-Glycosylation)LTALR{Hex:5; HexNAc:2}	1902.84	-5.33164e-06	16.5155	79.9888	0	2.76015e+08	34.2712	34.6452	34.3773	2	2	341	347	sp|Q13753|LAMC2_HUMAN Laminin subunit gamma-2 OS=Homo sapiens OX=9606 GN=LAMC2 PE=1 SV=2	Unmodified	10a
418	LN(N-Glycosylation)DTVGVTK{Hex:5; HexNAc:2}	2161.95	-4.39755e-06	17.7374	78.6332	0	3.57163e+08	31.409	31.7496	31.497	2	2	2749	2758	sp|Q16787|LAMA3_HUMAN Laminin subunit alpha-3 OS=Homo sapiens OX=9606 GN=LAMA3 PE=1 SV=3	Unmodified	10a
419	FN(N-Glycosylation)KTKTFR{Hex:9; HexNAc:5; Neu5Ac:1}	3805.53	2.96906e-06	11.7916	55.246	0	1.01113e+09	72.1335	73.1068	72.7199	3;4	6	2943	2951	sp|Q16787|LAMA3_HUMAN Laminin subunit alpha-3 OS=Homo sapiens OX=9606 GN=LAMA3 PE=1 SV=3	Unmodified	10a
420	N(N-Glycosylation)ASGDELVR{Hex:4; HexNAc:2}	2013.82	7.20782e-06	16.6762	14.2893	0.00512821	196190688	29.582	29.8885	29.7268	2	2	2161	2170	sp|Q16787|LAMA3_HUMAN Laminin subunit alpha-3 OS=Homo sapiens OX=9606 GN=LAMA3 PE=1 SV=3	Unmodified	10a
421	ASNVTN(N-Glycosylation)KTDPR{Fuc:2; Hex:6; HexNAc:6; Neu5Ac:1}	3975.63	-4.06552e-06	0	20.3225	0.00469484	0	NA	NA	NA	3	1	1	12	sp|P07910|HNRPC_HUMAN Heterogeneous nuclear ribonucleoproteins C1/C2 OS=Homo sapiens OX=9606 GN=HNRNPC PE=1 SV=4		10a
422	ASN(N-Glycosylation)VTNKTDPR{Hex:8; HexNAc:4}	3311.38	-0.000311658	0	17.1257	0.00469484	0	NA	NA	NA	3	1	1	12	sp|P07910|HNRPC_HUMAN Heterogeneous nuclear ribonucleoproteins C1/C2 OS=Homo sapiens OX=9606 GN=HNRNPC PE=1 SV=4		10a
423	ASNVTN(N-Glycosylation)KTDPR{Hex:8; HexNAc:4}	3311.38	-0.000311658	0	17.1257	0.00469484	0	NA	NA	NA	3	1	1	12	sp|P07910|HNRPC_HUMAN Heterogeneous nuclear ribonucleoproteins C1/C2 OS=Homo sapiens OX=9606 GN=HNRNPC PE=1 SV=4		10a
424	TVLEN(N-Glycosylation)STSYEEAK{Hex:5; HexNAc:2}	2686.12	-4.66237e-06	15.157	130.386	0	4.71849e+08	35.6341	36.1626	35.8468	2;3	3	254	267	sp|Q13510|ASAH1_HUMAN Acid ceramidase OS=Homo sapiens OX=9606 GN=ASAH1 PE=1 SV=5	Unmodified	10a
425	TVLEN(N-Glycosylation)STSYEEAK{Hex:6; HexNAc:2}	2848.17	-2.83864e-06	11.18	87.5158	0	1.26728e+08	35.4221	35.7559	35.5583	2;3	2	254	267	sp|Q13510|ASAH1_HUMAN Acid ceramidase OS=Homo sapiens OX=9606 GN=ASAH1 PE=1 SV=5	Unmodified	10a
426	RTPAKMC(Carbamidomethyl)LN(N-Glycosylation)R{Fuc:1; Hex:7; HexNAc:4; Neu5Ac:1}	3629.5	-4.17794e-06	-21.377	22.1621	0	4.28039e+06	62.7789	62.8254	62.8254	3	2	333	343	sp|Q13510|ASAH1_HUMAN Acid ceramidase OS=Homo sapiens OX=9606 GN=ASAH1 PE=1 SV=5	Unmodified	10a
427	RTPAKM(Oxidation)C(Carbamidomethyl)LN(N-Glycosylation)R{Fuc:4; Hex:8; HexNAc:7; Neu5Ac:1}	4854.95	-1.73413e-06	0	14.0488	0.00469484	0	NA	NA	NA	4	1	333	343	sp|Q13510|ASAH1_HUMAN Acid ceramidase OS=Homo sapiens OX=9606 GN=ASAH1 PE=1 SV=5		10a
428	RTPAKM(Oxidation)C(Carbamidomethyl)LN(N-Glycosylation)R{Fuc:1; Hex:6; HexNAc:7; Neu5Ac:1}	4095.64	-0.00072702	0	9.63282	0.0316206	0	NA	NA	NA	4	1	333	343	sp|Q13510|ASAH1_HUMAN Acid ceramidase OS=Homo sapiens OX=9606 GN=ASAH1 PE=1 SV=5		10a
429	LPGREN(N-Glycosylation)K{Fuc:3; Hex:7; HexNAc:7}	3806.54	1.96343e-06	-6.60977	71.4297	0	1.25504e+07	72.0709	72.382	72.382	3;4	2	71	78	sp|Q07020|RL18_HUMAN Large ribosomal subunit protein eL18 OS=Homo sapiens OX=9606 GN=RPL18 PE=1 SV=2	Unmodified	10a
430	LPGREN(N-Glycosylation)K{Fuc:2; Hex:8; HexNAc:7}	3822.56	-3.49691e-06	12.0056	35.002	0	139808303	72.3503	72.7199	72.5675	3	3	71	78	sp|Q07020|RL18_HUMAN Large ribosomal subunit protein eL18 OS=Homo sapiens OX=9606 GN=RPL18 PE=1 SV=2	Unmodified	10a
431	LPGREN(N-Glycosylation)K{Fuc:3; Hex:6; HexNAc:5; Neu5Ac:2}	3820.54	-2.01414e-06	0	13.6785	0.00512821	0	NA	NA	NA	3	1	71	78	sp|Q07020|RL18_HUMAN Large ribosomal subunit protein eL18 OS=Homo sapiens OX=9606 GN=RPL18 PE=1 SV=2		10a
432	N(N-Glycosylation)LSLDVEANRQAISR{Fuc:2; Hex:5; HexNAc:4}	3599.58	1.70749e-06	0	13.1741	0.00469484	0	NA	NA	NA	3	1	260	275	sp|Q9H8L6|MMRN2_HUMAN Multimerin-2 OS=Homo sapiens OX=9606 GN=MMRN2 PE=1 SV=2		10a
433	FKHRN(N-Glycosylation)R{Fuc:1; Hex:5; HexNAc:7}	3234.35	1.25845e-06	0	64.0274	0	0	NA	NA	NA	3	1	164	170	sp|O75494|SRS10_HUMAN Serine/arginine-rich splicing factor 10 OS=Homo sapiens OX=9606 GN=SRSF10 PE=1 SV=1		10a
434	FKHRN(N-Glycosylation)R{Fuc:3; Hex:6; HexNAc:7; Neu5Ac:1}	3979.62	1.00982e-06	0	42.4464	0	0	NA	NA	NA	3	1	164	170	sp|O75494|SRS10_HUMAN Serine/arginine-rich splicing factor 10 OS=Homo sapiens OX=9606 GN=SRSF10 PE=1 SV=1		10a
435	NELMLN(N-Glycosylation)SSLMR{Hex:5; HexNAc:2}	2523.06	-1.49684e-06	0	22.1601	0	0	NA	NA	NA	2	1	129	140	sp|O00468|AGRIN_HUMAN Agrin OS=Homo sapiens OX=9606 GN=AGRN PE=1 SV=6		10a
436	LLEN(N-Glycosylation)M(Oxidation)TEVVR{Hex:6; HexNAc:5; Neu5Ac:1}	3497.43	2.2892e-06	7.68249	14.9886	0.00469484	6.00876e+07	42.7371	43.0106	43.0106	3	3	604	614	sp|Q6P996|PDXD1_HUMAN Pyridoxal-dependent decarboxylase domain-containing protein 1 OS=Homo sapiens OX=9606 GN=PDXDC1 PE=1 SV=2	Unmodified	10a
437	N(N-Glycosylation)HSIFLADINQER{Hex:6; HexNAc:2}	2934.27	-5.38333e-06	12.0507	103.671	0	5.78768e+07	53.6652	53.8512	53.7585	3	1	196	209	sp|P50897|PPT1_HUMAN Palmitoyl-protein thioesterase 1 OS=Homo sapiens OX=9606 GN=PPT1 PE=1 SV=1	Unmodified	10a
438	N(N-Glycosylation)YTLWR{Hex:6; HexNAc:2}	2229.91	-5.56344e-07	-5.17344	96.605	0	1.92916e+07	49.3521	49.5204	49.4754	2	2	183	189	sp|Q9UBR2|CATZ_HUMAN Cathepsin Z OS=Homo sapiens OX=9606 GN=CTSZ PE=1 SV=1	Unmodified	10a
439	N(N-Glycosylation)YTLWR{Hex:7; HexNAc:2}	2391.97	-3.63182e-06	8.03081	92.6663	0	5.51632e+07	48.8403	49.0862	48.9493	2	2	183	189	sp|Q9UBR2|CATZ_HUMAN Cathepsin Z OS=Homo sapiens OX=9606 GN=CTSZ PE=1 SV=1	Unmodified	10a
440	LEIC(Carbamidomethyl)N(N-Glycosylation)LTPDALK{Fuc:1; Hex:5; HexNAc:4; Neu5Ac:1}	3445.47	-4.3099e-06	0	20.6532	0	0	NA	NA	NA	3	1	347	359	sp|P07384|CAN1_HUMAN Calpain-1 catalytic subunit OS=Homo sapiens OX=9606 GN=CAPN1 PE=1 SV=1		10a
441	VTPERN(N-Glycosylation)R{Fuc:2; Hex:7; HexNAc:5}	3312.33	4.76599e-06	0	76.6637	0	0	NA	NA	NA	3	1	435	442	sp|O95171|SCEL_HUMAN Sciellin OS=Homo sapiens OX=9606 GN=SCEL PE=1 SV=2		10a
442	QDNRQIHPPKPGVYTETN(N-Glycosylation)R{Fuc:1; Hex:5; HexNAc:4}	4017.77	2.73027e-07	-3.51478	16.0745	0.00469484	2.16537e+07	61.5002	61.594	61.5628	4	1	205	224	sp|O95171|SCEL_HUMAN Sciellin OS=Homo sapiens OX=9606 GN=SCEL PE=1 SV=2	Unmodified	10a
443	ATAIN(N-Glycosylation)ASRALKSLIPLYQNFYEER{Fuc:1; Hex:5; HexNAc:4; Neu5Ac:2}	5118.3	-6.97743e-07	-18.0427	22.658	0	70108464	96.3683	96.3683	96.3683	4	1	1973	1997	sp|Q6GYQ0|RGPA1_HUMAN Ral GTPase-activating protein subunit alpha-1 OS=Homo sapiens OX=9606 GN=RALGAPA1 PE=1 SV=1	Unmodified	10a
444	ATAIN(N-Glycosylation)ASRALKSLIPLYQNFYEER{Fuc:3; Hex:5; HexNAc:4; Neu5Ac:1}	5119.32	1.6351e-07	0	21.0525	0	0	NA	NA	NA	4	1	1973	1997	sp|Q6GYQ0|RGPA1_HUMAN Ral GTPase-activating protein subunit alpha-1 OS=Homo sapiens OX=9606 GN=RALGAPA1 PE=1 SV=1		10a
445	FTN(N-Glycosylation)KTVAHVAC(Carbamidomethyl)NM(Oxidation)LHMLVHYVPR{Fuc:2; Hex:5; HexNAc:4; Neu5Ac:1}	4959.13	6.86105e-06	0	9.80919	0.0278884	0	NA	NA	NA	4	1	1326	1349	sp|Q6GYQ0|RGPA1_HUMAN Ral GTPase-activating protein subunit alpha-1 OS=Homo sapiens OX=9606 GN=RALGAPA1 PE=1 SV=1		10a
446	FTN(N-Glycosylation)KTVAHVAC(Carbamidomethyl)NMLHM(Oxidation)LVHYVPR{Fuc:2; Hex:5; HexNAc:4; Neu5Ac:1}	4959.13	6.86105e-06	0	9.80919	0.0278884	0	NA	NA	NA	4	1	1326	1349	sp|Q6GYQ0|RGPA1_HUMAN Ral GTPase-activating protein subunit alpha-1 OS=Homo sapiens OX=9606 GN=RALGAPA1 PE=1 SV=1		10a
447	TALIN(N-Glycosylation)STGEEVAMR{Fuc:1; Hex:9; HexNAc:4}	3908.63	-0.000266484	0	8.88539	0.0444444	0	NA	NA	NA	3	1	527	541	sp|P02545|LMNA_HUMAN Prelamin-A/C OS=Homo sapiens OX=9606 GN=LMNA PE=1 SV=1		10a
448	MPGGLLLGDVAPNFEAN(N-Glycosylation)TTVGR{Hex:3; HexNAc:2}	3120.43	3.25624e-06	0	12.2155	0.0125	0	NA	NA	NA	3	1	0	22	sp|P30041|PRDX6_HUMAN Peroxiredoxin-6 OS=Homo sapiens OX=9606 GN=PRDX6 PE=1 SV=3		10a
449	VYKPSAGN(N-Glycosylation)NSLYR{Hex:5; HexNAc:4; Neu5Ac:2}	3672.54	-4.75681e-06	14.1376	32.9108	0	5.98717e+08	39.299	40.0387	39.6752	3	3	154	167	sp|P02749|APOH_HUMAN Beta-2-glycoprotein 1 OS=Homo sapiens OX=9606 GN=APOH PE=1 SV=3	Unmodified	10a
450	VYKPSAGN(N-Glycosylation)NSLYR{Fuc:2; Hex:5; HexNAc:4; Neu5Ac:1}	3673.52	4.72589e-06	0	16.0181	0.00469484	0	NA	NA	NA	3	1	154	167	sp|P02749|APOH_HUMAN Beta-2-glycoprotein 1 OS=Homo sapiens OX=9606 GN=APOH PE=1 SV=3		10a
451	SSFLQVFN(N-Glycosylation)NSPDESSYYR{Fuc:3; Hex:5; HexNAc:4}	4199.72	-2.62784e-06	0	10.6808	0.0125	0	NA	NA	NA	3	1	586	604	sp|Q15436|SC23A_HUMAN Protein transport protein Sec23A OS=Homo sapiens OX=9606 GN=SEC23A PE=1 SV=2		10a
452	NTLFN(N-Glycosylation)LSNFLDK{Fuc:1; Hex:3; HexNAc:4}	2869.28	-5.41503e-06	0	10.9299	0.0125	0	NA	NA	NA	3	1	100	112	sp|Q13492|PICAL_HUMAN Phosphatidylinositol-binding clathrin assembly protein OS=Homo sapiens OX=9606 GN=PICALM PE=1 SV=2		10a
453	LQLSNGN(N-Glycosylation)R{Hex:5; HexNAc:2}	2116.91	-2.82088e-06	15.6092	106.185	0	1.63116e+08	29.1405	29.3449	29.2421	2	2	190	198	sp|P13688|CEAM1_HUMAN Carcinoembryonic antigen-related cell adhesion molecule 1 OS=Homo sapiens OX=9606 GN=CEACAM1 PE=1 SV=2	Unmodified	10a
454	YSC(Carbamidomethyl)DHN(N-Glycosylation)TSLSR{Hex:8; HexNAc:5}	3650.4	-4.31757e-06	-5.34056	14.0886	0.00469484	9.85604e+06	55.8108	55.8879	55.8108	3	1	812	823	sp|Q9UPN3|MACF1_HUMAN Microtubule-actin cross-linking factor 1, isoforms 1/2/3/4/5 OS=Homo sapiens OX=9606 GN=MACF1 PE=1 SV=4	Unmodified	10a
455	NRQKN(N-Glycosylation)R{Fuc:3; Hex:6; HexNAc:6}	3443.42	-1.23147e-06	0	41.6315	0	0	NA	NA	NA	3	1	653	659	sp|Q9UBH6|S53A1_HUMAN Solute carrier family 53 member 1 OS=Homo sapiens OX=9606 GN=XPR1 PE=1 SV=1		10a
456	LEN(N-Glycosylation)VSVALEFLEREHIKLVSIDSK{Fuc:1; Hex:5; HexNAc:4; Neu5Ac:1}	4827.26	-2.8742e-06	0	20.8363	0	0	NA	NA	NA	4	1	96	120	sp|Q14315|FLNC_HUMAN Filamin-C OS=Homo sapiens OX=9606 GN=FLNC PE=1 SV=3		10a
457	AEGPGLN(N-Glycosylation)R{Fuc:5; Hex:7; HexNAc:7}	4098.63	-7.09483e-08	0	10.9376	0.0193237	0	NA	NA	NA	3	1	871	879	sp|Q14315|FLNC_HUMAN Filamin-C OS=Homo sapiens OX=9606 GN=FLNC PE=1 SV=3		10a
458	TTQRIVAPPGGRAN(N-Glycosylation)ITSLG{Fuc:2; Hex:9; HexNAc:4}	4472	-0.000231603	-5.47995	11.3234	0.0125	1.30068e+07	79.3899	79.4848	79.4848	3	1	553	572	sp|Q16555|DPYL2_HUMAN Dihydropyrimidinase-related protein 2 OS=Homo sapiens OX=9606 GN=DPYSL2 PE=1 SV=1	Unmodified	10a
459	VGLVAYSN(N-Glycosylation)ETK{Hex:5; HexNAc:5}	3005.29	-4.17189e-06	0	11.0991	0.0125	0	NA	NA	NA	3	2	267	278	sp|A6NMZ7|CO6A6_HUMAN Collagen alpha-6(VI) chain OS=Homo sapiens OX=9606 GN=COL6A6 PE=1 SV=2		10a
460	LN(N-Glycosylation)ATAK{Fuc:4; Hex:7; HexNAc:6}	3553.43	8.3696e-07	0	9.54025	0.0280374	0	NA	NA	NA	3	1	928	934	sp|A6NMZ7|CO6A6_HUMAN Collagen alpha-6(VI) chain OS=Homo sapiens OX=9606 GN=COL6A6 PE=1 SV=2		10a
461	N(N-Glycosylation)RSNTPILVDGK{Fuc:1; Hex:8; HexNAc:3}	3365.48	-0.000312189	8.32787	9.812	0.0278884	6.93587e+07	32.9243	33.1194	32.9986	4	1	104	116	sp|P06744|G6PI_HUMAN Glucose-6-phosphate isomerase OS=Homo sapiens OX=9606 GN=GPI PE=1 SV=4	Unmodified	10a
462	IIQRN(N-Glycosylation)R{Fuc:1; Hex:6; HexNAc:6}	3135.34	-1.276e-06	15.8791	94.1509	0	3.26699e+08	76.0099	76.4506	76.1987	3	3	582	588	sp|P13807|GYS1_HUMAN Glycogen [starch] synthase, muscle OS=Homo sapiens OX=9606 GN=GYS1 PE=1 SV=2	Unmodified	10a
463	IIQRN(N-Glycosylation)R{Hex:4; HexNAc:7}	2868.27	-5.8463e-06	-4.45366	85.3626	0	6.1005e+06	77.4718	77.5031	77.5031	3	3	582	588	sp|P13807|GYS1_HUMAN Glycogen [starch] synthase, muscle OS=Homo sapiens OX=9606 GN=GYS1 PE=1 SV=2	Unmodified	10a
464	IIQRN(N-Glycosylation)R{Fuc:1; Hex:5; HexNAc:7}	3176.35	1.87543e-06	11.4141	70.2065	0	7.19742e+07	76.2457	76.4663	76.4189	3	2	582	588	sp|P13807|GYS1_HUMAN Glycogen [starch] synthase, muscle OS=Homo sapiens OX=9606 GN=GYS1 PE=1 SV=2	Unmodified	10a
465	IIQRN(N-Glycosylation)R{Hex:5; HexNAc:7}	3030.31	-2.48014e-06	10.3275	63.9422	0	2.14113e+07	76.7476	76.8742	76.8104	3	2	582	588	sp|P13807|GYS1_HUMAN Glycogen [starch] synthase, muscle OS=Homo sapiens OX=9606 GN=GYS1 PE=1 SV=2	Unmodified	10a
466	IIQRN(N-Glycosylation)R{Fuc:3; Hex:6; HexNAc:6}	3427.44	3.28117e-06	0	63.0848	0	0	NA	NA	NA	3	1	582	588	sp|P13807|GYS1_HUMAN Glycogen [starch] synthase, muscle OS=Homo sapiens OX=9606 GN=GYS1 PE=1 SV=2		10a
467	IIQRN(N-Glycosylation)R{Hex:7; HexNAc:6; Neu5Ac:1}	3442.43	-2.44837e-06	-4.81362	49.7092	0	8860528	73.075	73.1692	73.075	3	1	582	588	sp|P13807|GYS1_HUMAN Glycogen [starch] synthase, muscle OS=Homo sapiens OX=9606 GN=GYS1 PE=1 SV=2	Unmodified	10a
468	IIQRN(N-Glycosylation)R{Hex:6; HexNAc:6}	2989.28	-9.03842e-07	15.5962	42.5982	0	2.80846e+08	76.4663	76.89	76.6219	3	4	582	588	sp|P13807|GYS1_HUMAN Glycogen [starch] synthase, muscle OS=Homo sapiens OX=9606 GN=GYS1 PE=1 SV=2	Unmodified	10a
469	EEQFN(N-Glycosylation)STYR{Hex:5; HexNAc:5}	2998.18	-3.20632e-06	14.3938	64.4846	0	210523744	27.8817	28.1172	27.9562	3	2	172	181	sp|P01861|IGHG4_HUMAN Immunoglobulin heavy constant gamma 4 OS=Homo sapiens OX=9606 GN=IGHG4 PE=1 SV=2	Unmodified	10a
470	SITNN(N-Glycosylation)VSQIK{Fuc:1; Hex:4; HexNAc:6}	3115.35	-3.43945e-06	18.1656	65.9173	0	4.69127e+08	26.4046	26.5955	26.4782	3;4	4	973	983	sp|Q96Q89|KI20B_HUMAN Kinesin-like protein KIF20B OS=Homo sapiens OX=9606 GN=KIF20B PE=1 SV=3	Unmodified	10a
471	KN(N-Glycosylation)LTLSK{Fuc:1; Hex:6; HexNAc:6}	3139.34	-7.56204e-07	15.5543	39.2583	0	180438395	29.434	29.6975	29.5226	3	2	924	931	sp|Q96Q89|KI20B_HUMAN Kinesin-like protein KIF20B OS=Homo sapiens OX=9606 GN=KIF20B PE=1 SV=3	Unmodified	10a
472	N(N-Glycosylation)LTLSK{Fuc:2; Hex:8; HexNAc:7; Neu5Ac:1}	3975.6	-2.41361e-06	0	38.8358	0	0	NA	NA	NA	3	1	925	931	sp|Q96Q89|KI20B_HUMAN Kinesin-like protein KIF20B OS=Homo sapiens OX=9606 GN=KIF20B PE=1 SV=3		10a
473	N(N-Glycosylation)LTLSK{Fuc:4; Hex:8; HexNAc:7}	3976.6	9.85436e-07	0	32.7208	0	0	NA	NA	NA	3	1	925	931	sp|Q96Q89|KI20B_HUMAN Kinesin-like protein KIF20B OS=Homo sapiens OX=9606 GN=KIF20B PE=1 SV=3		10a
474	N(N-Glycosylation)LTLSK{Fuc:3; Hex:6; HexNAc:5; Neu5Ac:1}	3391.39	-1.84692e-06	0	32.3063	0	0	NA	NA	NA	3	1	925	931	sp|Q96Q89|KI20B_HUMAN Kinesin-like protein KIF20B OS=Homo sapiens OX=9606 GN=KIF20B PE=1 SV=3		10a
475	SELVN(N-Glycosylation)ETR{Hex:5; HexNAc:2}	2162.9	-2.57422e-06	13.0177	101.888	0	8.33744e+07	28.8637	29.0681	28.9509	2	2	157	165	sp|Q9UGT4|SUSD2_HUMAN Sushi domain-containing protein 2 OS=Homo sapiens OX=9606 GN=SUSD2 PE=1 SV=1	Unmodified	10a
476	FLPN(N-Glycosylation)KSR{Hex:6; HexNAc:3; Neu5Ac:1}	2733.15	-5.08639e-06	11.4454	95.3271	0	2.25186e+08	51.4695	52.1888	51.7335	3	2	312	319	sp|Q8WWI1|LMO7_HUMAN LIM domain only protein 7 OS=Homo sapiens OX=9606 GN=LMO7 PE=1 SV=3	Unmodified	10a
477	FLPN(N-Glycosylation)KSR{Hex:8; HexNAc:4; Neu5Ac:2}	3551.43	-3.00493e-06	13.025	66.6132	0	8.28994e+08	67.9737	69.2144	68.5709	3	2	312	319	sp|Q8WWI1|LMO7_HUMAN LIM domain only protein 7 OS=Homo sapiens OX=9606 GN=LMO7 PE=1 SV=3	Unmodified	10a
478	N(N-Glycosylation)RSVSGK{Hex:6; HexNAc:4; Neu5Ac:2}	3113.22	4.19521e-06	-4.30425	19.7317	0.00512821	2.02192e+07	40.6216	40.7441	40.7441	3	1	1604	1611	sp|Q8WWI1|LMO7_HUMAN LIM domain only protein 7 OS=Homo sapiens OX=9606 GN=LMO7 PE=1 SV=3	Unmodified	10a
479	KN(N-Glycosylation)LSYAPGYRR{Hex:6; HexNAc:6; Neu5Ac:1}	3805.57	7.25981e-06	8.53005	17.8502	0.00469484	4.3763e+07	62.013	62.2943	62.2331	3	2	487	498	sp|Q8WWI1|LMO7_HUMAN LIM domain only protein 7 OS=Homo sapiens OX=9606 GN=LMO7 PE=1 SV=3	Unmodified	10a
480	N(N-Glycosylation)ATKGTVNTEEKR{Fuc:1; Hex:8; HexNAc:4; Neu5Ac:1}	3992.64	1.89867e-07	0	9.95124	0.0243902	0	NA	NA	NA	3	1	722	735	sp|P49756|RBM25_HUMAN RNA-binding protein 25 OS=Homo sapiens OX=9606 GN=RBM25 PE=1 SV=3		10a
481	ELQRHN(N-Glycosylation)R{Hex:6; HexNAc:4; Neu5Ac:1}	3027.25	-6.01415e-06	-3.9943	78.5355	0	1.05215e+07	58.1293	58.2067	58.1293	3	2	246	253	sp|P40222|TXLNA_HUMAN Alpha-taxilin OS=Homo sapiens OX=9606 GN=TXLNA PE=1 SV=3	Unmodified	10a
482	GIIIN(N-Glycosylation)ETSAVVYAQLLTGR{Fuc:2; Hex:7; HexNAc:5}	4459.02	-4.40948e-06	-4.46152	39.4507	0	15909007	79.6428	79.7066	79.6428	4	1	785	804	sp|Q8IZH2|XRN1_HUMAN 5'-3' exoribonuclease 1 OS=Homo sapiens OX=9606 GN=XRN1 PE=1 SV=1	Unmodified	10a
483	GIIIN(N-Glycosylation)ETSAVVYAQLLTGR{Fuc:3; Hex:5; HexNAc:5}	4280.93	5.99079e-06	-5.25304	25.1292	0	27549954	80.0536	80.1474	80.0848	3;4	2	785	804	sp|Q8IZH2|XRN1_HUMAN 5'-3' exoribonuclease 1 OS=Homo sapiens OX=9606 GN=XRN1 PE=1 SV=1	Unmodified	10a
484	LPTSALVN(N-Glycosylation)LSHGSR{Fuc:3; Hex:5; HexNAc:4; Neu5Ac:1}	3802.65	-3.91024e-06	0	21.9293	0	0	NA	NA	NA	3	2	1163	1177	sp|Q8IZH2|XRN1_HUMAN 5'-3' exoribonuclease 1 OS=Homo sapiens OX=9606 GN=XRN1 PE=1 SV=1		10a
485	TQEKVN(N-Glycosylation)ATGPQFVSGVIVK{Hex:7; HexNAc:3; Neu5Ac:1}	4035.79	1.17544e-06	10.9161	18.919	0.00469484	1.17533e+08	84.5487	84.7871	84.7551	3;4	1	439	458	sp|Q4G0J3|LARP7_HUMAN La-related protein 7 OS=Homo sapiens OX=9606 GN=LARP7 PE=1 SV=1	Unmodified	10a
486	N(N-Glycosylation)FTVSAVIFKK{Fuc:1; Hex:6; HexNAc:5; Neu5Ac:2}	3969.68	-0.000251849	0	40.4767	0	0	NA	NA	NA	3	1	154	165	sp|Q08999|RBL2_HUMAN Retinoblastoma-like protein 2 OS=Homo sapiens OX=9606 GN=RBL2 PE=1 SV=3		10a
487	LERN(N-Glycosylation)FTVSAVIFK{Fuc:1; Hex:5; HexNAc:4; Neu5Ac:2}	3874.69	-0.000259157	0	18.2083	0.00469484	0	NA	NA	NA	3	1	151	164	sp|Q08999|RBL2_HUMAN Retinoblastoma-like protein 2 OS=Homo sapiens OX=9606 GN=RBL2 PE=1 SV=3		10a
488	N(N-Glycosylation)FTVSAVIFKK{Hex:8; HexNAc:4}	3362.51	-0.000312955	9.609	10.8632	0.0125	9.76195e+07	79.7066	79.9435	79.8971	3	5	154	165	sp|Q08999|RBL2_HUMAN Retinoblastoma-like protein 2 OS=Homo sapiens OX=9606 GN=RBL2 PE=1 SV=3	Unmodified	10a
489	LN(N-Glycosylation)NSVFQWYGR{Fuc:1; Hex:5; HexNAc:4}	3151.34	-8.40871e-06	0	23.7377	0	0	NA	NA	NA	3	1	651	662	sp|Q8WXX0|DYH7_HUMAN Dynein axonemal heavy chain 7 OS=Homo sapiens OX=9606 GN=DNAH7 PE=1 SV=2		10a
490	KFGPLGWNIPYEFN(N-Glycosylation)ETDLR{Hex:6; HexNAc:3; Neu5Ac:1}	4167.78	9.31871e-07	11.4832	13.7993	0.00469484	2.6064e+07	48.1762	48.4072	48.4072	4	1	3593	3612	sp|Q8WXX0|DYH7_HUMAN Dynein axonemal heavy chain 7 OS=Homo sapiens OX=9606 GN=DNAH7 PE=1 SV=2	Unmodified	10a
491	VIAAEGEM(Oxidation)N(N-Glycosylation)ASR{Fuc:3; Hex:6; HexNAc:5}	3688.49	-2.59081e-06	-21.3288	61.9812	0	2.98436e+06	64.1135	64.1135	64.1135	3	1	220	232	sp|P27105|STOM_HUMAN Stomatin OS=Homo sapiens OX=9606 GN=STOM PE=1 SV=3	Unmodified	10a
492	RDNPKPN(N-Glycosylation)VSEALR{Hex:5; HexNAc:4; Neu5Ac:2}	3699.58	-5.75299e-06	0	12.2274	0.0125	0	NA	NA	NA	3	1	28	41	sp|P82909|KGD4_HUMAN Alpha-ketoglutarate dehydrogenase component 4 OS=Homo sapiens OX=9606 GN=MRPS36 PE=1 SV=2		10a
493	VREIRYQGGN(N-Glycosylation)R{Fuc:1; Hex:6; HexNAc:4}	3277.41	5.43811e-07	17.9149	56.1428	0	4.30014e+08	26.3311	26.5369	26.4192	3;4	2	1564	1575	sp|P04275|VWF_HUMAN von Willebrand factor OS=Homo sapiens OX=9606 GN=VWF PE=1 SV=4	Unmodified	10a
494	LIDNN(N-Glycosylation)K{Hex:8; HexNAc:4}	2824.13	-9.62115e-07	12.7428	62.0256	0	3.24969e+07	24.8975	25.1557	25.0504	3	2	327	333	sp|P07602|SAP_HUMAN Prosaposin OS=Homo sapiens OX=9606 GN=PSAP PE=1 SV=2	Unmodified	10a
495	LIDNN(N-Glycosylation)K{Fuc:2; Hex:6; HexNAc:4}	2792.13	9.91117e-07	-21.5997	41.4414	0	4152826	27.9413	27.9413	27.9413	3	1	327	333	sp|P07602|SAP_HUMAN Prosaposin OS=Homo sapiens OX=9606 GN=PSAP PE=1 SV=2	Unmodified	10a
496	EN(N-Glycosylation)LSPK{Fuc:1; Hex:6; HexNAc:4}	2617.06	-1.10665e-06	13.1813	70.9102	0	80729025	31.8682	32.1054	32.0754	3	2	431	437	sp|A0FGR8|ESYT2_HUMAN Extended synaptotagmin-2 OS=Homo sapiens OX=9606 GN=ESYT2 PE=1 SV=1	Unmodified	10a
497	VIKEN(N-Glycosylation)LSPK{Hex:8; HexNAc:4; Neu5Ac:1}	3426.44	1.11129e-06	13.9874	63.4746	0	4.00962e+08	81.1656	81.9563	81.5127	3	2	428	437	sp|A0FGR8|ESYT2_HUMAN Extended synaptotagmin-2 OS=Homo sapiens OX=9606 GN=ESYT2 PE=1 SV=1	Unmodified	10a
498	VIKEN(N-Glycosylation)LSPK{Hex:7; HexNAc:4}	2973.28	5.87816e-06	-4.44838	22.2652	0	2.45268e+07	55.7949	56.1045	56.1045	3;4	1	428	437	sp|A0FGR8|ESYT2_HUMAN Extended synaptotagmin-2 OS=Homo sapiens OX=9606 GN=ESYT2 PE=1 SV=1	Unmodified	10a
499	LEEEEN(N-Glycosylation)LTR{Hex:9; HexNAc:5}	3605.38	8.86029e-06	12.9335	17.5182	0.00469484	111281079	59.9929	60.3996	60.163	3	2	95	104	sp|Q86V48|LUZP1_HUMAN Leucine zipper protein 1 OS=Homo sapiens OX=9606 GN=LUZP1 PE=1 SV=2	Unmodified	10a
500	ERGRN(N-Glycosylation)WSR{Hex:6; HexNAc:2}	2438.01	-5.05556e-08	15.185	101.361	0	6.03927e+08	61.9516	62.482	62.2331	2;3	4	2117	2125	sp|Q9BTC0|DIDO1_HUMAN Death-inducer obliterator 1 OS=Homo sapiens OX=9606 GN=DIDO1 PE=1 SV=5	Unmodified	10a
501	ERGRN(N-Glycosylation)WSR{Fuc:1; Hex:6; HexNAc:6}	3396.39	-2.00114e-06	10.4761	97.3396	0	5.12677e+07	59.0433	59.2913	59.15	3	1	2117	2125	sp|Q9BTC0|DIDO1_HUMAN Death-inducer obliterator 1 OS=Homo sapiens OX=9606 GN=DIDO1 PE=1 SV=5	Unmodified	10a
502	ERGRN(N-Glycosylation)WSR{Hex:8; HexNAc:2}	2762.11	2.21033e-06	9.40101	65.6645	0	1.4394e+07	61.5471	61.7028	61.6088	2	1	2117	2125	sp|Q9BTC0|DIDO1_HUMAN Death-inducer obliterator 1 OS=Homo sapiens OX=9606 GN=DIDO1 PE=1 SV=5	Unmodified	10a
503	N(N-Glycosylation)WSRER{Hex:4; HexNAc:4; Neu5Ac:1}	2598.04	-3.1327e-06	10.113	42.5478	0	329267124	33.3557	34.1957	33.7019	2;3	2	2121	2127	sp|Q9BTC0|DIDO1_HUMAN Death-inducer obliterator 1 OS=Homo sapiens OX=9606 GN=DIDO1 PE=1 SV=5	Unmodified	10a
504	LGLLDNHSSEFN(N-Glycosylation)VTR{Fuc:1; Hex:4; HexNAc:4; Neu5Ac:1}	3598.55	-5.3491e-06	0	15.9469	0.00469484	0	NA	NA	NA	3	1	444	459	sp|P36776|LONM_HUMAN Lon protease homolog, mitochondrial OS=Homo sapiens OX=9606 GN=LONP1 PE=1 SV=2		10a
505	C(Carbamidomethyl)DEPILSN(N-Glycosylation)RSGDHR{Fuc:2; Hex:4; HexNAc:4; Neu5Ac:1}	3698.51	-5.86894e-06	0	9.16378	0.0416667	0	NA	NA	NA	3	1	132	146	sp|P30086|PEBP1_HUMAN Phosphatidylethanolamine-binding protein 1 OS=Homo sapiens OX=9606 GN=PEBP1 PE=1 SV=3		10a
506	GLN(N-Glycosylation)VTLSSTGR{Fuc:2; Hex:5; HexNAc:4; Neu5Ac:1}	3309.4	-5.05886e-06	0	13.4556	0.00469484	0	NA	NA	NA	3	1	1325	1336	sp|P0C0L4|CO4A_HUMAN Complement C4-A OS=Homo sapiens OX=9606 GN=C4A PE=1 SV=2		10a
507	FVPLLPGN(N-Glycosylation)R{Hex:5; HexNAc:5}	2837.24	2.85505e-06	9.9724	8.9828	0.0280374	3.44938e+07	26.4192	26.6399	26.4782	3	2	1193	1202	sp|P78527|PRKDC_HUMAN DNA-dependent protein kinase catalytic subunit OS=Homo sapiens OX=9606 GN=PRKDC PE=1 SV=3	Unmodified	10a
508	M(Oxidation)QQELEKN(N-Glycosylation)ITR{Hex:6; HexNAc:5; Neu5Ac:2}	3974.61	-1.27974e-06	-21.6524	12.3841	0.00930233	5793401	84.5329	84.7078	84.5329	3	1	1651	1662	sp|Q9UPS8|ANR26_HUMAN Ankyrin repeat domain-containing protein 26 OS=Homo sapiens OX=9606 GN=ANKRD26 PE=1 SV=4	Unmodified	10a
509	TRHSPTPQQSN(N-Glycosylation)R{Fuc:1; Hex:5; HexNAc:4}	3176.33	1.3352e-06	15.7057	15.3624	0.00469484	169621769	39.1457	39.4362	39.299	3	2	410	422	sp|Q8IYB3|SRRM1_HUMAN Serine/arginine repetitive matrix protein 1 OS=Homo sapiens OX=9606 GN=SRRM1 PE=1 SV=2	Unmodified	10a
510	VKIYTFN(N-Glycosylation)QSR{Hex:3; HexNAc:2}	2146.98	4.51688e-06	14.8875	10.6675	0.0165975	179380606	52.8843	53.2703	53.0551	2	2	182	192	sp|Q16851|UGPA_HUMAN UTP--glucose-1-phosphate uridylyltransferase OS=Homo sapiens OX=9606 GN=UGP2 PE=1 SV=5	Unmodified	10a
511	KEN(N-Glycosylation)ITAK{Hex:4; HexNAc:3; Neu5Ac:1}	2351.01	-3.12601e-06	0	9.637	0.0280374	0	NA	NA	NA	2	1	1075	1082	sp|Q5T5P2|SKT_HUMAN Sickle tail protein homolog OS=Homo sapiens OX=9606 GN=KIAA1217 PE=1 SV=2		10a
512	N(N-Glycosylation)LTFNITKTIR{Fuc:1; Hex:5; HexNAc:4; Neu5Ac:2}	3670.6	-2.44552e-06	12.086	56.1383	0	3.47005e+08	49.0862	49.5058	49.2274	3;4	7	147	158	sp|H3BS89|T178B_HUMAN Transmembrane protein 178B OS=Homo sapiens OX=9606 GN=TMEM178B PE=2 SV=1	Unmodified	10a
513	LSPFN(N-Glycosylation)ITHR{Fuc:1; Hex:7; HexNAc:4; Neu5Ac:2}	3758.53	-2.51314e-06	10.9329	24.3079	0	4.63641e+07	47.7602	48.1136	47.9116	3	1	569	578	sp|Q92835|SHIP1_HUMAN Phosphatidylinositol 3,4,5-trisphosphate 5-phosphatase 1 OS=Homo sapiens OX=9606 GN=INPP5D PE=1 SV=2	Unmodified	10a
514	KLSPFN(N-Glycosylation)ITHR{Fuc:3; Hex:5; HexNAc:6}	3678.61	-5.9413e-06	0	23.24	0	0	NA	NA	NA	3	1	568	578	sp|Q92835|SHIP1_HUMAN Phosphatidylinositol 3,4,5-trisphosphate 5-phosphatase 1 OS=Homo sapiens OX=9606 GN=INPP5D PE=1 SV=2		10a
515	ALILQHKEN(N-Glycosylation)R{Fuc:2; Hex:7; HexNAc:4}	3459.5	-4.83576e-07	0	10.7963	0.0125	0	NA	NA	NA	3	1	245	255	sp|Q8IYM0|F186B_HUMAN Protein FAM186B OS=Homo sapiens OX=9606 GN=FAM186B PE=2 SV=2		10a
516	SLN(N-Glycosylation)HSKQRSTLPR{Fuc:1; Hex:5; HexNAc:4; Neu5Ac:1}	3582.6	-8.69222e-06	11.2269	33.5921	0	4.55409e+07	45.8465	45.9825	45.9073	3	2	104	117	sp|Q63HR2|TENS2_HUMAN Tensin-2 OS=Homo sapiens OX=9606 GN=TNS2 PE=1 SV=2	Unmodified	10a
517	GYIGVVN(N-Glycosylation)R{Hex:5; HexNAc:2}	2092.91	-2.94633e-06	10.7962	17.8562	0.00512821	46057223	46.3315	46.4838	46.3774	2	2	229	237	sp|P50570|DYN2_HUMAN Dynamin-2 OS=Homo sapiens OX=9606 GN=DNM2 PE=1 SV=2	Unmodified	10a
518	ETN(N-Glycosylation)LSTK{Fuc:1; Hex:6; HexNAc:5; Neu5Ac:1}	3216.27	-1.57168e-06	14.9073	78.8425	0	4.25133e+08	42.9357	43.7148	43.3201	3	2	1678	1685	sp|Q92817|EVPL_HUMAN Envoplakin OS=Homo sapiens OX=9606 GN=EVPL PE=1 SV=3	Unmodified	10a
519	ETN(N-Glycosylation)LSTK{Fuc:1; Hex:4; HexNAc:4}	2397.98	3.41349e-06	9.19616	39.7224	0	3.6988e+07	39.5692	39.7798	39.7199	2	2	1678	1685	sp|Q92817|EVPL_HUMAN Envoplakin OS=Homo sapiens OX=9606 GN=EVPL PE=1 SV=3	Unmodified	10a
520	ALM(Oxidation)HLN(N-Glycosylation)ATLR{Hex:6; HexNAc:7}	3548.5	-2.21372e-06	-21.0996	13.4449	0.00469484	8.58441e+06	66.2804	66.3266	66.2804	3	2	226	236	sp|O75900|MMP23_HUMAN Matrix metalloproteinase-23 OS=Homo sapiens OX=9606 GN=MMP23B PE=1 SV=2	Unmodified	10a
521	EHPAARQIELDLN(N-Glycosylation)R{Fuc:2; Hex:6; HexNAc:5}	3940.69	1.7628e-06	0	8.76293	0.0444444	0	NA	NA	NA	3	1	662	676	sp|Q9BYX2|TBD2A_HUMAN TBC1 domain family member 2A OS=Homo sapiens OX=9606 GN=TBC1D2 PE=1 SV=3		10a
522	ASN(N-Glycosylation)RSC(Carbamidomethyl)AIM{Hex:7; HexNAc:8}	3767.47	-5.14038e-06	0	12.0709	0.0147783	0	NA	NA	NA	3	1	577	586	sp|P20700|LMNB1_HUMAN Lamin-B1 OS=Homo sapiens OX=9606 GN=LMNB1 PE=1 SV=2		10a
523	AAKPRN(N-Glycosylation)R{Fuc:1; Hex:7; HexNAc:6}	3310.37	2.58873e-06	12.0246	45.7849	0	6.96743e+07	41.5937	41.8373	41.6548	3	1	184	191	sp|Q8WX93|PALLD_HUMAN Palladin OS=Homo sapiens OX=9606 GN=PALLD PE=1 SV=3	Unmodified	10a
524	IIEIAN(N-Glycosylation)K{Hex:5; HexNAc:6}	2828.23	-4.49324e-06	0	17.2716	0.00512821	0	NA	NA	NA	3	1	298	305	sp|P41218|MNDA_HUMAN Myeloid cell nuclear differentiation antigen OS=Homo sapiens OX=9606 GN=MNDA PE=1 SV=1		10a
525	KIN(N-Glycosylation)ETFVDKDFVPYQDIR{Hex:7; HexNAc:5; Neu5Ac:2}	4958.12	-5.24527e-06	0	12.7526	0.00469484	0	NA	NA	NA	4	1	137	155	sp|Q8WUA2|PPIL4_HUMAN Peptidyl-prolyl cis-trans isomerase-like 4 OS=Homo sapiens OX=9606 GN=PPIL4 PE=1 SV=1		10a
526	RGFFNLN(N-Glycosylation)R{Hex:5; HexNAc:3}	2442.06	-8.03779e-06	-4.95123	12.9196	0.00512821	10648187	46.9746	47.0665	47.021	2	1	42	50	sp|Q92614|MY18A_HUMAN Unconventional myosin-XVIIIa OS=Homo sapiens OX=9606 GN=MYO18A PE=1 SV=3	Unmodified	10a
527	LN(N-Glycosylation)WTSLLPASFTKNYKPVVQTTGNAR{Fuc:2; Hex:5; HexNAc:4}	4820.27	-5.88638e-06	-21.5096	26.6603	0	42253864	96.4983	96.4983	96.4983	4	1	285	311	sp|Q6PIU2|NCEH1_HUMAN Neutral cholesterol ester hydrolase 1 OS=Homo sapiens OX=9606 GN=NCEH1 PE=1 SV=3	Unmodified	10a
528	RTVN(N-Glycosylation)STR{Fuc:1; Hex:6; HexNAc:5}	2966.21	5.16839e-06	14.4283	82.2411	0	1.70879e+08	39.2698	39.7495	39.4054	3	2	42	49	sp|Q5SSJ5|HP1B3_HUMAN Heterochromatin protein 1-binding protein 3 OS=Homo sapiens OX=9606 GN=HP1BP3 PE=1 SV=1	Unmodified	10a
529	TVN(N-Glycosylation)STRETPPKSK{Hex:6; HexNAc:5}	3431.47	3.09383e-06	10.0031	14.5396	0.00469484	4.5963e+07	41.1533	41.2737	41.1986	3	1	43	56	sp|Q5SSJ5|HP1B3_HUMAN Heterochromatin protein 1-binding protein 3 OS=Homo sapiens OX=9606 GN=HP1BP3 PE=1 SV=1	Unmodified	10a
530	DKDPVN(N-Glycosylation)KSGGK{Fuc:2; Hex:7; HexNAc:6}	3788.56	-1.31072e-06	0	14.3765	0.00469484	0	NA	NA	NA	3	1	18	29	sp|P62851|RS25_HUMAN Small ribosomal subunit protein eS25 OS=Homo sapiens OX=9606 GN=RPS25 PE=1 SV=1		10a
531	ILN(N-Glycosylation)M(Oxidation)SSGR{Fuc:3; Hex:6; HexNAc:5; Neu5Ac:1}	3609.44	-4.75127e-06	0	18.646	0.00512821	0	NA	NA	NA	3	1	242	250	sp|P31937|3HIDH_HUMAN 3-hydroxyisobutyrate dehydrogenase, mitochondrial OS=Homo sapiens OX=9606 GN=HIBADH PE=1 SV=2		10a
532	N(N-Glycosylation)ASNTEKLTDQVMQNPR{Fuc:1; Hex:8; HexNAc:8}	5012.07	-3.62895e-06	0	11.9577	0.0125	0	NA	NA	NA	5	1	19	36	sp|Q99733|NP1L4_HUMAN Nucleosome assembly protein 1-like 4 OS=Homo sapiens OX=9606 GN=NAP1L4 PE=1 SV=1		10a
533	LLSN(N-Glycosylation)SSSLWR{Fuc:4; Hex:7; HexNAc:6}	4098.67	5.39654e-06	0	11.0632	0.0125	0	NA	NA	NA	3	1	255	265	sp|Q9BW92|SYTM_HUMAN Threonine--tRNA ligase, mitochondrial OS=Homo sapiens OX=9606 GN=TARS2 PE=1 SV=1		10a
534	ETPPNGN(N-Glycosylation)LSPAPRLR{Fuc:1; Hex:5; HexNAc:4; Neu5Ac:2}	3969.68	-0.000249488	0	25.4347	0	0	NA	NA	NA	3	1	995	1010	sp|P48634|PRC2A_HUMAN Protein PRRC2A OS=Homo sapiens OX=9606 GN=PRRC2A PE=1 SV=3		10a
535	ETPPNGN(N-Glycosylation)LSPAPRLR{Fuc:1; Hex:5; HexNAc:4}	3386.52	-5.05673e-06	-20.9996	23.1909	0	4968714	78.7613	78.7613	78.7613	3	3	995	1010	sp|P48634|PRC2A_HUMAN Protein PRRC2A OS=Homo sapiens OX=9606 GN=PRRC2A PE=1 SV=3	Unmodified	10a
536	ETPPNGN(N-Glycosylation)LSPAPRLR{Fuc:1; Hex:5; HexNAc:4; Neu5Ac:2}	3968.7	-2.24152e-06	-5.71637	20.6068	0	1.55781e+07	89.7017	89.7962	89.7017	3	1	995	1010	sp|P48634|PRC2A_HUMAN Protein PRRC2A OS=Homo sapiens OX=9606 GN=PRRC2A PE=1 SV=3	Unmodified	10a
537	ETPPNGN(N-Glycosylation)LSPAPRLR{Fuc:3; Hex:5; HexNAc:4; Neu5Ac:1}	3969.73	-6.0427e-06	0	9.0673	0.0416667	0	NA	NA	NA	3	1	995	1010	sp|P48634|PRC2A_HUMAN Protein PRRC2A OS=Homo sapiens OX=9606 GN=PRRC2A PE=1 SV=3		10a
538	VKDLM(Oxidation)VIN(N-Glycosylation)R{Fuc:1; Hex:6; HexNAc:5; Neu5Ac:2}	3818.6	-4.91476e-06	8.10807	54.5952	0	5.08685e+07	39.4511	39.7951	39.6146	3	1	221	230	sp|Q96KA5|CLP1L_HUMAN Lipid scramblase CLPTM1L OS=Homo sapiens OX=9606 GN=CLPTM1L PE=1 SV=1	Unmodified	10a
539	TVN(N-Glycosylation)VSVPKKTR{Fuc:1; Hex:6; HexNAc:5; Neu5Ac:1}	3652.6	3.94703e-07	0	15.6002	0.00469484	0	NA	NA	NA	3	1	88	99	sp|Q96KA5|CLP1L_HUMAN Lipid scramblase CLPTM1L OS=Homo sapiens OX=9606 GN=CLPTM1L PE=1 SV=1		10a
540	N(N-Glycosylation)LTKEAIR{Fuc:1; Hex:6; HexNAc:5; Neu5Ac:2}	3659.51	4.29852e-08	10.9761	45.2854	0	1.63934e+08	41.3039	41.8684	41.6093	3	2	238	246	sp|P23193|TCEA1_HUMAN Transcription elongation factor A protein 1 OS=Homo sapiens OX=9606 GN=TCEA1 PE=1 SV=2	Unmodified	10a
541	DLN(N-Glycosylation)KSINPDEAVAYGAAVQAAILM(Oxidation)GDK{Fuc:1; Hex:5; HexNAc:4; Neu5Ac:1}	4849.11	3.76669e-06	12.0385	17.3019	0.00469484	4.70326e+07	77.0462	77.235	77.1723	5	2	357	384	sp|P0DMV8|HS71A_HUMAN Heat shock 70 kDa protein 1A OS=Homo sapiens OX=9606 GN=HSPA1A PE=1 SV=1	Unmodified	10a
542	VMVLN(N-Glycosylation)R{Fuc:1; Hex:6; HexNAc:6; Neu5Ac:2}	3649.46	-1.56038e-06	12.6288	38.5879	0	1.07032e+08	25.0354	25.5779	25.1557	3	1	133	139	sp|Q99536|VAT1_HUMAN Synaptic vesicle membrane protein VAT-1 homolog OS=Homo sapiens OX=9606 GN=VAT1 PE=1 SV=2	Unmodified	10a
543	VSN(N-Glycosylation)YSR{Hex:6; HexNAc:4; Neu5Ac:2}	3091.19	-4.87284e-06	13.7115	47.3699	0	7.42812e+08	26.5227	27.2509	26.6685	3	2	198	204	sp|P15328|FOLR1_HUMAN Folate receptor alpha OS=Homo sapiens OX=9606 GN=FOLR1 PE=1 SV=3	Unmodified	10a
544	VSN(N-Glycosylation)YSR{Hex:6; HexNAc:4; Neu5Ac:1}	2800.1	-6.35457e-06	11.4231	46.4772	0	5.5441e+07	25.5326	26.0806	25.7279	3	2	198	204	sp|P15328|FOLR1_HUMAN Folate receptor alpha OS=Homo sapiens OX=9606 GN=FOLR1 PE=1 SV=3	Unmodified	10a
545	ILQVSFKTN(N-Glycosylation)K{Fuc:1; Hex:6; HexNAc:4}	3107.38	5.55696e-07	18.1405	17.1256	0.00469484	4.03091e+08	41.548	41.9138	41.6857	3	2	313	323	sp|Q15717|ELAV1_HUMAN ELAV-like protein 1 OS=Homo sapiens OX=9606 GN=ELAVL1 PE=1 SV=2	Unmodified	10a
546	ADLVN(N-Glycosylation)R{Fuc:2; Hex:7; HexNAc:4}	2925.18	-3.11358e-06	16.4742	70.086	0	7.51154e+08	38.8537	39.4207	39.1303	2;3	2	374	380	sp|Q8WUM4|PDC6I_HUMAN Programmed cell death 6-interacting protein OS=Homo sapiens OX=9606 GN=PDCD6IP PE=1 SV=1	Unmodified	10a
547	ADLVN(N-Glycosylation)R{Hex:9; HexNAc:4; Neu5Ac:1}	3248.25	3.37222e-06	11.4379	46.9354	0	2.76576e+08	29.0239	29.6395	29.2564	3	2	374	380	sp|Q8WUM4|PDC6I_HUMAN Programmed cell death 6-interacting protein OS=Homo sapiens OX=9606 GN=PDCD6IP PE=1 SV=1	Unmodified	10a
548	ALRATN(N-Glycosylation)NSLER{Fuc:1; Hex:8; HexNAc:5}	3701.55	-3.08994e-06	-5.50117	15.6877	0.00469484	1.13858e+07	77.8179	77.9411	77.8491	3	3	743	754	sp|P45974|UBP5_HUMAN Ubiquitin carboxyl-terminal hydrolase 5 OS=Homo sapiens OX=9606 GN=USP5 PE=1 SV=2	Unmodified	10a
549	KMAN(N-Glycosylation)SSPVLSK{Fuc:1; Hex:5; HexNAc:4}	2929.28	-5.82065e-06	-4.94816	19.8157	0.00469484	1.13188e+07	38.1567	38.2318	38.1865	3	2	212	223	sp|Q9NXE8|CWC25_HUMAN Pre-mRNA-splicing factor CWC25 homolog OS=Homo sapiens OX=9606 GN=CWC25 PE=1 SV=1	Unmodified	10a
550	QSIQRN(N-Glycosylation)MSAMER{Fuc:1; Hex:8; HexNAc:4}	3705.52	-0.000280017	0	10.2028	0.0204082	0	NA	NA	NA	3	1	290	302	sp|Q92747|ARC1A_HUMAN Actin-related protein 2/3 complex subunit 1A OS=Homo sapiens OX=9606 GN=ARPC1A PE=1 SV=2		10a
551	ALKN(N-Glycosylation)YTK{Fuc:2; Hex:7; HexNAc:7}	3684.52	-9.73931e-07	10.9001	52.5665	0	4.37612e+07	77.5975	78.2386	77.9565	3	3	245	252	sp|Q96MW7|TIGD1_HUMAN Tigger transposable element-derived protein 1 OS=Homo sapiens OX=9606 GN=TIGD1 PE=1 SV=1	Unmodified	10a
552	NEEYN(N-Glycosylation)K{Hex:5; HexNAc:4; Neu5Ac:2}	3000.12	-2.82694e-06	13.7624	46.8925	0	2.93385e+08	25.8593	26.5807	26.14	3	2	51	57	sp|P19652|A1AG2_HUMAN Alpha-1-acid glycoprotein 2 OS=Homo sapiens OX=9606 GN=ORM2 PE=1 SV=2	Unmodified	10a
553	SVKEDSN(N-Glycosylation)LTLQEKK{Fuc:1; Hex:5; HexNAc:4; Neu5Ac:1}	3677.62	-6.1834e-06	11.6146	40.4007	0	197298720	82.9868	83.5553	83.3024	3	2	1442	1456	sp|P46940|IQGA1_HUMAN Ras GTPase-activating-like protein IQGAP1 OS=Homo sapiens OX=9606 GN=IQGAP1 PE=1 SV=1	Unmodified	10a
554	AKN(N-Glycosylation)ESWIK{Hex:7; HexNAc:7; Neu5Ac:1}	3821.55	-2.21228e-06	9.92939	24.8923	0	5.88832e+07	57.9131	58.191	58.1293	3;4	2	28	36	sp|Q5T681|CJ062_HUMAN Uncharacterized protein C10orf62 OS=Homo sapiens OX=9606 GN=C10orf62 PE=1 SV=1	Unmodified	10a
555	KIN(N-Glycosylation)QTK{Fuc:1; Hex:7; HexNAc:5; Neu5Ac:2}	3608.46	-3.29657e-06	10.0422	38.9816	0	8.59156e+07	61.9516	62.4507	62.2487	3	3	1398	1404	sp|Q8NDH2|CC168_HUMAN Leucine-rich repeat transmembrane protein CCDC168 OS=Homo sapiens OX=9606 GN=CCDC168 PE=2 SV=3	Unmodified	10a
556	C(Carbamidomethyl)ILSN(N-Glycosylation)RTRR{Fuc:1; Hex:5; HexNAc:3; Neu5Ac:1}	3031.29	5.68473e-07	4.76139	18.4086	0.00512821	2.4326e+07	55.7949	56.0269	55.8574	3	2	2231	2240	sp|Q8NDH2|CC168_HUMAN Leucine-rich repeat transmembrane protein CCDC168 OS=Homo sapiens OX=9606 GN=CCDC168 PE=2 SV=3	Unmodified	10a
557	RKELSC(Carbamidomethyl)N(N-Glycosylation)LTTK{Fuc:3; Hex:5; HexNAc:4; Neu5Ac:1}	3700.6	-1.07362e-05	-4.64843	17.7559	0.00469484	1.20374e+07	76.7792	76.9681	76.9681	3	2	1731	1742	sp|Q8NDH2|CC168_HUMAN Leucine-rich repeat transmembrane protein CCDC168 OS=Homo sapiens OX=9606 GN=CCDC168 PE=2 SV=3	Unmodified	10a
558	LKN(N-Glycosylation)ISPK{Hex:5; HexNAc:6}	2827.23	1.38361e-06	-6.11327	16.2731	0.00512821	6.31878e+06	77.2661	77.424	77.314	3	1	615	622	sp|Q8NDH2|CC168_HUMAN Leucine-rich repeat transmembrane protein CCDC168 OS=Homo sapiens OX=9606 GN=CCDC168 PE=2 SV=3	Unmodified	10a
559	QN(N-Glycosylation)KSPDTEK{Hex:6; HexNAc:4}	2830.16	-6.29189e-06	5.93935	15.7365	0.00469484	34230196	46.4991	46.8067	46.4991	3	2	578	587	sp|Q8NDH2|CC168_HUMAN Leucine-rich repeat transmembrane protein CCDC168 OS=Homo sapiens OX=9606 GN=CCDC168 PE=2 SV=3	Unmodified	10a
560	C(Carbamidomethyl)ILSN(N-Glycosylation)RTR{Fuc:1; Hex:3; HexNAc:5}	2666.16	-3.66319e-06	10.9511	14.3865	0.00512821	84289363	52.0389	52.3427	52.2043	3	3	2231	2239	sp|Q8NDH2|CC168_HUMAN Leucine-rich repeat transmembrane protein CCDC168 OS=Homo sapiens OX=9606 GN=CCDC168 PE=2 SV=3	Unmodified	10a
561	LKN(N-Glycosylation)ISPK{Fuc:4; Hex:7; HexNAc:6}	3735.58	-2.92359e-07	0	11.781	0.0147783	0	NA	NA	NA	3	1	615	622	sp|Q8NDH2|CC168_HUMAN Leucine-rich repeat transmembrane protein CCDC168 OS=Homo sapiens OX=9606 GN=CCDC168 PE=2 SV=3		10a
562	KQSPHEN(N-Glycosylation)SSLIRK{Fuc:2; Hex:6; HexNAc:4}	3599.56	4.3183e-06	0	9.79915	0.0278884	0	NA	NA	NA	3	1	6679	6692	sp|Q8NDH2|CC168_HUMAN Leucine-rich repeat transmembrane protein CCDC168 OS=Homo sapiens OX=9606 GN=CCDC168 PE=2 SV=3		10a
563	AN(N-Glycosylation)QSLK{Fuc:1; Hex:5; HexNAc:5}	2631.07	3.9025e-06	12.8575	13.057	0.00512821	2.05365e+08	39.6146	39.855	39.7645	2;3	4	786	792	sp|Q8WX94|NALP7_HUMAN NACHT, LRR and PYD domains-containing protein 7 OS=Homo sapiens OX=9606 GN=NLRP7 PE=1 SV=1	Unmodified	10a
564	ANQQLN(N-Glycosylation)FTEAK{Fuc:1; Hex:6; HexNAc:5; Neu5Ac:1}	3687.49	2.40521e-07	13.1591	72.0788	0	3.77183e+08	63.3562	64.2223	63.7344	3	4	47	58	sp|Q9Y5Y7|LYVE1_HUMAN Lymphatic vessel endothelial hyaluronic acid receptor 1 OS=Homo sapiens OX=9606 GN=LYVE1 PE=1 SV=2	Unmodified	10a
565	ANQQLN(N-Glycosylation)FTEAK{Fuc:3; Hex:7; HexNAc:6; Neu5Ac:1}	4344.72	4.65975e-06	0	12.1449	0.0125	0	NA	NA	NA	3	1	47	58	sp|Q9Y5Y7|LYVE1_HUMAN Lymphatic vessel endothelial hyaluronic acid receptor 1 OS=Homo sapiens OX=9606 GN=LYVE1 PE=1 SV=2		10a
566	N(N-Glycosylation)SSVQLRVLYGPKIDR{Fuc:1; Hex:5; HexNAc:3; Neu5Ac:1}	3700.69	-1.52366e-06	11.5492	13.9424	0.00469484	1.1085e+08	61.0615	61.4848	61.3599	3	4	388	404	sp|P32942|ICAM3_HUMAN Intercellular adhesion molecule 3 OS=Homo sapiens OX=9606 GN=ICAM3 PE=1 SV=2	Unmodified	10a
567	M(Oxidation)SLQLYLVDN(N-Glycosylation)R{Fuc:2; Hex:6; HexNAc:4; Neu5Ac:1}	3734.56	-5.30072e-06	0	14.126	0.00469484	0	NA	NA	NA	3	1	452	463	sp|P54646|AAPK2_HUMAN 5'-AMP-activated protein kinase catalytic subunit alpha-2 OS=Homo sapiens OX=9606 GN=PRKAA2 PE=1 SV=2		10a
568	N(N-Glycosylation)NTLVLQVR{Hex:5; HexNAc:5}	2881.26	4.602e-06	14.3092	74.9405	0	1.15683e+08	34.9436	35.1683	35.0481	3	2	9228	9237	sp|Q8WZ42|TITIN_HUMAN Titin OS=Homo sapiens OX=9606 GN=TTN PE=1 SV=4	Unmodified	10a
569	YTIEAEN(N-Glycosylation)QSGKK{Fuc:2; Hex:5; HexNAc:4}	3281.39	-6.22413e-06	0	18.3865	0.00469484	0	NA	NA	NA	3	1	30441	30453	sp|Q8WZ42|TITIN_HUMAN Titin OS=Homo sapiens OX=9606 GN=TTN PE=1 SV=4		10a
570	DN(N-Glycosylation)GSPILGYWLEKR{Fuc:1; Hex:3; HexNAc:4}	3091.4	-8.30657e-06	12.0335	15.3352	0.00469484	31726678	64.4414	64.5516	64.52	3	1	15854	15868	sp|Q8WZ42|TITIN_HUMAN Titin OS=Homo sapiens OX=9606 GN=TTN PE=1 SV=4	Unmodified	10a
571	GVN(N-Glycosylation)YTQLSIDNC(Carbamidomethyl)DRNDAGK{Fuc:3; Hex:5; HexNAc:4}	4199.72	1.27958e-06	0	9.34896	0.0346154	0	NA	NA	NA	3	1	25000	25019	sp|Q8WZ42|TITIN_HUMAN Titin OS=Homo sapiens OX=9606 GN=TTN PE=1 SV=4		10a
572	RETQAVN(N-Glycosylation)WTK{Hex:6; HexNAc:4}	3016.28	-3.40503e-06	9.88396	8.72257	0.0444444	3.40365e+07	42.4473	42.7832	42.6305	3	2	20453	20463	sp|Q8WZ42|TITIN_HUMAN Titin OS=Homo sapiens OX=9606 GN=TTN PE=1 SV=4	Unmodified	10a
573	KGN(N-Glycosylation)YSER{Fuc:1; Hex:4; HexNAc:5}	2662.08	1.6544e-08	13.5349	59.6804	0	34232848	24.9443	25.1408	25.0656	3	2	36	43	sp|P20671|H2A1D_HUMAN Histone H2A type 1-D OS=Homo sapiens OX=9606 GN=H2AC7 PE=1 SV=2	Unmodified	10a
574	NVLLN(N-Glycosylation)NSEKM(Oxidation)K{Hex:8; HexNAc:7; Neu5Ac:2}	4604.87	-5.05697e-06	11.953	20.8813	0	331776415	86.4983	87.0969	86.7812	3;4	1	568	579	sp|Q08J23|NSUN2_HUMAN RNA cytosine C(5)-methyltransferase NSUN2 OS=Homo sapiens OX=9606 GN=NSUN2 PE=1 SV=2	Unmodified	10a
575	AQRFGLN(N-Glycosylation)VSSISR{Hex:4; HexNAc:6; Neu5Ac:1}	3591.56	1.24026e-07	9.18019	9.62572	0.0346154	1.88275e+07	78.1138	78.3339	78.1758	3	3	153	166	sp|P82979|SARNP_HUMAN SAP domain-containing ribonucleoprotein OS=Homo sapiens OX=9606 GN=SARNP PE=1 SV=3	Unmodified	10a
576	QLINALQIN(N-Glycosylation)NTAVGHALVLPAGR{Fuc:1; Hex:5; HexNAc:4; Neu5Ac:1}	4442.1	-3.81449e-06	12.645	35.9711	0	80145103	84.8094	84.9519	84.9197	3;4	2	2549	2572	sp|P12111|CO6A3_HUMAN Collagen alpha-3(VI) chain OS=Homo sapiens OX=9606 GN=COL6A3 PE=1 SV=5	Unmodified	11
577	QLINALQIN(N-Glycosylation)NTAVGHALVLPAGR{Fuc:2; Hex:6; HexNAc:4}	4459.12	-4.39403e-06	-21.1013	25.5495	0	8.73132e+06	45.6884	45.7642	45.7642	4	1	2549	2572	sp|P12111|CO6A3_HUMAN Collagen alpha-3(VI) chain OS=Homo sapiens OX=9606 GN=COL6A3 PE=1 SV=5	Unmodified	11
578	QLINALQIN(N-Glycosylation)NTAVGHALVLPAGR{Fuc:1; Hex:5; HexNAc:4; Neu5Ac:2}	4733.21	-5.7712e-06	11.7079	19.1132	0	4.58076e+07	88.4639	88.6061	88.5588	4	2	2549	2572	sp|P12111|CO6A3_HUMAN Collagen alpha-3(VI) chain OS=Homo sapiens OX=9606 GN=COL6A3 PE=1 SV=5	Unmodified	11
579	LDAPTNLQFVN(N-Glycosylation)ETDSTVLVR{Fuc:1; Hex:5; HexNAc:4; Neu5Ac:1}	4290.9	-4.9248e-06	12.5559	82.852	0	2.29834e+07	77.9523	78.1902	78.1422	3	3	996	1016	sp|P02751|FINC_HUMAN Fibronectin OS=Homo sapiens OX=9606 GN=FN1 PE=1 SV=5	Unmodified	11
580	LDAPTNLQFVN(N-Glycosylation)ETDSTVLVR{Fuc:2; Hex:6; HexNAc:4}	4307.92	-6.25184e-06	12.9951	76.8228	0	1.34935e+08	77.9365	78.2847	78.0949	3	2	996	1016	sp|P02751|FINC_HUMAN Fibronectin OS=Homo sapiens OX=9606 GN=FN1 PE=1 SV=5	Unmodified	11
581	LDAPTNLQFVN(N-Glycosylation)ETDSTVLVR{Fuc:1; Hex:5; HexNAc:4}	3999.79	-5.56936e-07	-21.5599	51.1543	0	11010308	74.7845	75.0324	75.0324	3	1	996	1016	sp|P02751|FINC_HUMAN Fibronectin OS=Homo sapiens OX=9606 GN=FN1 PE=1 SV=5	Unmodified	11
582	LDAPTNLQFVN(N-Glycosylation)ETDSTVLVR{Fuc:3; Hex:5; HexNAc:4}	4291.9	-3.25304e-07	-6.48815	23.4895	0	8.41854e+06	78.0792	78.2375	78.2375	3;4	1	996	1016	sp|P02751|FINC_HUMAN Fibronectin OS=Homo sapiens OX=9606 GN=FN1 PE=1 SV=5	Unmodified	11
583	GTAGNALMDGASQLMGEN(N-Glycosylation)R{Hex:5; HexNAc:4; Neu5Ac:1}	3805.56	-9.37106e-06	8.47557	24.0488	0	2.49983e+07	72.5296	72.7348	72.6394	3;4	1	376	395	sp|P02675|FIBB_HUMAN Fibrinogen beta chain OS=Homo sapiens OX=9606 GN=FGB PE=1 SV=2	Unmodified	11
584	LN(N-Glycosylation)YSLPTGQWVGVQLPR{Hex:5; HexNAc:2}	3143.46	-2.80507e-06	15.0909	128.145	0	2.28536e+08	84.9994	85.2984	85.1412	3	3	1016	1033	sp|P24821|TENA_HUMAN Tenascin OS=Homo sapiens OX=9606 GN=TNC PE=1 SV=3	Unmodified	11
585	N(N-Glycosylation)LTVPGSLR{Fuc:1; Hex:5; HexNAc:4; Neu5Ac:1}	3015.3	-5.23792e-06	14.2937	76.7647	0	3.08728e+08	52.218	52.7726	52.5103	3	1	1118	1127	sp|P24821|TENA_HUMAN Tenascin OS=Homo sapiens OX=9606 GN=TNC PE=1 SV=3	Unmodified	11
586	N(N-Glycosylation)NTRGPGLKR{Fuc:1; Hex:5; HexNAc:5}	3083.36	-5.66248e-06	12.8916	75.9159	0	3.25133e+08	33.3692	33.6088	33.4748	3;4	4	787	797	sp|P24821|TENA_HUMAN Tenascin OS=Homo sapiens OX=9606 GN=TNC PE=1 SV=3	Unmodified	11
587	N(N-Glycosylation)LTVPGSLR{Fuc:1; Hex:5; HexNAc:4; Neu5Ac:2}	3306.39	-4.25242e-06	-20.787	62.1332	0	3.63351e+06	57.4101	57.4101	57.4101	3	2	1118	1127	sp|P24821|TENA_HUMAN Tenascin OS=Homo sapiens OX=9606 GN=TNC PE=1 SV=3	Unmodified	11
588	N(N-Glycosylation)TTSYVLR{Fuc:1; Hex:5; HexNAc:4; Neu5Ac:1}	3012.25	-4.10689e-06	15.0277	62.0889	0	4.61727e+08	38.15	38.9042	38.5591	3	2	1033	1041	sp|P24821|TENA_HUMAN Tenascin OS=Homo sapiens OX=9606 GN=TNC PE=1 SV=3	Unmodified	11
589	N(N-Glycosylation)NTRGPGLKR{Fuc:1; Hex:6; HexNAc:5}	3245.41	-5.60044e-06	12.1128	52.4511	0	3.74675e+08	33.045	33.5359	33.445	3;4	2	787	797	sp|P24821|TENA_HUMAN Tenascin OS=Homo sapiens OX=9606 GN=TNC PE=1 SV=3	Unmodified	11
590	QTGLAPGQEYEISLHIVKN(N-Glycosylation)NTR{Fuc:1; Hex:5; HexNAc:4}	4235.96	-9.73817e-06	14.4915	28.5692	0	1.77112e+08	59.9266	60.1424	60.0037	4	2	769	791	sp|P24821|TENA_HUMAN Tenascin OS=Homo sapiens OX=9606 GN=TNC PE=1 SV=3	Unmodified	11
591	VEAAQN(N-Glycosylation)LTLPGSLR{Fuc:3; Hex:5; HexNAc:4}	3528.6	-1.2324e-05	10.5391	13.0576	0.0153846	1.12352e+08	45.0564	45.4088	45.1798	3	1	1386	1400	sp|P24821|TENA_HUMAN Tenascin OS=Homo sapiens OX=9606 GN=TNC PE=1 SV=3	Unmodified	11
592	EEQYN(N-Glycosylation)STYR{Fuc:1; Hex:3; HexNAc:4}	2633.05	-3.33636e-06	16.8753	121.712	0	6.74497e+08	27.0086	27.3691	27.1393	2;3	4	175	184	sp|P01857|IGHG1_HUMAN Immunoglobulin heavy constant gamma 1 OS=Homo sapiens OX=9606 GN=IGHG1 PE=1 SV=2	Unmodified	11
593	EEQYN(N-Glycosylation)STYR{Fuc:1; Hex:4; HexNAc:4}	2795.1	-3.32607e-06	16.1093	64.6408	0	5.19311e+08	26.8493	27.2544	27.0086	2;3	4	175	184	sp|P01857|IGHG1_HUMAN Immunoglobulin heavy constant gamma 1 OS=Homo sapiens OX=9606 GN=IGHG1 PE=1 SV=2	Unmodified	11
594	EEQYN(N-Glycosylation)STYR{Fuc:1; Hex:9; HexNAc:4}	3605.37	-4.52162e-06	11.4105	15.6417	0	9.09753e+07	60.4684	60.859	60.6102	3	2	175	184	sp|P01857|IGHG1_HUMAN Immunoglobulin heavy constant gamma 1 OS=Homo sapiens OX=9606 GN=IGHG1 PE=1 SV=2	Unmodified	11
595	LQSLTEN(N-Glycosylation)LTK{Fuc:1; Hex:6; HexNAc:7}	3685.56	-1.36971e-06	0	20.3206	0	0	NA	NA	NA	3	1	1705	1715	sp|P15924|DESP_HUMAN Desmoplakin OS=Homo sapiens OX=9606 GN=DSP PE=1 SV=3		11
596	LSLHRPALEDLLLGSEAN(N-Glycosylation)LTC(Carbamidomethyl)TLTGLR{Fuc:1; Hex:5; HexNAc:3; Neu5Ac:1}	4819.29	-1.00114e-05	-20.8594	25.2024	0	7597312	89.3489	89.3489	89.3489	5	1	126	153	sp|P01876|IGHA1_HUMAN Immunoglobulin heavy constant alpha 1 OS=Homo sapiens OX=9606 GN=IGHA1 PE=1 SV=3	Unmodified	11
597	ALGFEN(N-Glycosylation)ATQALGR{Fuc:1; Hex:4; HexNAc:3; Neu5Ac:1}	3041.32	-8.59419e-06	0	36.1883	0	0	NA	NA	NA	3	1	63	76	sp|Q08380|LG3BP_HUMAN Galectin-3-binding protein OS=Homo sapiens OX=9606 GN=LGALS3BP PE=1 SV=1		11
598	ALGFEN(N-Glycosylation)ATQALGR{Hex:5; HexNAc:2}	2563.14	-9.88218e-06	10.9937	32.2777	0	5.21363e+07	61.7772	62.0268	61.8709	2;3	2	63	76	sp|Q08380|LG3BP_HUMAN Galectin-3-binding protein OS=Homo sapiens OX=9606 GN=LGALS3BP PE=1 SV=1	Unmodified	11
599	ALGFEN(N-Glycosylation)ATQALGR{Fuc:1; Hex:4; HexNAc:3; Neu5Ac:1}	3041.29	1.75691e-06	16.4248	22.6611	0	4.33367e+09	48.9692	50.4806	49.4459	3;4	1	63	76	sp|Q08380|LG3BP_HUMAN Galectin-3-binding protein OS=Homo sapiens OX=9606 GN=LGALS3BP PE=1 SV=1	Unmodified	11
600	TVIRPFYLTN(N-Glycosylation)SSGVD{Hex:8; HexNAc:2}	3370.45	-4.89037e-06	0	21.1207	0	0	NA	NA	NA	3	1	570	585	sp|Q08380|LG3BP_HUMAN Galectin-3-binding protein OS=Homo sapiens OX=9606 GN=LGALS3BP PE=1 SV=1		11
601	LWN(N-Glycosylation)ATK{Fuc:1; Hex:4; HexNAc:3}	2134.89	4.83709e-06	18.5363	62.5204	0	2.34155e+09	26.0565	26.5547	26.2442	2;3	4	952	958	sp|P26640|SYVC_HUMAN Valine--tRNA ligase OS=Homo sapiens OX=9606 GN=VARS1 PE=1 SV=4	Unmodified	11
602	LWN(N-Glycosylation)ATK{Hex:6; HexNAc:3}	2312.94	3.36933e-06	14.2902	56.5514	0	1.07039e+08	25.5051	25.8125	25.667	2	2	952	958	sp|P26640|SYVC_HUMAN Valine--tRNA ligase OS=Homo sapiens OX=9606 GN=VARS1 PE=1 SV=4	Unmodified	11
603	ALPQPQN(N-Glycosylation)VTSLLGC(Carbamidomethyl)TH{Fuc:2; Hex:5; HexNAc:4; Neu5Ac:1}	3940.65	2.93252e-06	0	20.9124	0	0	NA	NA	NA	3	3	446	462	sp|P02790|HEMO_HUMAN Hemopexin OS=Homo sapiens OX=9606 GN=HPX PE=1 SV=2		11
604	N(N-Glycosylation)GSLFAFR{Fuc:2; Hex:5; HexNAc:4; Neu5Ac:1}	3116.26	-7.08475e-07	0	11.1492	0.0113636	0	NA	NA	NA	3	2	168	176	sp|P04004|VTNC_HUMAN Vitronectin OS=Homo sapiens OX=9606 GN=VTN PE=1 SV=1		11
605	EEQFN(N-Glycosylation)STFR{Fuc:1; Hex:3; HexNAc:4}	2601.07	-6.60632e-06	16.1381	55.553	0	1.35845e+09	39.7811	40.4148	40.0231	2;3	4	171	180	sp|P01859|IGHG2_HUMAN Immunoglobulin heavy constant gamma 2 OS=Homo sapiens OX=9606 GN=IGHG2 PE=1 SV=3	Unmodified	11
606	GHVN(N-Glycosylation)ITR{Hex:5; HexNAc:4; Neu5Ac:2}	3000.21	-1.70818e-06	13.3115	93.4623	0	3.90352e+08	27.4583	27.8848	27.5326	3	2	117	124	sp|P00734|THRB_HUMAN Prothrombin OS=Homo sapiens OX=9606 GN=F2 PE=1 SV=2	Unmodified	11
607	LSLHRPALEDLLLGSEAN(N-Glycosylation)LTC(Carbamidomethyl)TLTGLR{Fuc:1; Hex:5; HexNAc:3; Neu5Ac:1}	4819.29	-1.00114e-05	-20.8594	25.2024	0	7597312	89.3489	89.3489	89.3489	5	1	113	140	sp|P01877|IGHA2_HUMAN Immunoglobulin heavy constant alpha 2 OS=Homo sapiens OX=9606 GN=IGHA2 PE=1 SV=5	Unmodified	11
608	REFAN(N-Glycosylation)FTFPR{Fuc:2; Hex:8; HexNAc:4; Neu5Ac:1}	3975.61	-3.84357e-06	0	9.31216	0.02	0	NA	NA	NA	3	1	208	218	sp|Q96L92|SNX27_HUMAN Sorting nexin-27 OS=Homo sapiens OX=9606 GN=SNX27 PE=1 SV=2		11
609	ASSSFQAN(N-Glycosylation)GTK{Hex:3; HexNAc:2}	1988.84	-3.08533e-06	16.8413	111.179	0	4.96743e+08	25.7698	26.156	25.9998	2	2	125	136	sp|O96009|NAPSA_HUMAN Napsin-A OS=Homo sapiens OX=9606 GN=NAPSA PE=1 SV=1	Unmodified	11
610	ASSSFQAN(N-Glycosylation)GTK{Hex:4; HexNAc:2}	2150.89	-3.39544e-06	13.2871	32.5897	0	75820425	25.6971	25.957	25.8715	2	2	125	136	sp|O96009|NAPSA_HUMAN Napsin-A OS=Homo sapiens OX=9606 GN=NAPSA PE=1 SV=1	Unmodified	11
611	FDVNQLQN(N-Glycosylation)TTIK{Hex:3; HexNAc:2}	2312.04	3.73838e-06	12.9015	9.40357	0.02	4.96954e+07	42.418	42.6467	42.5857	2	2	706	718	sp|P12821|ACE_HUMAN Angiotensin-converting enzyme OS=Homo sapiens OX=9606 GN=ACE PE=1 SV=1	Unmodified	11
612	EKSTFIN(N-Glycosylation)M(Oxidation)TR{Fuc:2; Hex:6; HexNAc:4; Neu5Ac:1}	3609.45	-8.11527e-09	0	18.3661	0	0	NA	NA	NA	3	1	384	394	sp|P11215|ITAM_HUMAN Integrin alpha-M OS=Homo sapiens OX=9606 GN=ITGAM PE=1 SV=2		11
613	LGLSFNSISAVDN(N-Glycosylation)GSLANTPHLR{Fuc:1; Hex:5; HexNAc:4; Neu5Ac:1}	4441.98	-4.24556e-06	13.3837	36.2081	0	8.76556e+08	80.3348	80.7923	80.5081	3;4	2	249	272	sp|P07585|PGS2_HUMAN Decorin OS=Homo sapiens OX=9606 GN=DCN PE=1 SV=1	Unmodified	11
614	LGLSFNSISAVDN(N-Glycosylation)GSLANTPHLR{Fuc:2; Hex:6; HexNAc:4}	4459.01	-7.38573e-06	12.9455	35.7057	0	4.13383e+07	80.5081	80.6658	80.6029	4	1	249	272	sp|P07585|PGS2_HUMAN Decorin OS=Homo sapiens OX=9606 GN=DCN PE=1 SV=1	Unmodified	11
615	LGLSFNSISAVDN(N-Glycosylation)GSLANTPHLR{Fuc:1; Hex:6; HexNAc:5; Neu5Ac:1}	4807.11	-2.83826e-06	9.72775	24.4665	0	3.64165e+07	79.7991	79.9887	79.8628	3;4	1	249	272	sp|P07585|PGS2_HUMAN Decorin OS=Homo sapiens OX=9606 GN=DCN PE=1 SV=1	Unmodified	11
616	LGLSFNSISAVDN(N-Glycosylation)GSLANTPHLR{Fuc:2; Hex:7; HexNAc:5}	4824.13	-4.7396e-06	-21.0991	21.0414	0	8205173	79.7991	79.8785	79.8785	4	1	249	272	sp|P07585|PGS2_HUMAN Decorin OS=Homo sapiens OX=9606 GN=DCN PE=1 SV=1	Unmodified	11
617	LGLSFNSISAVDN(N-Glycosylation)GSLANTPHLR{Fuc:1; Hex:5; HexNAc:4; Neu5Ac:2}	4733.08	-3.83181e-06	-4.44814	17.5854	0	2.1264e+07	83.8419	83.9527	83.8419	3	1	249	272	sp|P07585|PGS2_HUMAN Decorin OS=Homo sapiens OX=9606 GN=DCN PE=1 SV=1	Unmodified	11
618	LNYEHDN(N-Glycosylation)ISLKR{Fuc:1; Hex:4; HexNAc:4}	3107.36	-2.99543e-06	11.6522	16.3108	0	5.72514e+07	42.54	42.7244	42.6317	3	2	417	429	sp|Q969X6|UTP4_HUMAN U3 small nucleolar RNA-associated protein 4 homolog OS=Homo sapiens OX=9606 GN=UTP4 PE=1 SV=1	Unmodified	11
619	TKTEISEMNRN(N-Glycosylation)ISR{Fuc:1; Hex:6; HexNAc:4; Neu5Ac:1}	3899.67	-8.38828e-06	7.98529	20.2248	0	1.62499e+07	83.1136	83.3351	83.1924	3	1	302	316	sp|P05787|K2C8_HUMAN Keratin, type II cytoskeletal 8 OS=Homo sapiens OX=9606 GN=KRT8 PE=1 SV=7	Unmodified	11
620	TKTEISEMNRN(N-Glycosylation)ISR{Hex:5; HexNAc:4; Neu5Ac:1}	3591.55	-6.39126e-06	8.5109	9.38487	0.0153846	3.65751e+07	78.0792	78.4429	78.206	3	2	302	316	sp|P05787|K2C8_HUMAN Keratin, type II cytoskeletal 8 OS=Homo sapiens OX=9606 GN=KRT8 PE=1 SV=7	Unmodified	11
621	EVN(N-Glycosylation)DTLLVNELK{Fuc:1; Hex:5; HexNAc:4}	3154.41	-9.25656e-06	-20.4	55.8094	0	4.66477e+06	65.2232	65.2865	65.2232	3	2	596	608	sp|Q15063|POSTN_HUMAN Periostin OS=Homo sapiens OX=9606 GN=POSTN PE=1 SV=2	Unmodified	11
622	EEQYN(N-Glycosylation)STYR{Fuc:1; Hex:3; HexNAc:4}	2633.05	-3.33636e-06	16.8753	121.712	0	6.74497e+08	27.0086	27.3691	27.1393	2;3	4	294	303	sp|P0DOX5|IGG1_HUMAN Immunoglobulin gamma-1 heavy chain OS=Homo sapiens OX=9606 PE=1 SV=2	Unmodified	11
623	EEQYN(N-Glycosylation)STYR{Fuc:1; Hex:4; HexNAc:4}	2795.1	-3.32607e-06	16.1093	64.6408	0	5.19311e+08	26.8493	27.2544	27.0086	2;3	4	294	303	sp|P0DOX5|IGG1_HUMAN Immunoglobulin gamma-1 heavy chain OS=Homo sapiens OX=9606 PE=1 SV=2	Unmodified	11
624	EEQYN(N-Glycosylation)STYR{Fuc:1; Hex:9; HexNAc:4}	3605.37	-4.52162e-06	11.4105	15.6417	0	9.09753e+07	60.4684	60.859	60.6102	3	2	294	303	sp|P0DOX5|IGG1_HUMAN Immunoglobulin gamma-1 heavy chain OS=Homo sapiens OX=9606 PE=1 SV=2	Unmodified	11
625	SLSN(N-Glycosylation)STAR{Fuc:1; Hex:3; HexNAc:4}	2278.96	-2.92637e-06	14.0028	44.4367	0	3.97042e+07	24.1131	24.4084	24.3207	2	2	116	124	sp|P50454|SERPH_HUMAN Serpin H1 OS=Homo sapiens OX=9606 GN=SERPINH1 PE=1 SV=2	Unmodified	11
626	RVN(N-Glycosylation)TTQKR{Fuc:2; Hex:7; HexNAc:5}	3443.47	-2.77962e-06	0	40.4288	0	0	NA	NA	NA	3	1	113	121	sp|P36578|RL4_HUMAN Large ribosomal subunit protein uL4 OS=Homo sapiens OX=9606 GN=RPL4 PE=1 SV=5		11
627	M(Oxidation)IEN(N-Glycosylation)GSLSFLPTLR{Fuc:2; Hex:6; HexNAc:4}	3669.6	-6.40179e-06	10.412	60.8401	0	8.35402e+07	81.3626	81.7099	81.4883	3	2	266	280	sp|P21810|PGS1_HUMAN Biglycan OS=Homo sapiens OX=9606 GN=BGN PE=1 SV=2	Unmodified	11
628	MIEN(N-Glycosylation)GSLSFLPTLR{Fuc:2; Hex:6; HexNAc:4}	3653.6	-5.23925e-06	10.7736	54.451	0	1.17926e+08	85.0152	85.3769	85.1727	3	7	266	280	sp|P21810|PGS1_HUMAN Biglycan OS=Homo sapiens OX=9606 GN=BGN PE=1 SV=2	Unmodified	11
629	M(Oxidation)IEN(N-Glycosylation)GSLSFLPTLR{Fuc:1; Hex:5; HexNAc:4; Neu5Ac:1}	3652.57	-2.94473e-06	7.47586	30.4278	0	4.15609e+07	81.2514	81.6461	81.5363	3	3	266	280	sp|P21810|PGS1_HUMAN Biglycan OS=Homo sapiens OX=9606 GN=BGN PE=1 SV=2	Unmodified	11
630	M(Oxidation)IEN(N-Glycosylation)GSLSFLPTLR{Fuc:1; Hex:5; HexNAc:4}	3361.46	1.0651e-06	12.8752	25.64	0	1.71098e+08	29.3029	29.6535	29.58	3	1	266	280	sp|P21810|PGS1_HUMAN Biglycan OS=Homo sapiens OX=9606 GN=BGN PE=1 SV=2	Unmodified	11
631	MIEN(N-Glycosylation)GSLSFLPTLR{Fuc:1; Hex:5; HexNAc:4; Neu5Ac:1}	3636.57	-3.21581e-06	9.55441	24.295	0	3.82052e+07	84.9039	85.2984	85.1885	3	1	266	280	sp|P21810|PGS1_HUMAN Biglycan OS=Homo sapiens OX=9606 GN=BGN PE=1 SV=2	Unmodified	11
632	LLQVVYLHSNN(N-Glycosylation)ITK{Fuc:1; Hex:5; HexNAc:4; Neu5Ac:2}	3991.77	-4.08297e-06	11.3171	14.7969	0.0153846	2.51626e+08	65.4124	65.9945	65.776	3;4	3	300	314	sp|P21810|PGS1_HUMAN Biglycan OS=Homo sapiens OX=9606 GN=BGN PE=1 SV=2	Unmodified	11
633	LLQVVYLHSNN(N-Glycosylation)ITK{Fuc:3; Hex:5; HexNAc:4; Neu5Ac:1}	3992.79	-3.49557e-06	-21.5693	12.7691	0.0153846	1668778	65.4448	65.4448	65.4448	3	1	300	314	sp|P21810|PGS1_HUMAN Biglycan OS=Homo sapiens OX=9606 GN=BGN PE=1 SV=2	Unmodified	11
634	KKEDALN(N-Glycosylation)ETR{Fuc:2; Hex:8; HexNAc:5}	3806.58	-4.16076e-06	0	27.4576	0	0	NA	NA	NA	3	2	79	89	sp|P10909|CLUS_HUMAN Clusterin OS=Homo sapiens OX=9606 GN=CLU PE=1 SV=1		11
635	QVVEN(N-Glycosylation)MTR{Hex:3; HexNAc:2}	1867.81	-4.20254e-06	18.5019	100.94	0	1.04694e+09	29.876	30.3046	30.0252	2	2	385	393	sp|P10253|LYAG_HUMAN Lysosomal alpha-glucosidase OS=Homo sapiens OX=9606 GN=GAA PE=1 SV=4	Unmodified	11
636	GVFITN(N-Glycosylation)ETGQPLIGK{Hex:5; HexNAc:2}	2789.29	-7.01374e-06	16.0678	100.511	0	3.42559e+08	64.1474	64.5237	64.3673	2;3	1	464	479	sp|P10253|LYAG_HUMAN Lysosomal alpha-glucosidase OS=Homo sapiens OX=9606 GN=GAA PE=1 SV=4	Unmodified	11
637	GVFITN(N-Glycosylation)ETGQPLIGK{Hex:6; HexNAc:2}	2951.34	-5.67239e-06	13.0547	92.5612	0	1.67925e+08	63.8552	64.1319	63.9786	2;3	1	464	479	sp|P10253|LYAG_HUMAN Lysosomal alpha-glucosidase OS=Homo sapiens OX=9606 GN=GAA PE=1 SV=4	Unmodified	11
638	QVVEN(N-Glycosylation)MTR{Hex:4; HexNAc:2}	2029.86	-2.91261e-06	13.5098	91.3872	0	70743326	29.6832	29.9058	29.7564	2	1	385	393	sp|P10253|LYAG_HUMAN Lysosomal alpha-glucosidase OS=Homo sapiens OX=9606 GN=GAA PE=1 SV=4	Unmodified	11
639	LSLHRPALEDLLLGSEAN(N-Glycosylation)LTC(Carbamidomethyl)TLTGLR{Fuc:1; Hex:5; HexNAc:3; Neu5Ac:1}	4819.29	-1.00114e-05	-20.8594	25.2024	0	7597312	89.3489	89.3489	89.3489	5	1	228	255	sp|P0DOX2|IGA2_HUMAN Immunoglobulin alpha-2 heavy chain OS=Homo sapiens OX=9606 PE=1 SV=2	Unmodified	11
640	N(N-Glycosylation)DTASYK{Hex:6; HexNAc:2}	2175.82	4.10134e-06	13.9697	39.0414	0	1.15215e+08	28.2224	28.5279	28.3687	2	1	207	214	sp|P06731|CEAM5_HUMAN Carcinoembryonic antigen-related cell adhesion molecule 5 OS=Homo sapiens OX=9606 GN=CEACAM5 PE=1 SV=4	Unmodified	11
641	LN(N-Glycosylation)GTDPIVAADSKR{Hex:3; HexNAc:2}	2348.09	-2.14684e-06	10.7066	10.2437	0.02	7.57692e+07	65.6194	65.8379	65.7598	2;3	3	4073	4087	sp|Q07954|LRP1_HUMAN Prolow-density lipoprotein receptor-related protein 1 OS=Homo sapiens OX=9606 GN=LRP1 PE=1 SV=2	Unmodified	11
642	N(N-Glycosylation)STTLVM(Oxidation)HM(Oxidation)K{Fuc:2; Hex:5; HexNAc:4; Neu5Ac:1}	3398.33	5.36368e-06	0	8.03078	0.0322581	0	NA	NA	NA	3	1	1824	1834	sp|Q07954|LRP1_HUMAN Prolow-density lipoprotein receptor-related protein 1 OS=Homo sapiens OX=9606 GN=LRP1 PE=1 SV=2		11
643	FGFNPLEFEN(N-Glycosylation)FSWR{Fuc:1; Hex:8; HexNAc:8}	4855.97	-5.1008e-06	13.6316	22.5791	0	3.06856e+08	71.2761	71.683	71.4801	4	1	890	904	sp|O15230|LAMA5_HUMAN Laminin subunit alpha-5 OS=Homo sapiens OX=9606 GN=LAMA5 PE=1 SV=8	Unmodified	11
644	ILQDKLN(N-Glycosylation)STMK{Fuc:2; Hex:4; HexNAc:4}	3042.32	7.62756e-06	-20.9709	11.6939	0.0153846	3903493	54.1321	54.1321	54.1321	3	1	2623	2634	sp|Q14573|ITPR3_HUMAN Inositol 1,4,5-trisphosphate receptor type 3 OS=Homo sapiens OX=9606 GN=ITPR3 PE=1 SV=2	Unmodified	11
645	QRYHGFLN(N-Glycosylation)TSYHR{Fuc:2; Hex:5; HexNAc:4}	3592.54	-8.70447e-06	0	14.8485	0.0153846	0	NA	NA	NA	3	1	84	97	sp|P11117|PPAL_HUMAN Lysosomal acid phosphatase OS=Homo sapiens OX=9606 GN=ACP2 PE=1 SV=3		11
646	VTANNDKN(N-Glycosylation)R{Hex:6; HexNAc:4; Neu5Ac:2}	3397.35	-1.79775e-06	0	15.0927	0	0	NA	NA	NA	3	1	331	340	sp|P21333|FLNA_HUMAN Filamin-A OS=Homo sapiens OX=9606 GN=FLNA PE=1 SV=4		11
647	ALVN(N-Glycosylation)FTR{Hex:7; HexNAc:5; Neu5Ac:2}	3551.42	-1.99961e-06	9.39338	60.051	0	2.33435e+08	67.7792	68.4779	68.0113	3	3	85	92	sp|P98160|PGBM_HUMAN Basement membrane-specific heparan sulfate proteoglycan core protein OS=Homo sapiens OX=9606 GN=HSPG2 PE=1 SV=4	Unmodified	11
648	ALVN(N-Glycosylation)FTR{Fuc:2; Hex:5; HexNAc:4; Neu5Ac:1}	3025.26	-2.07233e-06	0	60.0027	0	0	NA	NA	NA	3	1	85	92	sp|P98160|PGBM_HUMAN Basement membrane-specific heparan sulfate proteoglycan core protein OS=Homo sapiens OX=9606 GN=HSPG2 PE=1 SV=4		11
649	TAN(N-Glycosylation)DTSTEAYNLLLR{Hex:5; HexNAc:2}	2897.28	-7.26516e-06	10.6079	34.6334	0	4.77157e+07	68.8058	69.0707	68.9145	3	2	1202	1217	sp|P11047|LAMC1_HUMAN Laminin subunit gamma-1 OS=Homo sapiens OX=9606 GN=LAMC1 PE=1 SV=3	Unmodified	11
650	RTPAKM(Oxidation)C(Carbamidomethyl)LN(N-Glycosylation)R{Fuc:6; Hex:8; HexNAc:7; Neu5Ac:1}	5147.06	5.49284e-07	0	20.9579	0	0	NA	NA	NA	4	1	333	343	sp|Q13510|ASAH1_HUMAN Acid ceramidase OS=Homo sapiens OX=9606 GN=ASAH1 PE=1 SV=5		11
651	IKN(N-Glycosylation)GTPPM(Oxidation)RK{Fuc:1; Hex:4; HexNAc:3}	2560.17	-1.04619e-05	17.5229	7.84374	0.0382166	5.76464e+08	83.7003	84.1741	83.889	3	1	503	513	sp|O75533|SF3B1_HUMAN Splicing factor 3B subunit 1 OS=Homo sapiens OX=9606 GN=SF3B1 PE=1 SV=3	Unmodified	11
652	LLEN(N-Glycosylation)MTEVVR{Fuc:2; Hex:8; HexNAc:5}	3806.55	5.6711e-06	0	13.8156	0.0153846	0	NA	NA	NA	3	1	604	614	sp|Q6P996|PDXD1_HUMAN Pyridoxal-dependent decarboxylase domain-containing protein 1 OS=Homo sapiens OX=9606 GN=PDXDC1 PE=1 SV=2		11
653	VN(N-Glycosylation)KTSK{Fuc:1; Hex:8; HexNAc:8}	3742.52	-3.62315e-06	10.9021	63.3553	0	2.57231e+08	43.73	44.2053	43.8386	3;4;5	2	1053	1059	sp|Q86UP2|KTN1_HUMAN Kinectin OS=Homo sapiens OX=9606 GN=KTN1 PE=1 SV=1	Unmodified	11
654	VN(N-Glycosylation)KTSK{Fuc:4; Hex:6; HexNAc:6; Neu5Ac:1}	3741.52	-2.93641e-06	0	59.9625	0	0	NA	NA	NA	5	1	1053	1059	sp|Q86UP2|KTN1_HUMAN Kinectin OS=Homo sapiens OX=9606 GN=KTN1 PE=1 SV=1		11
655	MLQDKVN(N-Glycosylation)K{Fuc:1; Hex:7; HexNAc:4; Neu5Ac:2}	3649.46	-1.22123e-06	10.4851	9.60221	0.0113636	1.91042e+07	23.8388	24.1572	23.99	3	1	1048	1056	sp|Q86UP2|KTN1_HUMAN Kinectin OS=Homo sapiens OX=9606 GN=KTN1 PE=1 SV=1	Unmodified	11
656	LEIC(Carbamidomethyl)N(N-Glycosylation)LTPDALK{Fuc:3; Hex:5; HexNAc:4}	3446.48	2.62907e-07	0	24.4837	0	0	NA	NA	NA	3	1	347	359	sp|P07384|CAN1_HUMAN Calpain-1 catalytic subunit OS=Homo sapiens OX=9606 GN=CAPN1 PE=1 SV=1		11
657	GLIPN(N-Glycosylation)KSR{Hex:8; HexNAc:4}	2992.28	-5.68432e-06	12.7026	56.4446	0	3.97252e+07	27.2825	27.3691	27.3108	3	1	656	664	sp|Q9UDY2|ZO2_HUMAN Tight junction protein ZO-2 OS=Homo sapiens OX=9606 GN=TJP2 PE=1 SV=2	Unmodified	11
658	INGTVTEN(N-Glycosylation)M(Oxidation)SLTDAR{Fuc:2; Hex:9; HexNAc:4}	4200.72	-0.000247626	0	8.57384	0.0264901	0	NA	NA	NA	3	1	352	367	sp|Q9UDY2|ZO2_HUMAN Tight junction protein ZO-2 OS=Homo sapiens OX=9606 GN=TJP2 PE=1 SV=2		11
659	KN(N-Glycosylation)M(Oxidation)TLAGRLAGPLFQTLIVAWIK{Fuc:3; Hex:5; HexNAc:5}	4820.27	5.5821e-06	-21.7918	24.3452	0	53562326	96.2246	96.2397	96.2246	4	1	607	630	sp|Q6GYQ0|RGPA1_HUMAN Ral GTPase-activating protein subunit alpha-1 OS=Homo sapiens OX=9606 GN=RALGAPA1 PE=1 SV=1	Unmodified	11
660	LRSGN(N-Glycosylation)ASTM(Oxidation)TR{Fuc:2; Hex:8; HexNAc:4}	3609.47	-4.65091e-06	0	20.678	0	0	NA	NA	NA	3	1	846	857	sp|Q6GYQ0|RGPA1_HUMAN Ral GTPase-activating protein subunit alpha-1 OS=Homo sapiens OX=9606 GN=RALGAPA1 PE=1 SV=1		11
661	SGN(N-Glycosylation)ASTM(Oxidation)TRR{Fuc:2; Hex:7; HexNAc:5; Neu5Ac:1}	3828.51	-5.58743e-06	7.66173	7.13506	0.0432099	1.54617e+07	23.2151	23.7794	23.5387	4;5	1	848	858	sp|Q6GYQ0|RGPA1_HUMAN Ral GTPase-activating protein subunit alpha-1 OS=Homo sapiens OX=9606 GN=RALGAPA1 PE=1 SV=1	Unmodified	11
662	TALIN(N-Glycosylation)STGEEVAMR{Fuc:1; Hex:9; HexNAc:4}	3908.61	-0.000261338	0	9.38876	0.02	0	NA	NA	NA	4	2	527	541	sp|P02545|LMNA_HUMAN Prelamin-A/C OS=Homo sapiens OX=9606 GN=LMNA PE=1 SV=1		11
663	VTFVN(N-Glycosylation)FTVTR{Fuc:3; Hex:5; HexNAc:5}	3446.5	-6.37784e-06	0	14.9081	0.0153846	0	NA	NA	NA	3	1	3695	3705	sp|Q14204|DYHC1_HUMAN Cytoplasmic dynein 1 heavy chain 1 OS=Homo sapiens OX=9606 GN=DYNC1H1 PE=1 SV=5		11
664	VYKPSAGN(N-Glycosylation)NSLYR{Hex:5; HexNAc:4; Neu5Ac:2}	3672.54	-6.84468e-06	15.7833	33.6935	0	7.74278e+08	39.2066	40.0231	39.5856	3	2	154	167	sp|P02749|APOH_HUMAN Beta-2-glycoprotein 1 OS=Homo sapiens OX=9606 GN=APOH PE=1 SV=3	Unmodified	11
665	VARVKAPN(N-Glycosylation)K{Fuc:1; Hex:8; HexNAc:4; Neu5Ac:2}	3818.6	-1.58705e-06	13.2247	38.9691	0	1.57364e+08	39.2829	39.7967	39.4654	3	2	657	666	sp|O43290|SNUT1_HUMAN U4/U6.U5 tri-snRNP-associated protein 1 OS=Homo sapiens OX=9606 GN=SART1 PE=1 SV=1	Unmodified	11
666	FSGVN(N-Glycosylation)DTDFR{Fuc:1; Hex:5; HexNAc:4; Neu5Ac:1}	3216.27	-7.25914e-06	11.208	75.1532	0	89126577	43.0134	43.44	43.2863	3	2	578	588	sp|Q9UKY4|POMT2_HUMAN Protein O-mannosyl-transferase 2 OS=Homo sapiens OX=9606 GN=POMT2 PE=1 SV=2	Unmodified	11
667	VGLVAYSN(N-Glycosylation)ETK{Fuc:1; Hex:5; HexNAc:5; Neu5Ac:1}	3442.44	-3.10689e-06	0	18.227	0	0	NA	NA	NA	3	1	267	278	sp|A6NMZ7|CO6A6_HUMAN Collagen alpha-6(VI) chain OS=Homo sapiens OX=9606 GN=COL6A6 PE=1 SV=2		11
668	N(N-Glycosylation)RSNTPILVDGK{Fuc:4; Hex:6; HexNAc:5}	3884.65	1.59083e-06	0	7.46138	0.0432099	0	NA	NA	NA	4	1	104	116	sp|P06744|G6PI_HUMAN Glucose-6-phosphate isomerase OS=Homo sapiens OX=9606 GN=GPI PE=1 SV=4		11
669	AKLRPRN(N-Glycosylation)R{Fuc:1; Hex:6; HexNAc:6; Neu5Ac:1}	3637.57	1.96337e-06	-21.7801	41.3481	0	4561033	85.2042	85.2042	85.2042	3	2	1657	1665	sp|Q9C0C2|TB182_HUMAN 182 kDa tankyrase-1-binding protein OS=Homo sapiens OX=9606 GN=TNKS1BP1 PE=1 SV=4	Unmodified	11
670	ISESLRTVN(N-Glycosylation)MTWNK{Hex:5; HexNAc:4; Neu5Ac:2}	3882.64	-3.81739e-06	14.4895	25.9431	0	9.31123e+08	82.6568	84.0633	83.3195	3	7	2159	2173	sp|P46939|UTRN_HUMAN Utrophin OS=Homo sapiens OX=9606 GN=UTRN PE=1 SV=2	Unmodified	11
671	ISESLRTVN(N-Glycosylation)MTWNK{Fuc:2; Hex:5; HexNAc:4; Neu5Ac:1}	3883.67	-5.5571e-06	0	11.0137	0.02	0	NA	NA	NA	3	2	2159	2173	sp|P46939|UTRN_HUMAN Utrophin OS=Homo sapiens OX=9606 GN=UTRN PE=1 SV=2		11
672	IIQRN(N-Glycosylation)RTER{Fuc:1; Hex:6; HexNAc:4}	3115.35	6.43517e-06	14.9514	44.3836	0	2.1317e+08	25.6083	25.7985	25.667	3;4	4	582	591	sp|P13807|GYS1_HUMAN Glycogen [starch] synthase, muscle OS=Homo sapiens OX=9606 GN=GYS1 PE=1 SV=2	Unmodified	11
673	IIQRN(N-Glycosylation)R{Fuc:1; Hex:6; HexNAc:6; Neu5Ac:1}	3426.44	-3.65354e-06	8.74223	42.6337	0	1.23555e+07	81.6942	81.8053	81.8053	3	1	582	588	sp|P13807|GYS1_HUMAN Glycogen [starch] synthase, muscle OS=Homo sapiens OX=9606 GN=GYS1 PE=1 SV=2	Unmodified	11
674	IIQRN(N-Glycosylation)RTER{Hex:4; HexNAc:2}	2239.06	-6.597e-06	-5.25999	15.3728	0	5.75133e+06	62.0735	62.1359	62.1359	3	1	582	591	sp|P13807|GYS1_HUMAN Glycogen [starch] synthase, muscle OS=Homo sapiens OX=9606 GN=GYS1 PE=1 SV=2	Unmodified	11
675	IMLKGDN(N-Glycosylation)ITLLQSVSN{Fuc:1; Hex:8; HexNAc:4}	4000.76	-0.000256503	0	10.5362	0.02	0	NA	NA	NA	3	1	76	92	sp|P62304|RUXE_HUMAN Small nuclear ribonucleoprotein E OS=Homo sapiens OX=9606 GN=SNRPE PE=1 SV=1		11
676	N(N-Glycosylation)VTLDVQIQHVVEGK{Fuc:2; Hex:5; HexNAc:4; Neu5Ac:1}	3883.68	5.06538e-06	0	11.2254	0.0153846	0	NA	NA	NA	3	1	1131	1146	sp|Q96Q89|KI20B_HUMAN Kinesin-like protein KIF20B OS=Homo sapiens OX=9606 GN=KIF20B PE=1 SV=3		11
677	SITNN(N-Glycosylation)VSQIKLM(Oxidation)HTKIDELR{Fuc:1; Hex:7; HexNAc:4}	4448.02	-4.21102e-06	0	10.2743	0.02	0	NA	NA	NA	4	1	973	993	sp|Q96Q89|KI20B_HUMAN Kinesin-like protein KIF20B OS=Homo sapiens OX=9606 GN=KIF20B PE=1 SV=3		11
678	SPN(N-Glycosylation)GTIR{Fuc:1; Hex:6; HexNAc:8; Neu5Ac:3}	4359.69	3.13138e-07	0	10.5548	0.0113636	0	NA	NA	NA	3	1	93	100	sp|O75874|IDHC_HUMAN Isocitrate dehydrogenase [NADP] cytoplasmic OS=Homo sapiens OX=9606 GN=IDH1 PE=1 SV=2		11
679	FLPN(N-Glycosylation)KSR{Fuc:2; Hex:8; HexNAc:4; Neu5Ac:1}	3552.45	-2.03053e-06	0	59.5296	0	0	NA	NA	NA	3	1	312	319	sp|Q8WWI1|LMO7_HUMAN LIM domain only protein 7 OS=Homo sapiens OX=9606 GN=LMO7 PE=1 SV=3		11
680	AKN(N-Glycosylation)GTGKSGAYLIPLLER{Fuc:1; Hex:5; HexNAc:4}	3655.72	-7.50189e-06	13.2367	20.666	0	1.72012e+07	78.7588	78.8372	78.8064	3	3	139	157	sp|P26196|DDX6_HUMAN Probable ATP-dependent RNA helicase DDX6 OS=Homo sapiens OX=9606 GN=DDX6 PE=1 SV=2	Unmodified	11
681	EN(N-Glycosylation)FSVPVGLR{Fuc:6; Hex:8; HexNAc:8}	4913.99	1.86808e-06	-21.3367	8.16769	0.0322581	4360174	67.9654	67.9654	67.9654	4	1	1113	1123	sp|Q8IZH2|XRN1_HUMAN 5'-3' exoribonuclease 1 OS=Homo sapiens OX=9606 GN=XRN1 PE=1 SV=1	Unmodified	11
682	LEREERN(N-Glycosylation)QTQVLR{Fuc:1; Hex:5; HexNAc:4; Neu5Ac:2}	4020.74	-5.13372e-06	10.2312	14.9092	0.0153846	8.72378e+07	46.3286	46.5748	46.4211	3;4	5	277	290	sp|Q96CS3|FAF2_HUMAN FAS-associated factor 2 OS=Homo sapiens OX=9606 GN=FAF2 PE=1 SV=2	Unmodified	11
683	N(N-Glycosylation)FTVSAVIFKK{Fuc:1; Hex:6; HexNAc:5; Neu5Ac:1}	3677.6	-4.91967e-06	11.0919	39.4393	0	7.76322e+07	83.2714	83.8103	83.4938	3	5	154	165	sp|Q08999|RBL2_HUMAN Retinoblastoma-like protein 2 OS=Homo sapiens OX=9606 GN=RBL2 PE=1 SV=3	Unmodified	11
684	N(N-Glycosylation)FTVSAVIFKK{Fuc:3; Hex:6; HexNAc:5; Neu5Ac:1}	3969.7	-7.30255e-07	-6.72931	36.4343	0	12814682	88.8273	89.095	88.8273	3	2	154	165	sp|Q08999|RBL2_HUMAN Retinoblastoma-like protein 2 OS=Homo sapiens OX=9606 GN=RBL2 PE=1 SV=3	Unmodified	11
685	N(N-Glycosylation)FTVSAVIFKK{Fuc:1; Hex:6; HexNAc:5; Neu5Ac:2}	3968.7	-5.03775e-06	11.4445	36.3687	0	1.89843e+08	88.2898	89.1747	88.8114	3	1	154	165	sp|Q08999|RBL2_HUMAN Retinoblastoma-like protein 2 OS=Homo sapiens OX=9606 GN=RBL2 PE=1 SV=3	Unmodified	11
686	LILDN(N-Glycosylation)DTIK{Fuc:1; Hex:8; HexNAc:7}	3907.62	6.50698e-07	13.17	40.0305	0	184977561	71.9325	72.3403	72.0266	3	2	405	414	sp|Q8WXX0|DYH7_HUMAN Dynein axonemal heavy chain 7 OS=Homo sapiens OX=9606 GN=DNAH7 PE=1 SV=2	Unmodified	11
687	LILDN(N-Glycosylation)DTIK{Fuc:3; Hex:8; HexNAc:7}	4199.74	-1.73002e-07	0	10.055	0.0113636	0	NA	NA	NA	3	1	405	414	sp|Q8WXX0|DYH7_HUMAN Dynein axonemal heavy chain 7 OS=Homo sapiens OX=9606 GN=DNAH7 PE=1 SV=2		11
688	GKDVTIFSVGVYNAN(N-Glycosylation)R{Hex:3; HexNAc:6}	3443.52	3.42936e-06	0	11.965	0.0153846	0	NA	NA	NA	3	1	752	768	sp|A8TX70|CO6A5_HUMAN Collagen alpha-5(VI) chain OS=Homo sapiens OX=9606 GN=COL6A5 PE=1 SV=1		11
689	EKDVLHEN(N-Glycosylation)STLREEIAMLR{Fuc:1; Hex:3; HexNAc:4}	3726.71	-2.72822e-06	9.40031	9.73454	0.02	3.89902e+07	76.3404	76.481	76.3874	4;5	1	640	659	sp|Q6S8J3|POTEE_HUMAN POTE ankyrin domain family member E OS=Homo sapiens OX=9606 GN=POTEE PE=2 SV=3	Unmodified	11
690	MDC(Carbamidomethyl)EVNN(N-Glycosylation)GSSLR{Hex:5; HexNAc:3; Neu5Ac:1}	3091.2	-7.13991e-06	12.0752	7.25328	0.0432099	163719095	25.5343	26.1419	25.6971	3	1	0	12	sp|P55957|BID_HUMAN BH3-interacting domain death agonist OS=Homo sapiens OX=9606 GN=BID PE=1 SV=1	Unmodified	11
691	VREIRYQGGN(N-Glycosylation)R{Fuc:1; Hex:6; HexNAc:4}	3277.4	2.6461e-06	13.7528	62.1064	0	144733881	25.5198	25.6971	25.5933	3;4	2	1564	1575	sp|P04275|VWF_HUMAN von Willebrand factor OS=Homo sapiens OX=9606 GN=VWF PE=1 SV=4	Unmodified	11
692	LIDNN(N-Glycosylation)K{Hex:4; HexNAc:3}	1972.84	-3.68572e-06	17.9433	13.1991	0	1.14017e+09	26.2442	26.6133	26.4066	2;3	3	327	333	sp|P07602|SAP_HUMAN Prosaposin OS=Homo sapiens OX=9606 GN=PSAP PE=1 SV=2	Unmodified	11
693	ERGRN(N-Glycosylation)WSR{Hex:6; HexNAc:2}	2438.01	-1.74575e-07	10.5016	77.6105	0	1.44812e+07	63.216	63.4204	63.2631	2	2	2117	2125	sp|Q9BTC0|DIDO1_HUMAN Death-inducer obliterator 1 OS=Homo sapiens OX=9606 GN=DIDO1 PE=1 SV=5	Unmodified	11
694	ERGRN(N-Glycosylation)WSR{Hex:5; HexNAc:2}	2275.94	5.46069e-06	12.2461	72.3805	0	1.10886e+08	63.514	63.8552	63.6243	2	2	2117	2125	sp|Q9BTC0|DIDO1_HUMAN Death-inducer obliterator 1 OS=Homo sapiens OX=9606 GN=DIDO1 PE=1 SV=5	Unmodified	11
695	KEALKEN(N-Glycosylation)K{Hex:5; HexNAc:4; Neu5Ac:2}	3163.31	1.74507e-06	10.4737	8.55997	0.0434783	92324153	39.6151	40.0845	39.9614	3	1	1492	1500	sp|Q14789|GOGB1_HUMAN Golgin subfamily B member 1 OS=Homo sapiens OX=9606 GN=GOLGB1 PE=1 SV=2	Unmodified	11
696	KN(N-Glycosylation)LSER{Hex:5; HexNAc:3}	2164.9	3.2468e-06	14.4158	9.01668	0.0333333	1.16651e+08	26.1419	26.3921	26.29	2	2	2288	2294	sp|Q9NY15|STAB1_HUMAN Stabilin-1 OS=Homo sapiens OX=9606 GN=STAB1 PE=1 SV=3	Unmodified	11
697	DFKLSITFRN(N-Glycosylation)NSHNR{Fuc:1; Hex:8; HexNAc:3}	3900.68	-0.000261155	0	7.39871	0.0432099	0	NA	NA	NA	3	1	532	547	sp|P00488|F13A_HUMAN Coagulation factor XIII A chain OS=Homo sapiens OX=9606 GN=F13A1 PE=1 SV=5		11
698	LN(N-Glycosylation)DSYR{Hex:6; HexNAc:6}	2957.15	2.92067e-07	13.4504	63.6018	0	1.09928e+08	26.8199	27.096	26.9653	3	2	356	362	sp|Q13813|SPTN1_HUMAN Spectrin alpha chain, non-erythrocytic 1 OS=Homo sapiens OX=9606 GN=SPTAN1 PE=1 SV=3	Unmodified	11
699	VQKHQAFEAELSAN(N-Glycosylation)QSR{Fuc:2; Hex:6; HexNAc:4}	4018.75	-7.8596e-06	0	9.14275	0.02	0	NA	NA	NA	3	1	610	627	sp|Q13813|SPTN1_HUMAN Spectrin alpha chain, non-erythrocytic 1 OS=Homo sapiens OX=9606 GN=SPTAN1 PE=1 SV=3		11
700	LLKEN(N-Glycosylation)TTLLK{Fuc:1; Hex:8; HexNAc:4}	3427.53	-0.000297224	12.8726	8.72068	0.0264901	462762296	68.7287	69.0551	68.8678	3;4	1	439	449	sp|P29536|LMOD1_HUMAN Leiomodin-1 OS=Homo sapiens OX=9606 GN=LMOD1 PE=1 SV=3	Unmodified	11
701	GLPDN(N-Glycosylation)ISSVLNK{Hex:4; HexNAc:4}	2716.22	-6.11693e-06	-4.50911	13.8078	0.0153846	1.17977e+07	38.4671	38.544	38.4671	3	1	95	107	sp|Q16851|UGPA_HUMAN UTP--glucose-1-phosphate uridylyltransferase OS=Homo sapiens OX=9606 GN=UGP2 PE=1 SV=5	Unmodified	11
702	QYRQAN(N-Glycosylation)GSAKK{Fuc:2; Hex:5; HexNAc:4}	3164.33	6.75808e-06	0	14.4549	0.0153846	0	NA	NA	NA	3	1	1774	1785	sp|Q5T5P2|SKT_HUMAN Sickle tail protein homolog OS=Homo sapiens OX=9606 GN=KIAA1217 PE=1 SV=2		11
703	SLN(N-Glycosylation)HSKQRSTLPR{Fuc:3; Hex:5; HexNAc:4; Neu5Ac:1}	3874.69	-1.83852e-06	0	21.7155	0	0	NA	NA	NA	3	1	104	117	sp|Q63HR2|TENS2_HUMAN Tensin-2 OS=Homo sapiens OX=9606 GN=TNS2 PE=1 SV=2		11
704	SLN(N-Glycosylation)HSKQRSTLPR{Fuc:1; Hex:5; HexNAc:4; Neu5Ac:2}	3873.67	-3.02945e-06	12.1638	17.3237	0	5.43418e+07	49.616	49.8631	49.6625	3	2	104	117	sp|Q63HR2|TENS2_HUMAN Tensin-2 OS=Homo sapiens OX=9606 GN=TNS2 PE=1 SV=2	Unmodified	11
705	SLN(N-Glycosylation)HSKQRSTLPR{Fuc:1; Hex:5; HexNAc:4; Neu5Ac:2}	3874.67	-0.000260265	0	17.1221	0	0	NA	NA	NA	3	1	104	117	sp|Q63HR2|TENS2_HUMAN Tensin-2 OS=Homo sapiens OX=9606 GN=TNS2 PE=1 SV=2		11
706	ETN(N-Glycosylation)LSTK{Fuc:1; Hex:5; HexNAc:5}	2763.12	-1.2802e-07	15.3978	79.0819	0	1.28293e+09	39.2666	40.1748	39.858	2;3	8	1678	1685	sp|Q92817|EVPL_HUMAN Envoplakin OS=Homo sapiens OX=9606 GN=EVPL PE=1 SV=3	Unmodified	11
707	RTVN(N-Glycosylation)STR{Fuc:1; Hex:6; HexNAc:4; Neu5Ac:1}	3054.23	3.48403e-06	10.8419	84.8724	0	6.45997e+07	43.6372	43.9455	43.7144	3	2	42	49	sp|Q5SSJ5|HP1B3_HUMAN Heterochromatin protein 1-binding protein 3 OS=Homo sapiens OX=9606 GN=HP1BP3 PE=1 SV=1	Unmodified	11
708	SPN(N-Glycosylation)GTIR{Fuc:1; Hex:6; HexNAc:8; Neu5Ac:3}	4359.69	3.13138e-07	0	10.5548	0.0113636	0	NA	NA	NA	3	1	133	140	sp|P48735|IDHP_HUMAN Isocitrate dehydrogenase [NADP], mitochondrial OS=Homo sapiens OX=9606 GN=IDH2 PE=1 SV=2		11
709	ETPPNGN(N-Glycosylation)LSPAPRLR{Fuc:2; Hex:6; HexNAc:4}	3694.64	-7.98914e-06	-3.71178	14.9139	0.0153846	1.28013e+07	83.5734	83.6687	83.5734	3	1	995	1010	sp|P48634|PRC2A_HUMAN Protein PRRC2A OS=Homo sapiens OX=9606 GN=PRRC2A PE=1 SV=3	Unmodified	11
710	ETPPNGN(N-Glycosylation)LSPAPRLR{Fuc:2; Hex:6; HexNAc:4; Neu5Ac:1}	3985.72	-4.47251e-06	14.0532	11.4876	0.0153846	1.70357e+07	88.5274	88.9379	88.8429	3	1	995	1010	sp|P48634|PRC2A_HUMAN Protein PRRC2A OS=Homo sapiens OX=9606 GN=PRRC2A PE=1 SV=3	Unmodified	11
711	AHPN(N-Glycosylation)RSVAVTLR{Fuc:3; Hex:5; HexNAc:4; Neu5Ac:1}	3671.59	-1.83079e-07	13.1533	59.8022	0	1.27099e+08	37.8473	38.058	37.9384	3	2	447	459	sp|P35475|IDUA_HUMAN Alpha-L-iduronidase OS=Homo sapiens OX=9606 GN=IDUA PE=1 SV=2	Unmodified	11
712	VSN(N-Glycosylation)YSR{Fuc:1; Hex:5; HexNAc:4}	2493	-2.98287e-06	11.2212	46.8522	0	4.42163e+07	23.8388	24.1572	24.0519	2;3	2	198	204	sp|P15328|FOLR1_HUMAN Folate receptor alpha OS=Homo sapiens OX=9606 GN=FOLR1 PE=1 SV=3	Unmodified	11
713	VN(N-Glycosylation)YSRGLGPR{Fuc:1; Hex:4; HexNAc:4}	2724.21	-7.76622e-06	12.2745	58.4694	0	1.1853e+08	48.6644	48.9692	48.8332	2;3	2	94	104	sp|Q96M42|CU129_HUMAN Putative uncharacterized protein encoded by LINC00479 OS=Homo sapiens OX=9606 GN=LINC00479 PE=5 SV=2	Unmodified	11
714	KADLVN(N-Glycosylation)R{Fuc:1; Hex:6; HexNAc:6}	3151.32	-2.25311e-06	-20.7363	85.1916	0	5.69887e+06	69.2423	69.3359	69.3359	3	1	373	380	sp|Q8WUM4|PDC6I_HUMAN Programmed cell death 6-interacting protein OS=Homo sapiens OX=9606 GN=PDCD6IP PE=1 SV=1	Unmodified	11
715	ADLVN(N-Glycosylation)R{Fuc:2; Hex:7; HexNAc:4}	2925.18	-1.53065e-06	14.7887	70.4704	0	349891178	39.1301	39.6739	39.3286	2;3	2	374	380	sp|Q8WUM4|PDC6I_HUMAN Programmed cell death 6-interacting protein OS=Homo sapiens OX=9606 GN=PDCD6IP PE=1 SV=1	Unmodified	11
716	ADLVN(N-Glycosylation)R{Fuc:2; Hex:5; HexNAc:5}	2804.15	-5.6448e-07	12.7384	69.8048	0	1.35165e+08	39.9769	40.3245	40.0995	3	2	374	380	sp|Q8WUM4|PDC6I_HUMAN Programmed cell death 6-interacting protein OS=Homo sapiens OX=9606 GN=PDCD6IP PE=1 SV=1	Unmodified	11
717	ADLVN(N-Glycosylation)R{Fuc:2; Hex:6; HexNAc:5}	2966.21	-1.94828e-06	12.5439	63.5366	0	8.40531e+07	39.5709	39.9614	39.6894	3	2	374	380	sp|Q8WUM4|PDC6I_HUMAN Programmed cell death 6-interacting protein OS=Homo sapiens OX=9606 GN=PDCD6IP PE=1 SV=1	Unmodified	11
718	LVQLFPN(N-Glycosylation)DTSLK{Fuc:1; Hex:6; HexNAc:6; Neu5Ac:1}	4001.67	6.77182e-06	0	9.27521	0.02	0	NA	NA	NA	3	2	445	457	sp|Q12797|ASPH_HUMAN Aspartyl/asparaginyl beta-hydroxylase OS=Homo sapiens OX=9606 GN=ASPH PE=1 SV=3		11
719	M(Oxidation)TNAKN(N-Glycosylation)RTENSER{Fuc:2; Hex:4; HexNAc:4; Neu5Ac:1}	3609.48	-5.26792e-06	0	9.67328	0.02	0	NA	NA	NA	3	1	269	282	sp|P46940|IQGA1_HUMAN Ras GTPase-activating-like protein IQGAP1 OS=Homo sapiens OX=9606 GN=IQGAP1 PE=1 SV=1		11
720	C(Carbamidomethyl)QYQPGAMGIPEN(N-Glycosylation)QSRSAGSR{Fuc:1; Hex:9; HexNAc:5}	4913.01	-8.56788e-06	-21.2234	16.0646	0	4.04996e+06	70.0121	70.0121	70.0121	4	2	3587	3608	sp|A2VEC9|SSPO_HUMAN SCO-spondin OS=Homo sapiens OX=9606 GN=SSPOP PE=2 SV=2	Unmodified	11
721	VLQDELEN(N-Glycosylation)R{Fuc:1; Hex:4; HexNAc:4}	2721.15	-1.67701e-06	18.1845	63.7756	0	5.79968e+08	35.1152	35.6073	35.3072	2;3	4	869	878	sp|Q8N8E3|CE112_HUMAN Centrosomal protein of 112 kDa OS=Homo sapiens OX=9606 GN=CEP112 PE=1 SV=2	Unmodified	11
722	LKN(N-Glycosylation)ISPK{Fuc:2; Hex:7; HexNAc:6}	3443.47	-2.98521e-06	0	14.2719	0	0	NA	NA	NA	3	1	615	622	sp|Q8NDH2|CC168_HUMAN Leucine-rich repeat transmembrane protein CCDC168 OS=Homo sapiens OX=9606 GN=CCDC168 PE=2 SV=3		11
723	LKN(N-Glycosylation)ISPK{Fuc:3; Hex:5; HexNAc:4; Neu5Ac:2}	3441.43	4.44005e-06	0	10.1593	0.0113636	0	NA	NA	NA	3	1	615	622	sp|Q8NDH2|CC168_HUMAN Leucine-rich repeat transmembrane protein CCDC168 OS=Homo sapiens OX=9606 GN=CCDC168 PE=2 SV=3		11
724	LEMQWN(N-Glycosylation)MTDK{Hex:4; HexNAc:2}	2348.93	4.05872e-06	13.7059	7.07753	0.0432099	2.70074e+08	28.7632	29.2886	29.0812	2	1	3598	3608	sp|Q8NDH2|CC168_HUMAN Leucine-rich repeat transmembrane protein CCDC168 OS=Homo sapiens OX=9606 GN=CCDC168 PE=2 SV=3	Unmodified	11
725	N(N-Glycosylation)SSVQLRVLYGPKIDR{Fuc:1; Hex:5; HexNAc:3; Neu5Ac:1}	3700.7	-3.50123e-06	11.304	12.8296	0.0153846	7.15971e+07	61.9955	62.2925	62.214	3	2	388	404	sp|P32942|ICAM3_HUMAN Intercellular adhesion molecule 3 OS=Homo sapiens OX=9606 GN=ICAM3 PE=1 SV=2	Unmodified	11
726	AN(N-Glycosylation)KTPIR{Fuc:1; Hex:6; HexNAc:6}	3135.33	-2.23548e-06	11.5116	47.8669	0	73612665	77.3516	77.6208	77.4468	3	1	21151	21158	sp|Q8WZ42|TITIN_HUMAN Titin OS=Homo sapiens OX=9606 GN=TTN PE=1 SV=4	Unmodified	11
727	AN(N-Glycosylation)KTPIR{Fuc:3; Hex:6; HexNAc:6}	3427.43	3.66905e-06	0	40.7614	0	0	NA	NA	NA	3	1	21151	21158	sp|Q8WZ42|TITIN_HUMAN Titin OS=Homo sapiens OX=9606 GN=TTN PE=1 SV=4		11
728	VN(N-Glycosylation)VSSSKTVTSLSIK{Hex:7; HexNAc:5}	3698.66	-4.61275e-06	15.6256	6.86622	0.0490798	2.82164e+08	46.4061	46.7428	46.5445	3;4	2	26367	26382	sp|Q8WZ42|TITIN_HUMAN Titin OS=Homo sapiens OX=9606 GN=TTN PE=1 SV=4	Unmodified	11
729	VRN(N-Glycosylation)C(Carbamidomethyl)SSPEFSK{Hex:3; HexNAc:2}	2201.91	8.56222e-06	14.7478	9.75448	0.02	1.77961e+08	30.3046	30.7493	30.4829	2	2	49	60	sp|Q99829|CPNE1_HUMAN Copine-1 OS=Homo sapiens OX=9606 GN=CPNE1 PE=1 SV=1	Unmodified	11
730	QLINALQIN(N-Glycosylation)NTAVGHALVLPAGR{Fuc:2; Hex:6; HexNAc:4}	4459.18	-1.73128e-05	-20.4157	33.916	0	11949841	68.8133	68.8289	68.8133	4	1	2549	2572	sp|P12111|CO6A3_HUMAN Collagen alpha-3(VI) chain OS=Homo sapiens OX=9606 GN=COL6A3 PE=1 SV=5	Unmodified	11a
731	QLINALQIN(N-Glycosylation)NTAVGHALVLPAGR{Fuc:1; Hex:5; HexNAc:4; Neu5Ac:2}	4733.2	-4.14382e-06	8.35957	25.5136	0	80664173	88.2626	88.4687	88.3105	4	1	2549	2572	sp|P12111|CO6A3_HUMAN Collagen alpha-3(VI) chain OS=Homo sapiens OX=9606 GN=COL6A3 PE=1 SV=5	Unmodified	11a
732	QLINALQIN(N-Glycosylation)NTAVGHALVLPAGR{Fuc:3; Hex:5; HexNAc:4}	4443.1	8.04923e-07	-21.2492	19.9811	0	5.09149e+06	84.0434	84.075	84.075	3;4	1	2549	2572	sp|P12111|CO6A3_HUMAN Collagen alpha-3(VI) chain OS=Homo sapiens OX=9606 GN=COL6A3 PE=1 SV=5	Unmodified	11a
733	LDAPTNLQFVN(N-Glycosylation)ETDSTVLVR{Fuc:1; Hex:5; HexNAc:4}	3999.81	-7.33701e-06	0	21.5981	0	0	NA	NA	NA	3	1	996	1016	sp|P02751|FINC_HUMAN Fibronectin OS=Homo sapiens OX=9606 GN=FN1 PE=1 SV=5		11a
734	GTAGNALM(Oxidation)DGASQLMGEN(N-Glycosylation)R{Hex:5; HexNAc:4; Neu5Ac:1}	3821.57	-1.23616e-05	7.06025	17.6567	0	1.57471e+07	60.5749	61.0523	60.8768	3;4	2	376	395	sp|P02675|FIBB_HUMAN Fibrinogen beta chain OS=Homo sapiens OX=9606 GN=FGB PE=1 SV=2	Unmodified	11a
735	GTAGNALMDGASQLMGEN(N-Glycosylation)R{Fuc:2; Hex:5; HexNAc:4; Neu5Ac:1}	4097.64	2.21204e-06	-7.09428	9.76794	0.0212766	8.84048e+06	78.2229	78.6798	78.5063	3;4	2	376	395	sp|P02675|FIBB_HUMAN Fibrinogen beta chain OS=Homo sapiens OX=9606 GN=FGB PE=1 SV=2	Unmodified	11a
736	N(N-Glycosylation)NTRGPGLKR{Fuc:1; Hex:5; HexNAc:5}	3083.36	-5.07898e-06	14.5123	18.6247	0	1.78404e+08	33.2518	33.5144	33.3769	3;4	1	787	797	sp|P24821|TENA_HUMAN Tenascin OS=Homo sapiens OX=9606 GN=TNC PE=1 SV=3	Unmodified	11a
737	M(Oxidation)N(N-Glycosylation)KTVAVR{Fuc:1; Hex:6; HexNAc:6; Neu5Ac:1}	3561.45	1.11526e-06	11.2113	8.53773	0.00847458	1.27269e+07	24.5927	24.7293	24.6532	3	2	937	945	sp|P01024|CO3_HUMAN Complement C3 OS=Homo sapiens OX=9606 GN=C3 PE=1 SV=2	Unmodified	11a
738	EEQYN(N-Glycosylation)STYR{Fuc:1; Hex:3; HexNAc:4}	2633.05	-3.16072e-06	16.24	74.9701	0	3.8559e+08	27.2621	27.646	27.3927	2;3	4	175	184	sp|P01857|IGHG1_HUMAN Immunoglobulin heavy constant gamma 1 OS=Homo sapiens OX=9606 GN=IGHG1 PE=1 SV=2	Unmodified	11a
739	EEQYN(N-Glycosylation)STYR{Fuc:1; Hex:4; HexNAc:4}	2795.1	-3.91593e-06	17.0051	70.1955	0	4.64088e+08	27.1308	27.5569	27.2764	2;3	4	175	184	sp|P01857|IGHG1_HUMAN Immunoglobulin heavy constant gamma 1 OS=Homo sapiens OX=9606 GN=IGHG1 PE=1 SV=2	Unmodified	11a
740	EEQYN(N-Glycosylation)STYR{Fuc:1; Hex:4; HexNAc:5}	2998.18	-4.00687e-06	13.5834	59.2544	0	7.0224e+07	27.3499	27.6015	27.4988	3	2	175	184	sp|P01857|IGHG1_HUMAN Immunoglobulin heavy constant gamma 1 OS=Homo sapiens OX=9606 GN=IGHG1 PE=1 SV=2	Unmodified	11a
741	EEQYN(N-Glycosylation)STYR{Fuc:1; Hex:9; HexNAc:4}	3605.38	-7.69158e-06	9.93743	16.6085	0	2.18495e+07	59.865	60.1337	59.9911	3	3	175	184	sp|P01857|IGHG1_HUMAN Immunoglobulin heavy constant gamma 1 OS=Homo sapiens OX=9606 GN=IGHG1 PE=1 SV=2	Unmodified	11a
742	GSLSYLN(N-Glycosylation)VTR{Hex:6; HexNAc:2}	2487.07	-3.25062e-06	16.583	101.1	0	6.01564e+08	52.6236	53.0605	52.8104	2;3	1	256	266	sp|P07339|CATD_HUMAN Cathepsin D OS=Homo sapiens OX=9606 GN=CTSD PE=1 SV=1	Unmodified	11a
743	AQIDNLTREN(N-Glycosylation)R{Fuc:3; Hex:5; HexNAc:5; Neu5Ac:1}	3883.63	-4.82385e-06	0	10.0259	0.015625	0	NA	NA	NA	3	1	1392	1403	sp|P15924|DESP_HUMAN Desmoplakin OS=Homo sapiens OX=9606 GN=DSP PE=1 SV=3		11a
744	AQIDN(N-Glycosylation)LTRENR{Fuc:3; Hex:5; HexNAc:5; Neu5Ac:1}	3883.63	-4.82385e-06	0	10.0259	0.015625	0	NA	NA	NA	3	1	1392	1403	sp|P15924|DESP_HUMAN Desmoplakin OS=Homo sapiens OX=9606 GN=DSP PE=1 SV=3		11a
745	VVLHPN(N-Glycosylation)YSQVDIGLIK{Hex:5; HexNAc:4; Neu5Ac:2}	3998.8	-5.66932e-06	-4.22948	11.6564	0	1.1556e+07	74.5042	74.6159	74.5042	3	1	235	251	sp|P00738|HPT_HUMAN Haptoglobin OS=Homo sapiens OX=9606 GN=HP PE=1 SV=1	Unmodified	11a
746	AEPPLN(N-Glycosylation)ASASDQGEK{Hex:6; HexNAc:2}	2891.2	-4.84962e-06	7.41958	20.4922	0	1.50932e+07	31.2785	31.568	31.4452	2;3	1	925	940	sp|Q9Y4L1|HYOU1_HUMAN Hypoxia up-regulated protein 1 OS=Homo sapiens OX=9606 GN=HYOU1 PE=1 SV=1	Unmodified	11a
747	LN(N-Glycosylation)RSQR{Fuc:1; Hex:8; HexNAc:3; Neu5Ac:1}	3115.26	-4.40662e-06	9.40641	15.067	0	1.03225e+07	21.5123	22.9251	22.309	3	4	14	20	sp|Q86V81|THOC4_HUMAN THO complex subunit 4 OS=Homo sapiens OX=9606 GN=ALYREF PE=1 SV=3	Unmodified	11a
748	N(N-Glycosylation)GSLFAFR{Fuc:2; Hex:5; HexNAc:4; Neu5Ac:1}	3116.26	2.3815e-07	0	14.6127	0	0	NA	NA	NA	3	2	168	176	sp|P04004|VTNC_HUMAN Vitronectin OS=Homo sapiens OX=9606 GN=VTN PE=1 SV=1		11a
749	EEQFN(N-Glycosylation)STFR{Fuc:1; Hex:3; HexNAc:4}	2601.07	-8.4063e-06	17.9082	64.9566	0	1.00755e+09	39.957	40.5953	40.2215	2;3	4	171	180	sp|P01859|IGHG2_HUMAN Immunoglobulin heavy constant gamma 2 OS=Homo sapiens OX=9606 GN=IGHG2 PE=1 SV=3	Unmodified	11a
750	TKPREEQFN(N-Glycosylation)STFR{Fuc:1; Hex:4; HexNAc:4}	3245.41	-5.00956e-06	11.8782	23.5219	0	1.80463e+08	32.9453	33.4534	33.3142	3;4	2	167	180	sp|P01859|IGHG2_HUMAN Immunoglobulin heavy constant gamma 2 OS=Homo sapiens OX=9606 GN=IGHG2 PE=1 SV=3	Unmodified	11a
751	N(N-Glycosylation)FTENDLLVR{Fuc:2; Hex:8; HexNAc:5}	3823.56	-4.43961e-07	-21.6742	12.1765	0	2.09532e+06	71.9472	71.9472	71.9472	3	2	415	425	sp|P00734|THRB_HUMAN Prothrombin OS=Homo sapiens OX=9606 GN=F2 PE=1 SV=2	Unmodified	11a
752	NGVN(N-Glycosylation)GTGENGR{Fuc:2; Hex:7; HexNAc:4}	3312.29	-3.62336e-07	0	11.6207	0	0	NA	NA	NA	3	1	402	413	sp|P05556|ITB1_HUMAN Integrin beta-1 OS=Homo sapiens OX=9606 GN=ITGB1 PE=1 SV=2		11a
753	N(N-Glycosylation)ITRIK{Fuc:1; Hex:6; HexNAc:3}	2471.08	5.08721e-07	11.4349	39.0713	0	48981478	52.6394	52.8566	52.8104	2;3	1	150	156	sp|P51688|SPHM_HUMAN N-sulphoglucosamine sulphohydrolase OS=Homo sapiens OX=9606 GN=SGSH PE=1 SV=1	Unmodified	11a
754	ASSSFQAN(N-Glycosylation)GTK{Hex:3; HexNAc:2}	1988.84	-4.81596e-06	17.2826	24.1405	0	1.31036e+08	26.0969	26.4179	26.3006	2	2	125	136	sp|O96009|NAPSA_HUMAN Napsin-A OS=Homo sapiens OX=9606 GN=NAPSA PE=1 SV=1	Unmodified	11a
755	ASSSFQAN(N-Glycosylation)GTK{Hex:5; HexNAc:2}	2312.95	-4.69885e-06	12.3203	9.78175	0.0212766	3.14453e+07	25.8557	26.112	26.066	2	1	125	136	sp|O96009|NAPSA_HUMAN Napsin-A OS=Homo sapiens OX=9606 GN=NAPSA PE=1 SV=1	Unmodified	11a
756	LGWPQYN(N-Glycosylation)WTPNSAR{Fuc:2; Hex:5; HexNAc:5}	3806.58	-5.66986e-07	0	8.96616	0.0212766	0	NA	NA	NA	3	1	1218	1232	sp|P12821|ACE_HUMAN Angiotensin-converting enzyme OS=Homo sapiens OX=9606 GN=ACE PE=1 SV=1		11a
757	ALGKN(N-Glycosylation)R{Fuc:2; Hex:5; HexNAc:5}	2775.15	5.39278e-06	10.4383	69.7483	0	4.7493e+07	40.5178	40.908	40.6729	3;4	1	72	78	sp|Q96GQ7|DDX27_HUMAN Probable ATP-dependent RNA helicase DDX27 OS=Homo sapiens OX=9606 GN=DDX27 PE=1 SV=2	Unmodified	11a
758	ALGKN(N-Glycosylation)R{Fuc:2; Hex:6; HexNAc:4; Neu5Ac:1}	3025.24	-2.18606e-06	0	63.7457	0	0	NA	NA	NA	3	1	72	78	sp|Q96GQ7|DDX27_HUMAN Probable ATP-dependent RNA helicase DDX27 OS=Homo sapiens OX=9606 GN=DDX27 PE=1 SV=2		11a
759	ALGKN(N-Glycosylation)R{Hex:8; HexNAc:5; Neu5Ac:2}	3551.39	2.25702e-06	0	42.607	0	0	NA	NA	NA	3	1	72	78	sp|Q96GQ7|DDX27_HUMAN Probable ATP-dependent RNA helicase DDX27 OS=Homo sapiens OX=9606 GN=DDX27 PE=1 SV=2		11a
760	EN(N-Glycosylation)LSDEDKLNNAKYAISVAR{Fuc:1; Hex:4; HexNAc:4}	3855.74	-5.6822e-06	11.2729	13.2347	0	1.56819e+07	61.812	61.876	61.8436	3;4	3	572	592	sp|Q14651|PLSI_HUMAN Plastin-1 OS=Homo sapiens OX=9606 GN=PLS1 PE=1 SV=2	Unmodified	11a
761	LGLSFNSISAVDN(N-Glycosylation)GSLANTPHLR{Fuc:1; Hex:5; HexNAc:4; Neu5Ac:1}	4441.98	-4.23688e-06	13.7037	34.1632	0	214910448	79.6102	79.8796	79.7367	3;4	2	249	272	sp|P07585|PGS2_HUMAN Decorin OS=Homo sapiens OX=9606 GN=DCN PE=1 SV=1	Unmodified	11a
762	LNYEHDN(N-Glycosylation)ISLKR{Fuc:1; Hex:4; HexNAc:4}	3107.37	-4.41161e-06	16.0073	10.7194	0	5.89919e+07	42.3086	42.5089	42.4166	3	2	417	429	sp|Q969X6|UTP4_HUMAN U3 small nucleolar RNA-associated protein 4 homolog OS=Homo sapiens OX=9606 GN=UTP4 PE=1 SV=1	Unmodified	11a
763	EEQYN(N-Glycosylation)STYR{Fuc:1; Hex:3; HexNAc:4}	2633.05	-3.16072e-06	16.24	74.9701	0	3.8559e+08	27.2621	27.646	27.3927	2;3	4	294	303	sp|P0DOX5|IGG1_HUMAN Immunoglobulin gamma-1 heavy chain OS=Homo sapiens OX=9606 PE=1 SV=2	Unmodified	11a
764	EEQYN(N-Glycosylation)STYR{Fuc:1; Hex:4; HexNAc:4}	2795.1	-3.91593e-06	17.0051	70.1955	0	4.64088e+08	27.1308	27.5569	27.2764	2;3	4	294	303	sp|P0DOX5|IGG1_HUMAN Immunoglobulin gamma-1 heavy chain OS=Homo sapiens OX=9606 PE=1 SV=2	Unmodified	11a
765	EEQYN(N-Glycosylation)STYR{Fuc:1; Hex:4; HexNAc:5}	2998.18	-4.00687e-06	13.5834	59.2544	0	7.0224e+07	27.3499	27.6015	27.4988	3	2	294	303	sp|P0DOX5|IGG1_HUMAN Immunoglobulin gamma-1 heavy chain OS=Homo sapiens OX=9606 PE=1 SV=2	Unmodified	11a
766	EEQYN(N-Glycosylation)STYR{Fuc:1; Hex:9; HexNAc:4}	3605.38	-7.69158e-06	9.93743	16.6085	0	2.18495e+07	59.865	60.1337	59.9911	3	3	294	303	sp|P0DOX5|IGG1_HUMAN Immunoglobulin gamma-1 heavy chain OS=Homo sapiens OX=9606 PE=1 SV=2	Unmodified	11a
767	LQLSNGN(N-Glycosylation)M(Oxidation)TLTLLSVK{Hex:5; HexNAc:2}	2963.4	-6.01462e-06	0	10.6067	0.015625	0	NA	NA	NA	3	1	190	206	sp|P40199|CEAM6_HUMAN Carcinoembryonic antigen-related cell adhesion molecule 6 OS=Homo sapiens OX=9606 GN=CEACAM6 PE=1 SV=4		11a
768	N(N-Glycosylation)VTWKLGSR{Fuc:6; Hex:8; HexNAc:8}	4856.97	3.74073e-06	0	9.16212	0.00847458	0	NA	NA	NA	4	1	124	133	sp|P50454|SERPH_HUMAN Serpin H1 OS=Homo sapiens OX=9606 GN=SERPINH1 PE=1 SV=2		11a
769	RVN(N-Glycosylation)TTQKR{Fuc:2; Hex:7; HexNAc:5}	3443.45	6.73536e-07	-20.0252	55.2257	0	3.50344e+06	81.4928	81.4928	81.4928	3	1	113	121	sp|P36578|RL4_HUMAN Large ribosomal subunit protein uL4 OS=Homo sapiens OX=9606 GN=RPL4 PE=1 SV=5	Unmodified	11a
770	RVN(N-Glycosylation)TTQKR{Fuc:3; Hex:6; HexNAc:5}	3427.45	2.82029e-06	0	12.7363	0	0	NA	NA	NA	3	1	113	121	sp|P36578|RL4_HUMAN Large ribosomal subunit protein uL4 OS=Homo sapiens OX=9606 GN=RPL4 PE=1 SV=5		11a
771	FTPPVVN(N-Glycosylation)VTWLR{Hex:4; HexNAc:5}	3091.45	-1.51302e-05	-4.41828	12.1813	0	13544093	51.2301	51.309	51.309	3	1	136	148	sp|P01903|DRA_HUMAN HLA class II histocompatibility antigen, DR alpha chain OS=Homo sapiens OX=9606 GN=HLA-DRA PE=1 SV=2	Unmodified	11a
772	FTPPVVN(N-Glycosylation)VTWLR{Hex:4; HexNAc:5}	3091.41	-3.18891e-06	0	10.0635	0.015625	0	NA	NA	NA	3	1	136	148	sp|P01903|DRA_HUMAN HLA class II histocompatibility antigen, DR alpha chain OS=Homo sapiens OX=9606 GN=HLA-DRA PE=1 SV=2		11a
773	M(Oxidation)IEN(N-Glycosylation)GSLSFLPTLR{Fuc:3; Hex:5; HexNAc:4}	3653.57	1.99964e-06	0	50.3411	0	0	NA	NA	NA	3	3	266	280	sp|P21810|PGS1_HUMAN Biglycan OS=Homo sapiens OX=9606 GN=BGN PE=1 SV=2		11a
774	M(Oxidation)IEN(N-Glycosylation)GSLSFLPTLR{Fuc:1; Hex:5; HexNAc:4; Neu5Ac:1}	3652.59	-8.35693e-06	-5.12416	24.7565	0	5.71153e+06	80.9056	81.0321	80.9843	3	1	266	280	sp|P21810|PGS1_HUMAN Biglycan OS=Homo sapiens OX=9606 GN=BGN PE=1 SV=2	Unmodified	11a
775	MIEN(N-Glycosylation)GSLSFLPTLR{Fuc:1; Hex:5; HexNAc:4}	3345.48	-2.17308e-06	13.4342	23.474	0	1.87347e+08	32.1495	32.7027	32.4885	3;4	1	266	280	sp|P21810|PGS1_HUMAN Biglycan OS=Homo sapiens OX=9606 GN=BGN PE=1 SV=2	Unmodified	11a
776	LLQVVYLHSNN(N-Glycosylation)ITK{Fuc:1; Hex:5; HexNAc:4}	3409.59	-6.25135e-06	6.82559	19.1798	0	1.58932e+07	58.4139	58.54	58.4297	3	3	300	314	sp|P21810|PGS1_HUMAN Biglycan OS=Homo sapiens OX=9606 GN=BGN PE=1 SV=2	Unmodified	11a
777	LLQVVYLHSNN(N-Glycosylation)ITK{Fuc:1; Hex:5; HexNAc:4; Neu5Ac:1}	3700.7	-1.21233e-05	10.9129	17.724	0	4.7551e+07	61.1316	61.5282	61.3545	3	2	300	314	sp|P21810|PGS1_HUMAN Biglycan OS=Homo sapiens OX=9606 GN=BGN PE=1 SV=2	Unmodified	11a
778	M(Oxidation)IEN(N-Glycosylation)GSLSFLPTLR{Fuc:1; Hex:4; HexNAc:4}	3199.46	-1.54706e-05	10.9855	15.0793	0	5.74801e+07	32.4733	33.1754	33.0232	3	1	266	280	sp|P21810|PGS1_HUMAN Biglycan OS=Homo sapiens OX=9606 GN=BGN PE=1 SV=2	Unmodified	11a
779	LLQVVYLHSNN(N-Glycosylation)ITK{Fuc:1; Hex:5; HexNAc:4; Neu5Ac:2}	3991.79	-7.48263e-06	11.6829	14.9217	0	9.12765e+07	65.0138	65.3783	65.172	3;4	5	300	314	sp|P21810|PGS1_HUMAN Biglycan OS=Homo sapiens OX=9606 GN=BGN PE=1 SV=2	Unmodified	11a
780	LLQVVYLHSNN(N-Glycosylation)ITK{Fuc:3; Hex:5; HexNAc:4; Neu5Ac:1}	3992.79	-3.322e-06	-6.15121	13.3734	0	9.33529e+06	65.046	65.267	65.267	4	1	300	314	sp|P21810|PGS1_HUMAN Biglycan OS=Homo sapiens OX=9606 GN=BGN PE=1 SV=2	Unmodified	11a
781	KKEDALN(N-Glycosylation)ETR{Fuc:1; Hex:9; HexNAc:5}	3822.57	-2.92017e-06	11.314	22.8566	0	106884412	71.9941	72.5778	72.2155	3	5	79	89	sp|P10909|CLUS_HUMAN Clusterin OS=Homo sapiens OX=9606 GN=CLU PE=1 SV=1	Unmodified	11a
782	KKEDALN(N-Glycosylation)ETR{Fuc:2; Hex:8; HexNAc:5}	3806.54	6.28655e-06	-4.38876	19.8141	0	1.22957e+07	72.5778	72.6549	72.5778	3;4	4	79	89	sp|P10909|CLUS_HUMAN Clusterin OS=Homo sapiens OX=9606 GN=CLU PE=1 SV=1	Unmodified	11a
783	KKEDALN(N-Glycosylation)ETR{Hex:8; HexNAc:5; Neu5Ac:2}	4096.63	2.65448e-07	10.9139	12.8074	0	16623812	78.4115	78.8366	78.4115	4	2	79	89	sp|P10909|CLUS_HUMAN Clusterin OS=Homo sapiens OX=9606 GN=CLU PE=1 SV=1	Unmodified	11a
784	QVVEN(N-Glycosylation)MTR{Hex:3; HexNAc:2}	1867.81	-4.88921e-06	17.5238	99.2204	0	2.87174e+08	29.9287	30.3078	30.0654	2	2	385	393	sp|P10253|LYAG_HUMAN Lysosomal alpha-glucosidase OS=Homo sapiens OX=9606 GN=GAA PE=1 SV=4	Unmodified	11a
785	GVFITN(N-Glycosylation)ETGQPLIGK{Hex:6; HexNAc:2}	2951.35	-8.11197e-06	12.6518	88.4907	0	3.89769e+07	63.0902	63.3115	63.2169	2;3	2	464	479	sp|P10253|LYAG_HUMAN Lysosomal alpha-glucosidase OS=Homo sapiens OX=9606 GN=GAA PE=1 SV=4	Unmodified	11a
786	GVFITN(N-Glycosylation)ETGQPLIGK{Hex:5; HexNAc:2}	2789.28	-3.41024e-06	10.6265	39.8305	0	2.14165e+07	63.3747	63.6097	63.562	3	3	464	479	sp|P10253|LYAG_HUMAN Lysosomal alpha-glucosidase OS=Homo sapiens OX=9606 GN=GAA PE=1 SV=4	Unmodified	11a
787	TISVIMKN(N-Glycosylation)QTPTK{Hex:6; HexNAc:5; Neu5Ac:3}	4320.81	-4.64606e-07	0	10.288	0.015625	0	NA	NA	NA	3	1	358	371	sp|Q9Y6N5|SQOR_HUMAN Sulfide:quinone oxidoreductase, mitochondrial OS=Homo sapiens OX=9606 GN=SQOR PE=1 SV=1		11a
788	TTGTN(N-Glycosylation)K{Fuc:1; Hex:6; HexNAc:6; Neu5Ac:1}	3248.25	1.48134e-06	10.7168	34.8785	0	27696127	28.6882	28.9256	28.7632	3	1	3259	3265	sp|Q07954|LRP1_HUMAN Prolow-density lipoprotein receptor-related protein 1 OS=Homo sapiens OX=9606 GN=LRP1 PE=1 SV=2	Unmodified	11a
789	LYWISSGN(N-Glycosylation)HTINR{Hex:5; HexNAc:2}	2776.2	2.28058e-06	0	24.1008	0	0	NA	NA	NA	3	1	1755	1768	sp|Q07954|LRP1_HUMAN Prolow-density lipoprotein receptor-related protein 1 OS=Homo sapiens OX=9606 GN=LRP1 PE=1 SV=2		11a
790	YHYN(N-Glycosylation)GTLLDGTLFDSSYSR{Hex:3; HexNAc:6}	3912.63	4.16214e-06	0	14.649	0	0	NA	NA	NA	3	1	282	301	sp|O95302|FKBP9_HUMAN Peptidyl-prolyl cis-trans isomerase FKBP9 OS=Homo sapiens OX=9606 GN=FKBP9 PE=1 SV=2		11a
791	N(N-Glycosylation)LSDLLEKVK{Fuc:1; Hex:6; HexNAc:4}	3088.39	-1.07351e-05	12.9353	14.1803	0	4.034e+08	61.3223	62.8686	61.6702	3	1	418	428	sp|Q7Z4H8|PLGT3_HUMAN Protein O-glucosyltransferase 3 OS=Homo sapiens OX=9606 GN=POGLUT3 PE=1 SV=2	Unmodified	11a
792	KHELLN(N-Glycosylation)STR{Fuc:1; Hex:7; HexNAc:5; Neu5Ac:2}	3974.61	1.60474e-06	0	12.4937	0	0	NA	NA	NA	3	1	434	443	sp|P78347|GTF2I_HUMAN General transcription factor II-I OS=Homo sapiens OX=9606 GN=GTF2I PE=1 SV=2		11a
793	ALVN(N-Glycosylation)FTR{Hex:5; HexNAc:4; Neu5Ac:2}	3024.25	-6.86553e-06	8.93499	16.6918	0	3.65505e+07	58.1483	58.8398	58.3045	3	5	85	92	sp|P98160|PGBM_HUMAN Basement membrane-specific heparan sulfate proteoglycan core protein OS=Homo sapiens OX=9606 GN=HSPG2 PE=1 SV=4	Unmodified	11a
794	LLN(N-Glycosylation)SSKAR{Fuc:4; Hex:7; HexNAc:7; Neu5Ac:4}	5192.06	-6.65603e-07	0	7.65621	0.0168067	0	NA	NA	NA	3	1	740	748	sp|Q15149|PLEC_HUMAN Plectin OS=Homo sapiens OX=9606 GN=PLEC PE=1 SV=3		11a
795	N(N-Glycosylation)MTLFSDLVAEK{Fuc:1; Hex:5; HexNAc:4; Neu5Ac:2}	3717.53	-4.1533e-06	0	14.2847	0	0	NA	NA	NA	3	1	784	796	sp|P12110|CO6A2_HUMAN Collagen alpha-2(VI) chain OS=Homo sapiens OX=9606 GN=COL6A2 PE=1 SV=4		11a
796	RGTFTDC(Carbamidomethyl)ALAN(N-Glycosylation)M(Oxidation)TEQIRQDR{Fuc:1; Hex:8; HexNAc:5}	4855.97	4.70927e-06	-6.21573	12.5646	0	9.8952e+06	70.0739	70.2158	70.2158	4	1	129	149	sp|P12110|CO6A2_HUMAN Collagen alpha-2(VI) chain OS=Homo sapiens OX=9606 GN=COL6A2 PE=1 SV=4	Unmodified	11a
797	N(N-Glycosylation)M(Oxidation)TLFSDLVAEK{Fuc:1; Hex:5; HexNAc:4; Neu5Ac:2}	3734.51	-0.000268185	0	10.3883	0.015625	0	NA	NA	NA	3	1	784	796	sp|P12110|CO6A2_HUMAN Collagen alpha-2(VI) chain OS=Homo sapiens OX=9606 GN=COL6A2 PE=1 SV=4		11a
798	AQAALDKAN(N-Glycosylation)ASR{Hex:5; HexNAc:4}	2837.24	-6.56976e-06	10.397	11.6102	0	4.05162e+07	25.8557	26.112	25.901	3	1	1490	1502	sp|P55268|LAMB2_HUMAN Laminin subunit beta-2 OS=Homo sapiens OX=9606 GN=LAMB2 PE=1 SV=2	Unmodified	11a
799	TAN(N-Glycosylation)DTSTEAYNLLLR{Hex:5; HexNAc:2}	2897.27	-6.87794e-06	14.3626	91.1237	0	2.0066e+08	67.7593	68.3275	67.9804	2;3	2	1202	1217	sp|P11047|LAMC1_HUMAN Laminin subunit gamma-1 OS=Homo sapiens OX=9606 GN=LAMC1 PE=1 SV=3	Unmodified	11a
800	N(N-Glycosylation)ATSTK{Fuc:1; Hex:6; HexNAc:6; Neu5Ac:1}	3248.25	1.48134e-06	10.7168	34.8785	0	27696127	28.6882	28.9256	28.7632	3	1	1438	1444	sp|P11047|LAMC1_HUMAN Laminin subunit gamma-1 OS=Homo sapiens OX=9606 GN=LAMC1 PE=1 SV=3	Unmodified	11a
801	FN(N-Glycosylation)KTKTFR{Hex:9; HexNAc:5; Neu5Ac:1}	3805.54	7.41405e-07	12.9541	72.2924	0	658871790	71.8194	72.7024	72.2155	3;4	3	2943	2951	sp|Q16787|LAMA3_HUMAN Laminin subunit alpha-3 OS=Homo sapiens OX=9606 GN=LAMA3 PE=1 SV=3	Unmodified	11a
802	TFNLN(N-Glycosylation)TTEVEPC(Carbamidomethyl)R{Hex:9; HexNAc:2}	3445.39	-0.000297025	0	16.333	0	0	NA	NA	NA	3	1	2579	2592	sp|Q16787|LAMA3_HUMAN Laminin subunit alpha-3 OS=Homo sapiens OX=9606 GN=LAMA3 PE=1 SV=3		11a
803	N(N-Glycosylation)ASGDELVR{Hex:4; HexNAc:2}	2013.82	8.21739e-06	11.755	8.69982	0.00847458	4.71982e+07	29.2357	29.5184	29.3571	2	1	2161	2170	sp|Q16787|LAMA3_HUMAN Laminin subunit alpha-3 OS=Homo sapiens OX=9606 GN=LAMA3 PE=1 SV=3	Unmodified	11a
804	TVLEN(N-Glycosylation)STSYEEAK{Hex:5; HexNAc:2}	2686.13	-5.17733e-06	13.0971	31.9672	0	1.10482e+08	35.9426	36.4952	36.1251	2;3	4	254	267	sp|Q13510|ASAH1_HUMAN Acid ceramidase OS=Homo sapiens OX=9606 GN=ASAH1 PE=1 SV=5	Unmodified	11a
805	RTN(N-Glycosylation)STFNQVVLKR{Fuc:1; Hex:8; HexNAc:4}	3817.71	-0.000274488	-20.242	11.5455	0	4927502	67.7754	67.7912	67.7754	4	1	37	50	sp|Q07020|RL18_HUMAN Large ribosomal subunit protein eL18 OS=Homo sapiens OX=9606 GN=RPL18 PE=1 SV=2	Unmodified	11a
806	LLEN(N-Glycosylation)M(Oxidation)TEVVR{Hex:8; HexNAc:5; Neu5Ac:2}	4112.65	-2.9168e-06	10.1998	20.9428	0	1.20452e+08	62.0657	63.0276	62.4758	4	6	604	614	sp|Q6P996|PDXD1_HUMAN Pyridoxal-dependent decarboxylase domain-containing protein 1 OS=Homo sapiens OX=9606 GN=PDXDC1 PE=1 SV=2	Unmodified	11a
807	LLEN(N-Glycosylation)M(Oxidation)TEVVR{Hex:8; HexNAc:5; Neu5Ac:1}	3821.55	-3.06644e-06	12.9267	18.4177	0	5.50707e+08	57.2324	58.0533	57.5972	3;4	9	604	614	sp|Q6P996|PDXD1_HUMAN Pyridoxal-dependent decarboxylase domain-containing protein 1 OS=Homo sapiens OX=9606 GN=PDXDC1 PE=1 SV=2	Unmodified	11a
808	VN(N-Glycosylation)KTSKER{Hex:5; HexNAc:6}	2989.28	-6.79448e-07	10.0799	15.7529	0	1.69938e+07	76.7551	76.9608	76.8183	3	2	1053	1061	sp|Q86UP2|KTN1_HUMAN Kinectin OS=Homo sapiens OX=9606 GN=KTN1 PE=1 SV=1	Unmodified	11a
809	N(N-Glycosylation)GSDDQDK{Hex:6; HexNAc:4; Neu5Ac:1}	2953.06	2.34836e-06	12.9922	7.37403	0.025	2.31086e+07	24.8529	25.1567	25.066	3	1	171	179	sp|Q86UP2|KTN1_HUMAN Kinectin OS=Homo sapiens OX=9606 GN=KTN1 PE=1 SV=1	Unmodified	11a
810	SSVSKN(N-Glycosylation)HTER{Fuc:2; Hex:5; HexNAc:5; Neu5Ac:1}	3552.45	-2.91615e-06	-21.294	20.1422	0	1.78669e+06	67.7754	67.7754	67.7754	3	1	2668	2678	sp|Q63HN8|RN213_HUMAN E3 ubiquitin-protein ligase RNF213 OS=Homo sapiens OX=9606 GN=RNF213 PE=1 SV=3	Unmodified	11a
811	LNPTSN(N-Glycosylation)KSSR{Fuc:2; Hex:6; HexNAc:7}	3788.57	-2.25423e-06	0	11.0755	0	0	NA	NA	NA	3	1	827	837	sp|Q9UDY2|ZO2_HUMAN Tight junction protein ZO-2 OS=Homo sapiens OX=9606 GN=TJP2 PE=1 SV=2		11a
812	VTPERN(N-Glycosylation)R{Hex:7; HexNAc:5; Neu5Ac:1}	3311.32	3.84862e-06	10.6953	77.2311	0	3.03989e+07	51.5284	51.8233	51.6226	3	2	435	442	sp|O95171|SCEL_HUMAN Sciellin OS=Homo sapiens OX=9606 GN=SCEL PE=1 SV=2	Unmodified	11a
813	TALIN(N-Glycosylation)STGEEVAMR{Fuc:1; Hex:9; HexNAc:4}	3908.61	-0.000261702	0	8.9748	0.0212766	0	NA	NA	NA	3	1	527	541	sp|P02545|LMNA_HUMAN Prelamin-A/C OS=Homo sapiens OX=9606 GN=LMNA PE=1 SV=1		11a
814	FSGVN(N-Glycosylation)DTDFR{Fuc:1; Hex:4; HexNAc:4; Neu5Ac:1}	3054.22	-8.01365e-06	13.2672	64.3177	0	87183680	43.8026	44.2701	44.0209	3	2	578	588	sp|Q9UKY4|POMT2_HUMAN Protein O-mannosyl-transferase 2 OS=Homo sapiens OX=9606 GN=POMT2 PE=1 SV=2	Unmodified	11a
815	AEFN(N-Glycosylation)LTTYR{Hex:5; HexNAc:4}	2736.14	-6.04786e-06	-4.68368	14.5384	0	7.61525e+06	53.4515	53.5296	53.4821	3	1	2030	2039	sp|A6NMZ7|CO6A6_HUMAN Collagen alpha-6(VI) chain OS=Homo sapiens OX=9606 GN=COL6A6 PE=1 SV=2	Unmodified	11a
816	LN(N-Glycosylation)ATAKALR{Fuc:1; Hex:6; HexNAc:5; Neu5Ac:2}	3672.55	-2.70351e-06	15.3515	12.6296	0	3.11316e+08	39.6429	40.4863	40.0199	3	2	928	937	sp|A6NMZ7|CO6A6_HUMAN Collagen alpha-6(VI) chain OS=Homo sapiens OX=9606 GN=COL6A6 PE=1 SV=2	Unmodified	11a
817	LKWLN(N-Glycosylation)R{Fuc:2; Hex:8; HexNAc:7}	3838.57	4.56045e-06	10.6686	46.7829	0	4.85586e+07	57.5018	57.8651	57.5657	3	2	2135	2141	sp|P46939|UTRN_HUMAN Utrophin OS=Homo sapiens OX=9606 GN=UTRN PE=1 SV=2	Unmodified	11a
818	LKWLN(N-Glycosylation)R{Hex:8; HexNAc:7; Neu5Ac:1}	3837.55	5.58499e-06	10.77	42.9217	0	66086780	48.6925	49.0227	48.9285	3;4	3	2135	2141	sp|P46939|UTRN_HUMAN Utrophin OS=Homo sapiens OX=9606 GN=UTRN PE=1 SV=2	Unmodified	11a
819	IIQRN(N-Glycosylation)R{Fuc:1; Hex:6; HexNAc:6}	3135.34	-1.44062e-06	12.3716	84.7531	0	41851092	76.2467	76.5334	76.3741	3	3	582	588	sp|P13807|GYS1_HUMAN Glycogen [starch] synthase, muscle OS=Homo sapiens OX=9606 GN=GYS1 PE=1 SV=2	Unmodified	11a
820	IIQRN(N-Glycosylation)RTER{Fuc:1; Hex:7; HexNAc:4}	3277.41	4.02313e-06	12.9977	40.7746	0	5.68174e+07	25.826	25.9914	25.8862	3;4	2	582	591	sp|P13807|GYS1_HUMAN Glycogen [starch] synthase, muscle OS=Homo sapiens OX=9606 GN=GYS1 PE=1 SV=2	Unmodified	11a
821	IIQRN(N-Glycosylation)RTER{Fuc:1; Hex:6; HexNAc:4}	3115.35	4.81804e-06	15.7416	17.4146	0	4.22793e+07	25.8862	26.022	25.9458	3;4	3	582	591	sp|P13807|GYS1_HUMAN Glycogen [starch] synthase, muscle OS=Homo sapiens OX=9606 GN=GYS1 PE=1 SV=2	Unmodified	11a
822	EEGIN(N-Glycosylation)KSEK{Fuc:1; Hex:5; HexNAc:3; Neu5Ac:1}	2889.17	-3.45693e-06	13.4979	53.4856	0	1.26589e+08	26.3432	26.6558	26.4613	2;3	2	512	521	sp|P09874|PARP1_HUMAN Poly [ADP-ribose] polymerase 1 OS=Homo sapiens OX=9606 GN=PARP1 PE=1 SV=4	Unmodified	11a
823	VLEN(N-Glycosylation)STK{Fuc:2; Hex:7; HexNAc:4}	3028.23	-2.61829e-06	0	70.5014	0	0	NA	NA	NA	3	1	449	456	sp|P16284|PECA1_HUMAN Platelet endothelial cell adhesion molecule OS=Homo sapiens OX=9606 GN=PECAM1 PE=1 SV=2		11a
824	ADLRDN(N-Glycosylation)YSPGWK{Fuc:1; Hex:5; HexNAc:5; Neu5Ac:2}	3975.59	-0.000253203	0	11.4938	0	0	NA	NA	NA	3	1	1342	1354	sp|P07814|SYEP_HUMAN Bifunctional glutamate/proline--tRNA ligase OS=Homo sapiens OX=9606 GN=EPRS1 PE=1 SV=5		11a
825	N(N-Glycosylation)LTLSK{Fuc:2; Hex:8; HexNAc:7}	3684.5	-3.95963e-06	9.94638	37.9974	0	2.39237e+07	77.4342	77.8129	77.4973	3	3	925	931	sp|Q96Q89|KI20B_HUMAN Kinesin-like protein KIF20B OS=Homo sapiens OX=9606 GN=KIF20B PE=1 SV=3	Unmodified	11a
826	EHEN(N-Glycosylation)NTDVLGK{Hex:12; HexNAc:2}	3606.41	-0.00028612	0	8.77141	0.0347222	0	NA	NA	NA	3	1	1429	1440	sp|Q96Q89|KI20B_HUMAN Kinesin-like protein KIF20B OS=Homo sapiens OX=9606 GN=KIF20B PE=1 SV=3		11a
827	SELVN(N-Glycosylation)ETR{Hex:5; HexNAc:2}	2162.9	-2.0531e-06	15.471	105.778	0	1.43602e+08	28.4046	28.733	28.4937	2	1	157	165	sp|Q9UGT4|SUSD2_HUMAN Sushi domain-containing protein 2 OS=Homo sapiens OX=9606 GN=SUSD2 PE=1 SV=1	Unmodified	11a
828	SPN(N-Glycosylation)GTIR{Fuc:1; Hex:7; HexNAc:4}	2836.13	4.14733e-06	12.6498	41.6518	0	52559092	27.4694	27.7346	27.5868	3	1	93	100	sp|O75874|IDHC_HUMAN Isocitrate dehydrogenase [NADP] cytoplasmic OS=Homo sapiens OX=9606 GN=IDH1 PE=1 SV=2	Unmodified	11a
829	TALGKN(N-Glycosylation)HSRK{Hex:4; HexNAc:4}	2571.14	4.5985e-06	12.2376	19.888	0	1.67932e+08	42.8676	43.4139	43.0999	3	1	264	274	sp|Q14684|RRP1B_HUMAN Ribosomal RNA processing protein 1 homolog B OS=Homo sapiens OX=9606 GN=RRP1B PE=1 SV=3	Unmodified	11a
830	ELQRHN(N-Glycosylation)R{Hex:6; HexNAc:4; Neu5Ac:1}	3027.25	-6.47742e-06	12.4311	66.1346	0	83470260	57.7386	58.211	57.9272	3	2	246	253	sp|P40222|TXLNA_HUMAN Alpha-taxilin OS=Homo sapiens OX=9606 GN=TXLNA PE=1 SV=3	Unmodified	11a
831	AN(N-Glycosylation)LSSQALQMSLDYGFVTPLTSM(Oxidation)SIR{Hex:6; HexNAc:4}	4630.02	3.63106e-06	12.3516	9.75475	0.0212766	1.12359e+08	33.2216	33.392	33.2991	4;5;6	2	586	612	sp|P19827|ITIH1_HUMAN Inter-alpha-trypsin inhibitor heavy chain H1 OS=Homo sapiens OX=9606 GN=ITIH1 PE=1 SV=3	Unmodified	11a
832	LN(N-Glycosylation)NSVFQWYGR{Fuc:1; Hex:5; HexNAc:4; Neu5Ac:1}	3442.42	-2.52203e-06	10.1967	51.349	0	82508531	72.6239	73.0316	72.8589	3	1	651	662	sp|Q8WXX0|DYH7_HUMAN Dynein axonemal heavy chain 7 OS=Homo sapiens OX=9606 GN=DNAH7 PE=1 SV=2	Unmodified	11a
833	AKVIAAEGEMN(N-Glycosylation)ASR{Hex:7; HexNAc:4; Neu5Ac:2}	3974.6	1.79271e-06	0	10.17	0.015625	0	NA	NA	NA	3	1	218	232	sp|P27105|STOM_HUMAN Stomatin OS=Homo sapiens OX=9606 GN=STOM PE=1 SV=3		11a
834	DVLHEN(N-Glycosylation)STLR{Fuc:1; Hex:8; HexNAc:4}	3437.38	4.56791e-06	12.2672	20.4381	0	8.47523e+07	61.0207	61.4487	61.2272	3	2	642	652	sp|Q6S8J3|POTEE_HUMAN POTE ankyrin domain family member E OS=Homo sapiens OX=9606 GN=POTEE PE=2 SV=3	Unmodified	11a
835	DN(N-Glycosylation)ATEEEILVYLEK{Fuc:3; Hex:5; HexNAc:4}	3725.54	8.45913e-06	0	12.074	0	0	NA	NA	NA	3	1	78	92	sp|P07602|SAP_HUMAN Prosaposin OS=Homo sapiens OX=9606 GN=PSAP PE=1 SV=2		11a
836	LIDNN(N-Glycosylation)K{Hex:4; HexNAc:3}	1972.84	-3.36882e-06	16.3395	8.22075	0.00847458	3.03171e+08	26.5657	26.8489	26.7161	2;3	2	327	333	sp|P07602|SAP_HUMAN Prosaposin OS=Homo sapiens OX=9606 GN=PSAP PE=1 SV=2	Unmodified	11a
837	ERGRN(N-Glycosylation)WSR{Hex:6; HexNAc:2}	2438.01	-7.36068e-07	11.4514	80.0169	0	4.66375e+07	62.2238	62.555	62.4124	2	2	2117	2125	sp|Q9BTC0|DIDO1_HUMAN Death-inducer obliterator 1 OS=Homo sapiens OX=9606 GN=DIDO1 PE=1 SV=5	Unmodified	11a
838	ERGRN(N-Glycosylation)WSR{Hex:7; HexNAc:2}	2600.07	-1.65012e-06	-5.15637	72.0519	0	2.71076e+06	62.0187	62.0813	62.0657	2	2	2117	2125	sp|Q9BTC0|DIDO1_HUMAN Death-inducer obliterator 1 OS=Homo sapiens OX=9606 GN=DIDO1 PE=1 SV=5	Unmodified	11a
839	GRN(N-Glycosylation)WSRER{Hex:7; HexNAc:2}	2600.07	-1.65012e-06	-5.15637	72.0519	0	2.71076e+06	62.0187	62.0813	62.0657	2	2	2119	2127	sp|Q9BTC0|DIDO1_HUMAN Death-inducer obliterator 1 OS=Homo sapiens OX=9606 GN=DIDO1 PE=1 SV=5	Unmodified	11a
840	ERGRN(N-Glycosylation)WSR{Hex:5; HexNAc:2}	2275.95	3.80599e-06	13.9755	56.7426	0	1.25644e+08	62.5075	62.916	62.7281	2	2	2117	2125	sp|Q9BTC0|DIDO1_HUMAN Death-inducer obliterator 1 OS=Homo sapiens OX=9606 GN=DIDO1 PE=1 SV=5	Unmodified	11a
841	FGN(N-Glycosylation)KTFPQR{Hex:12; HexNAc:2}	3445.39	-0.000298575	0	10.4931	0	0	NA	NA	NA	3	1	47	56	sp|Q9UHL4|DPP2_HUMAN Dipeptidyl peptidase 2 OS=Homo sapiens OX=9606 GN=DPP7 PE=1 SV=3		11a
842	FGN(N-Glycosylation)KTFPQR{Fuc:2; Hex:5; HexNAc:4}	3008.27	-9.38863e-07	0	7.63006	0.0168067	0	NA	NA	NA	3	1	47	56	sp|Q9UHL4|DPP2_HUMAN Dipeptidyl peptidase 2 OS=Homo sapiens OX=9606 GN=DPP7 PE=1 SV=3		11a
843	N(N-Glycosylation)VSSSK{Fuc:1; Hex:6; HexNAc:6; Neu5Ac:1}	3248.25	1.48134e-06	10.7168	34.8785	0	27696127	28.6882	28.9256	28.7632	3	1	217	223	sp|O15117|FYB1_HUMAN FYN-binding protein 1 OS=Homo sapiens OX=9606 GN=FYB1 PE=1 SV=2	Unmodified	11a
844	KQNN(N-Glycosylation)FSLAMK{Fuc:1; Hex:5; HexNAc:5; Neu5Ac:2}	3734.53	-0.000270851	0	17.4382	0	0	NA	NA	NA	3	1	3247	3257	sp|P78527|PRKDC_HUMAN DNA-dependent protein kinase catalytic subunit OS=Homo sapiens OX=9606 GN=PRKDC PE=1 SV=3		11a
845	DIVGN(N-Glycosylation)LTELESEDIQIEALLMR{Hex:7; HexNAc:4; Neu5Ac:1}	4738.1	-1.01388e-05	10.2829	12.7731	0	3.42681e+07	59.3621	59.4877	59.4877	4;5	1	672	694	sp|Q92896|GSLG1_HUMAN Golgi apparatus protein 1 OS=Homo sapiens OX=9606 GN=GLG1 PE=1 SV=2	Unmodified	11a
846	LN(N-Glycosylation)DSYRLQR{Fuc:1; Hex:5; HexNAc:5; Neu5Ac:1}	3426.44	-5.59079e-06	11.6994	57.2465	0	8.3591e+07	81.0952	81.5877	81.4132	3	2	356	365	sp|Q13813|SPTN1_HUMAN Spectrin alpha chain, non-erythrocytic 1 OS=Homo sapiens OX=9606 GN=SPTAN1 PE=1 SV=3	Unmodified	11a
847	TRHSPTPQQSN(N-Glycosylation)R{Fuc:1; Hex:5; HexNAc:4}	3176.33	1.7261e-06	13.6041	13.6126	0	62895411	39.8632	40.1283	40.0035	3	2	410	422	sp|Q8IYB3|SRRM1_HUMAN Serine/arginine repetitive matrix protein 1 OS=Homo sapiens OX=9606 GN=SRRM1 PE=1 SV=2	Unmodified	11a
848	KLSPFN(N-Glycosylation)ITHR{Fuc:3; Hex:5; HexNAc:6}	3678.6	-2.11294e-06	0	16.0444	0	0	NA	NA	NA	3	2	568	578	sp|Q92835|SHIP1_HUMAN Phosphatidylinositol 3,4,5-trisphosphate 5-phosphatase 1 OS=Homo sapiens OX=9606 GN=INPP5D PE=1 SV=2		11a
849	LLQTSN(N-Glycosylation)ITK{Fuc:1; Hex:9; HexNAc:4; Neu5Ac:1}	3724.54	-9.51024e-07	0	12.6941	0	0	NA	NA	NA	3	1	104	113	sp|Q13177|PAK2_HUMAN Serine/threonine-protein kinase PAK 2 OS=Homo sapiens OX=9606 GN=PAK2 PE=1 SV=3		11a
850	NEIKEN(N-Glycosylation)K{Fuc:1; Hex:6; HexNAc:4}	2804.15	-8.94454e-07	11.9926	58.7322	0	9.25951e+07	40.1434	40.565	40.3458	3	2	442	449	sp|Q5RHP9|ERIC3_HUMAN Glutamate-rich protein 3 OS=Homo sapiens OX=9606 GN=ERICH3 PE=1 SV=1	Unmodified	11a
851	GYIGVVN(N-Glycosylation)R{Fuc:1; Hex:4; HexNAc:4; Neu5Ac:1}	2774.18	-4.32787e-06	10.4426	14.6171	0	7.11306e+07	53.2473	53.6867	53.4821	3	1	229	237	sp|P50570|DYN2_HUMAN Dynamin-2 OS=Homo sapiens OX=9606 GN=DNM2 PE=1 SV=2	Unmodified	11a
852	TIM(Oxidation)HLM(Oxidation)IN(N-Glycosylation)NTK{Hex:5; HexNAc:4; Neu5Ac:2}	3551.45	-2.31213e-06	0	9.18405	0.0212766	0	NA	NA	NA	3	1	677	688	sp|P50570|DYN2_HUMAN Dynamin-2 OS=Homo sapiens OX=9606 GN=DNM2 PE=1 SV=2		11a
853	GSKSSQQEFQEVFN(N-Glycosylation)R{Hex:5; HexNAc:4; Neu5Ac:2}	3974.6	3.69961e-07	0	9.98925	0.0212766	0	NA	NA	NA	3	1	605	620	sp|Q9BVQ7|AFG2B_HUMAN ATPase family gene 2 protein homolog B OS=Homo sapiens OX=9606 GN=AFG2B PE=1 SV=2		11a
854	QPLN(N-Glycosylation)TTR{Fuc:2; Hex:8; HexNAc:7}	3838.57	-7.01871e-06	-5.09207	11.6708	0	4.80039e+06	48.6445	48.724	48.724	3;4	2	213	220	sp|Q06124|PTN11_HUMAN Tyrosine-protein phosphatase non-receptor type 11 OS=Homo sapiens OX=9606 GN=PTPN11 PE=1 SV=3	Unmodified	11a
855	KLPPGLLAN(N-Glycosylation)FTLLR{Fuc:1; Hex:5; HexNAc:6}	3726.73	3.94263e-06	0	9.07097	0.0212766	0	NA	NA	NA	3	1	177	191	sp|P02750|A2GL_HUMAN Leucine-rich alpha-2-glycoprotein OS=Homo sapiens OX=9606 GN=LRG1 PE=1 SV=2		11a
856	DFN(N-Glycosylation)RTPGSR{Fuc:3; Hex:5; HexNAc:5; Neu5Ac:1}	3603.43	8.61613e-07	0	12.7247	0	0	NA	NA	NA	3	1	170	179	sp|Q8TB72|PUM2_HUMAN Pumilio homolog 2 OS=Homo sapiens OX=9606 GN=PUM2 PE=1 SV=2		11a
857	SYN(N-Glycosylation)VTSVLFR{Fuc:2; Hex:8; HexNAc:5}	3788.55	1.15337e-06	0	13.8245	0	0	NA	NA	NA	3	1	82	92	sp|P80188|NGAL_HUMAN Neutrophil gelatinase-associated lipocalin OS=Homo sapiens OX=9606 GN=LCN2 PE=1 SV=2		11a
858	SYN(N-Glycosylation)VTSVLFRK{Hex:6; HexNAc:5; Neu5Ac:2}	3882.64	-4.69094e-06	9.42388	11.1425	0	8.75053e+07	83.314	84.075	83.6149	3	3	82	93	sp|P80188|NGAL_HUMAN Neutrophil gelatinase-associated lipocalin OS=Homo sapiens OX=9606 GN=LCN2 PE=1 SV=2	Unmodified	11a
859	KAGYLNARN(N-Glycosylation)K{Fuc:1; Hex:6; HexNAc:4}	3064.33	-2.3859e-06	11.2552	16.083	0	1.93798e+07	33.8967	34.0038	33.9586	3	2	279	289	sp|Q9UKG1|DP13A_HUMAN DCC-interacting protein 13-alpha OS=Homo sapiens OX=9606 GN=APPL1 PE=1 SV=1	Unmodified	11a
860	ETKLGEHASRRPQDN(N-Glycosylation)R{Fuc:2; Hex:6; HexNAc:4}	3969.7	2.07107e-06	0	13.0856	0	0	NA	NA	NA	3	1	82	98	sp|Q8WX93|PALLD_HUMAN Palladin OS=Homo sapiens OX=9606 GN=PALLD PE=1 SV=3		11a
861	KSLEDN(N-Glycosylation)GSTR{Fuc:2; Hex:5; HexNAc:4; Neu5Ac:2}	3603.44	-0.000280864	0	11.5707	0	0	NA	NA	NA	3	1	101	111	sp|Q9HBL0|TENS1_HUMAN Tensin-1 OS=Homo sapiens OX=9606 GN=TNS1 PE=1 SV=3		11a
862	RTVN(N-Glycosylation)STR{Fuc:1; Hex:7; HexNAc:4; Neu5Ac:1}	3216.28	2.46362e-06	12.835	74.6701	0	1.12435e+08	43.1942	43.865	43.5073	3	2	42	49	sp|Q5SSJ5|HP1B3_HUMAN Heterochromatin protein 1-binding protein 3 OS=Homo sapiens OX=9606 GN=HP1BP3 PE=1 SV=1	Unmodified	11a
863	ELC(Carbamidomethyl)GNLC(Carbamidomethyl)FLLC(Carbamidomethyl)GFNERNLN(N-Glycosylation)MSR{Fuc:1; Hex:7; HexNAc:5}	5012.08	-3.8888e-06	-21.5864	9.82442	0.0212766	1.84083e+06	66.2925	66.2925	66.2925	5	1	254	276	sp|P38571|LICH_HUMAN Lysosomal acid lipase/cholesteryl ester hydrolase OS=Homo sapiens OX=9606 GN=LIPA PE=1 SV=2	Unmodified	11a
864	DKDPVN(N-Glycosylation)KSGGK{Fuc:3; Hex:6; HexNAc:7}	3975.65	-4.48645e-06	0	10.5799	0.015625	0	NA	NA	NA	3	1	18	29	sp|P62851|RS25_HUMAN Small ribosomal subunit protein eS25 OS=Homo sapiens OX=9606 GN=RPS25 PE=1 SV=1		11a
865	SPN(N-Glycosylation)GTIR{Fuc:1; Hex:7; HexNAc:4}	2836.13	4.14733e-06	12.6498	41.6518	0	52559092	27.4694	27.7346	27.5868	3	1	133	140	sp|P48735|IDHP_HUMAN Isocitrate dehydrogenase [NADP], mitochondrial OS=Homo sapiens OX=9606 GN=IDH2 PE=1 SV=2	Unmodified	11a
866	ETPPNGN(N-Glycosylation)LSPAPRLR{Fuc:1; Hex:5; HexNAc:4; Neu5Ac:2}	3968.71	-4.33604e-06	-5.26701	11.4378	0	1.5249e+07	89.2097	89.5119	89.5119	3	1	995	1010	sp|P48634|PRC2A_HUMAN Protein PRRC2A OS=Homo sapiens OX=9606 GN=PRRC2A PE=1 SV=3	Unmodified	11a
867	ETPPNGN(N-Glycosylation)LSPAPRLR{Fuc:2; Hex:6; HexNAc:4; Neu5Ac:1}	3985.73	-7.66899e-06	0	9.86342	0.0212766	0	NA	NA	NA	3	1	995	1010	sp|P48634|PRC2A_HUMAN Protein PRRC2A OS=Homo sapiens OX=9606 GN=PRRC2A PE=1 SV=3		11a
868	DEKMN(N-Glycosylation)ISGK{Fuc:1; Hex:8; HexNAc:4}	3276.32	-0.000315097	0	12.5629	0	0	NA	NA	NA	3	1	288	297	sp|Q9NP61|ARFG3_HUMAN ADP-ribosylation factor GTPase-activating protein 3 OS=Homo sapiens OX=9606 GN=ARFGAP3 PE=1 SV=1		11a
869	VMVLN(N-Glycosylation)R{Fuc:1; Hex:6; HexNAc:6; Neu5Ac:2}	3649.46	-1.85356e-06	12.0457	38.5695	0	2.8965e+07	24.4245	24.8065	24.5162	3	1	133	139	sp|Q99536|VAT1_HUMAN Synaptic vesicle membrane protein VAT-1 homolog OS=Homo sapiens OX=9606 GN=VAT1 PE=1 SV=2	Unmodified	11a
870	KADLVN(N-Glycosylation)R{Fuc:3; Hex:6; HexNAc:6}	3443.42	3.08246e-06	-20.9091	93.5687	0	4527665	72.969	72.969	72.969	3	3	373	380	sp|Q8WUM4|PDC6I_HUMAN Programmed cell death 6-interacting protein OS=Homo sapiens OX=9606 GN=PDCD6IP PE=1 SV=1	Unmodified	11a
871	ADLVN(N-Glycosylation)R{Fuc:2; Hex:6; HexNAc:4}	2763.13	-1.9045e-06	15.8584	70.3903	0	1.01471e+09	39.4699	40.4547	40.0668	2;3	8	374	380	sp|Q8WUM4|PDC6I_HUMAN Programmed cell death 6-interacting protein OS=Homo sapiens OX=9606 GN=PDCD6IP PE=1 SV=1	Unmodified	11a
872	ADLVN(N-Glycosylation)R{Fuc:1; Hex:6; HexNAc:4}	2617.06	1.92967e-06	10.2967	69.9196	0	2.97534e+07	31.8606	32.1346	31.9671	3	2	374	380	sp|Q8WUM4|PDC6I_HUMAN Programmed cell death 6-interacting protein OS=Homo sapiens OX=9606 GN=PDCD6IP PE=1 SV=1	Unmodified	11a
873	ADLVN(N-Glycosylation)R{Hex:9; HexNAc:4}	2957.16	2.24206e-06	15.4414	69.8397	0	1.32117e+08	27.0877	27.3782	27.2031	3	2	374	380	sp|Q8WUM4|PDC6I_HUMAN Programmed cell death 6-interacting protein OS=Homo sapiens OX=9606 GN=PDCD6IP PE=1 SV=1	Unmodified	11a
874	ADLVN(N-Glycosylation)R{Fuc:2; Hex:7; HexNAc:4}	2925.18	-2.42539e-06	16.0182	63.6791	0	3.08638e+08	39.2993	39.8783	39.5797	2;3	2	374	380	sp|Q8WUM4|PDC6I_HUMAN Programmed cell death 6-interacting protein OS=Homo sapiens OX=9606 GN=PDCD6IP PE=1 SV=1	Unmodified	11a
875	ADLVN(N-Glycosylation)R{Fuc:2; Hex:6; HexNAc:5}	2966.21	-2.50081e-06	12.9843	63.2056	0	7.89262e+07	39.7518	40.2061	39.8783	3	2	374	380	sp|Q8WUM4|PDC6I_HUMAN Programmed cell death 6-interacting protein OS=Homo sapiens OX=9606 GN=PDCD6IP PE=1 SV=1	Unmodified	11a
876	AQN(N-Glycosylation)ITAR{Fuc:1; Hex:6; HexNAc:3; Neu5Ac:1}	2791.13	-1.30131e-07	13.7094	65.0427	0	1.67691e+08	27.1741	27.5718	27.3053	2;3	2	22	29	sp|Q15109|RAGE_HUMAN Advanced glycosylation end product-specific receptor OS=Homo sapiens OX=9606 GN=AGER PE=1 SV=1	Unmodified	11a
877	N(N-Glycosylation)M(Oxidation)SAM(Oxidation)ERFR{Fuc:1; Hex:4; HexNAc:4}	2779.11	-5.37271e-06	9.75202	49.1376	0	5.16149e+07	31.5226	31.9824	31.7514	3	2	295	304	sp|Q92747|ARC1A_HUMAN Actin-related protein 2/3 complex subunit 1A OS=Homo sapiens OX=9606 GN=ARPC1A PE=1 SV=2	Unmodified	11a
878	EN(N-Glycosylation)GTVSRYEGGR{Fuc:4; Hex:6; HexNAc:6}	4098.65	-2.14793e-06	0	8.39759	0.0408163	0	NA	NA	NA	3	1	101	113	sp|P19652|A1AG2_HUMAN Alpha-1-acid glycoprotein 2 OS=Homo sapiens OX=9606 GN=ORM2 PE=1 SV=2		11a
879	SVKEDSN(N-Glycosylation)LTLQEKK{Fuc:3; Hex:5; HexNAc:4; Neu5Ac:1}	3969.71	-1.47623e-06	0	18.5913	0	0	NA	NA	NA	3	2	1442	1456	sp|P46940|IQGA1_HUMAN Ras GTPase-activating-like protein IQGAP1 OS=Homo sapiens OX=9606 GN=IQGAP1 PE=1 SV=1		11a
880	VLQDELEN(N-Glycosylation)R{Fuc:1; Hex:4; HexNAc:4; Neu5Ac:1}	3012.25	-2.75287e-06	10.7175	19.4906	0	1.73887e+07	38.8943	39.1124	38.8943	3	2	869	878	sp|Q8N8E3|CE112_HUMAN Centrosomal protein of 112 kDa OS=Homo sapiens OX=9606 GN=CEP112 PE=1 SV=2	Unmodified	11a
881	LKN(N-Glycosylation)ISPK{Fuc:2; Hex:7; HexNAc:6}	3443.48	-6.17011e-06	11.4832	52.17	0	8.43168e+07	81.0952	81.5083	81.2859	3	3	615	622	sp|Q8NDH2|CC168_HUMAN Leucine-rich repeat transmembrane protein CCDC168 OS=Homo sapiens OX=9606 GN=CCDC168 PE=2 SV=3	Unmodified	11a
882	KEN(N-Glycosylation)VTISESFNENLWGK{Hex:3; HexNAc:6}	3698.66	-1.33871e-05	14.5305	11.7134	0	1.706e+08	46.1492	46.465	46.2287	3;4	1	3137	3154	sp|Q8NDH2|CC168_HUMAN Leucine-rich repeat transmembrane protein CCDC168 OS=Homo sapiens OX=9606 GN=CCDC168 PE=2 SV=3	Unmodified	11a
883	KANQQLN(N-Glycosylation)FTEAK{Fuc:1; Hex:3; HexNAc:5}	3038.35	-6.85355e-06	-4.49746	15.0022	0	7.4262e+06	81.9359	82.0464	81.9674	3	1	46	58	sp|Q9Y5Y7|LYVE1_HUMAN Lymphatic vessel endothelial hyaluronic acid receptor 1 OS=Homo sapiens OX=9606 GN=LYVE1 PE=1 SV=2	Unmodified	11a
884	M(Oxidation)SLQLYLVDN(N-Glycosylation)R{Fuc:1; Hex:5; HexNAc:4; Neu5Ac:2}	3717.53	-1.13146e-06	0	11.5104	0	0	NA	NA	NA	3	1	452	463	sp|P54646|AAPK2_HUMAN 5'-AMP-activated protein kinase catalytic subunit alpha-2 OS=Homo sapiens OX=9606 GN=PRKAA2 PE=1 SV=2		11a
885	M(Oxidation)SLQLYLVDN(N-Glycosylation)R{Fuc:2; Hex:5; HexNAc:4}	3281.39	9.77871e-07	0	9.67618	0.0212766	0	NA	NA	NA	3	1	452	463	sp|P54646|AAPK2_HUMAN 5'-AMP-activated protein kinase catalytic subunit alpha-2 OS=Homo sapiens OX=9606 GN=PRKAA2 PE=1 SV=2		11a
886	N(N-Glycosylation)NTLVLQVR{Fuc:1; Hex:5; HexNAc:5}	3027.33	1.92641e-07	13.4854	44.0948	0	4.01437e+07	35.2843	35.5001	35.3926	3	2	9228	9237	sp|Q8WZ42|TITIN_HUMAN Titin OS=Homo sapiens OX=9606 GN=TTN PE=1 SV=4	Unmodified	11a
887	YC(Carbamidomethyl)VVVEN(N-Glycosylation)STGSR{Fuc:3; Hex:6; HexNAc:5}	3795.52	-1.89522e-07	0	19.9765	0	0	NA	NA	NA	3	1	17815	17827	sp|Q8WZ42|TITIN_HUMAN Titin OS=Homo sapiens OX=9606 GN=TTN PE=1 SV=4		11a
888	N(N-Glycosylation)NTLVLQVR{Hex:5; HexNAc:5}	2881.27	-6.61274e-07	14.0033	18.7957	0	4.60749e+07	35.1762	35.4544	35.2999	3	2	9228	9237	sp|Q8WZ42|TITIN_HUMAN Titin OS=Homo sapiens OX=9606 GN=TTN PE=1 SV=4	Unmodified	11a
889	YC(Carbamidomethyl)VVVEN(N-Glycosylation)STGSR{Fuc:3; Hex:6; HexNAc:5; Neu5Ac:1}	4086.61	-1.22915e-07	0	10.4714	0.015625	0	NA	NA	NA	3	1	17815	17827	sp|Q8WZ42|TITIN_HUMAN Titin OS=Homo sapiens OX=9606 GN=TTN PE=1 SV=4		11a
890	VETNC(Carbamidomethyl)N(N-Glycosylation)LSVEKIKIIR{Fuc:1; Hex:5; HexNAc:4; Neu5Ac:1}	3974.8	-2.73381e-06	0	10.2389	0.015625	0	NA	NA	NA	4	1	2521	2537	sp|Q8WZ42|TITIN_HUMAN Titin OS=Homo sapiens OX=9606 GN=TTN PE=1 SV=4		11a
891	IEN(N-Glycosylation)TTTVLK{Fuc:1; Hex:6; HexNAc:5}	3151.34	5.07178e-07	9.89611	10.2384	0	2.60939e+07	68.1693	68.3433	68.2165	3	3	5980	5989	sp|Q8WZ42|TITIN_HUMAN Titin OS=Homo sapiens OX=9606 GN=TTN PE=1 SV=4	Unmodified	11a
892	QLINALQIN(N-Glycosylation)NTAVGHALVLPAGR{Fuc:1; Hex:5; HexNAc:4; Neu5Ac:1}	4442.1	-4.27875e-06	8.97992	15.0281	0	2.18857e+07	86.2532	86.3484	86.3168	3	1	2549	2572	sp|P12111|CO6A3_HUMAN Collagen alpha-3(VI) chain OS=Homo sapiens OX=9606 GN=COL6A3 PE=1 SV=5	Unmodified	12
893	LDAPTNLQFVN(N-Glycosylation)ETDSTVLVR{Fuc:1; Hex:5; HexNAc:4}	3999.8	-4.09893e-06	11.2749	23.1068	0	16971361	75.6119	75.8164	75.7695	3	2	996	1016	sp|P02751|FINC_HUMAN Fibronectin OS=Homo sapiens OX=9606 GN=FN1 PE=1 SV=5	Unmodified	12
894	LDAPTNLQFVN(N-Glycosylation)ETDSTVLVR{Fuc:3; Hex:5; HexNAc:4}	4291.93	-8.05143e-06	0	14.6066	0	0	NA	NA	NA	3	1	996	1016	sp|P02751|FINC_HUMAN Fibronectin OS=Homo sapiens OX=9606 GN=FN1 PE=1 SV=5		12
895	GTAGNALMDGASQLMGEN(N-Glycosylation)R{Hex:5; HexNAc:4; Neu5Ac:1}	3805.55	-5.14662e-06	8.03376	19.3006	0	2.14429e+07	72.8144	73.1464	73.0527	3;4	1	376	395	sp|P02675|FIBB_HUMAN Fibrinogen beta chain OS=Homo sapiens OX=9606 GN=FGB PE=1 SV=2	Unmodified	12
896	N(N-Glycosylation)LTVPGSLR{Fuc:1; Hex:5; HexNAc:4; Neu5Ac:1}	3015.29	-3.92563e-06	10.3587	70.0976	0	74423494	52.2407	52.5524	52.3811	3	2	1118	1127	sp|P24821|TENA_HUMAN Tenascin OS=Homo sapiens OX=9606 GN=TNC PE=1 SV=3	Unmodified	12
897	N(N-Glycosylation)NTRGPGLKR{Fuc:1; Hex:5; HexNAc:5}	3083.36	-6.49418e-06	14.8117	20.9476	0	1.99949e+08	34.1539	34.4891	34.305	3;4	3	787	797	sp|P24821|TENA_HUMAN Tenascin OS=Homo sapiens OX=9606 GN=TNC PE=1 SV=3	Unmodified	12
898	N(N-Glycosylation)TTSYVLR{Fuc:1; Hex:5; HexNAc:4}	2721.15	-4.57987e-06	8.76807	18.5929	0	2.81722e+07	35.7735	35.9733	35.8659	2;3	1	1033	1041	sp|P24821|TENA_HUMAN Tenascin OS=Homo sapiens OX=9606 GN=TNC PE=1 SV=3	Unmodified	12
899	EEQYN(N-Glycosylation)STYR{Fuc:1; Hex:4; HexNAc:4}	2795.1	-4.39495e-06	17.1676	79.4538	0	6.79374e+08	25.9213	26.525	26.1575	2;3	4	175	184	sp|P01857|IGHG1_HUMAN Immunoglobulin heavy constant gamma 1 OS=Homo sapiens OX=9606 GN=IGHG1 PE=1 SV=2	Unmodified	12
900	EEQYN(N-Glycosylation)STYR{Fuc:1; Hex:3; HexNAc:5}	2836.13	-3.01346e-06	14.7679	64.0173	0	1.90929e+08	26.3492	26.9103	26.5108	3	2	175	184	sp|P01857|IGHG1_HUMAN Immunoglobulin heavy constant gamma 1 OS=Homo sapiens OX=9606 GN=IGHG1 PE=1 SV=2	Unmodified	12
901	EEQYN(N-Glycosylation)STYR{Fuc:1; Hex:3; HexNAc:4}	2633.05	-4.185e-06	17.828	55.7036	0	1571569826	26.0534	26.9248	26.3051	2;3	4	175	184	sp|P01857|IGHG1_HUMAN Immunoglobulin heavy constant gamma 1 OS=Homo sapiens OX=9606 GN=IGHG1 PE=1 SV=2	Unmodified	12
902	EEQYN(N-Glycosylation)STYR{Fuc:1; Hex:9; HexNAc:4}	3605.37	-5.21368e-06	12.5905	15.4371	0	4.2521e+08	60.1637	61.2476	60.3842	3	4	175	184	sp|P01857|IGHG1_HUMAN Immunoglobulin heavy constant gamma 1 OS=Homo sapiens OX=9606 GN=IGHG1 PE=1 SV=2	Unmodified	12
903	GSLSYLN(N-Glycosylation)VTR{Hex:6; HexNAc:2}	2487.08	-7.85232e-06	17.7029	121.361	0	6.71667e+08	53.2525	53.8315	53.5026	2;3	1	256	266	sp|P07339|CATD_HUMAN Cathepsin D OS=Homo sapiens OX=9606 GN=CTSD PE=1 SV=1	Unmodified	12
904	GSLSYLN(N-Glycosylation)VTR{Hex:7; HexNAc:2}	2649.13	-5.97743e-06	16.9613	61.7477	0	3.57364e+08	52.9722	53.457	53.1905	2;3	1	256	266	sp|P07339|CATD_HUMAN Cathepsin D OS=Homo sapiens OX=9606 GN=CTSD PE=1 SV=1	Unmodified	12
905	GSLSYLN(N-Glycosylation)VTR{Hex:4; HexNAc:2}	2162.97	-6.20488e-06	13.6042	25.4363	0	8.62496e+07	53.9885	54.3261	54.2034	2	2	256	266	sp|P07339|CATD_HUMAN Cathepsin D OS=Homo sapiens OX=9606 GN=CTSD PE=1 SV=1	Unmodified	12
906	LKISYKDAIN(N-Glycosylation)R{Fuc:1; Hex:5; HexNAc:5; Neu5Ac:2}	3873.69	-5.43176e-06	12.1091	12.0766	0	1.00179e+08	49.6855	50.0272	49.8087	3;4	3	2780	2791	sp|P15924|DESP_HUMAN Desmoplakin OS=Homo sapiens OX=9606 GN=DSP PE=1 SV=3	Unmodified	12
907	LSLHRPALEDLLLGSEAN(N-Glycosylation)LTC(Carbamidomethyl)TLTGLR{Fuc:1; Hex:3; HexNAc:4}	4407.16	-8.5147e-06	13.9649	46.8763	0	239514576	96.0727	96.1342	96.088	4	2	126	153	sp|P01876|IGHA1_HUMAN Immunoglobulin heavy constant alpha 1 OS=Homo sapiens OX=9606 GN=IGHA1 PE=1 SV=3	Unmodified	12
908	LSLHRPALEDLLLGSEAN(N-Glycosylation)LTC(Carbamidomethyl)TLTGLR{Fuc:3; Hex:5; HexNAc:4}	5023.39	-9.65962e-06	-21.1585	27.2669	0	17438512	96.2572	96.2572	96.2572	4	1	126	153	sp|P01876|IGHA1_HUMAN Immunoglobulin heavy constant alpha 1 OS=Homo sapiens OX=9606 GN=IGHA1 PE=1 SV=3	Unmodified	12
909	LSLHRPALEDLLLGSEAN(N-Glycosylation)LTC(Carbamidomethyl)TLTGLR{Fuc:1; Hex:4; HexNAc:4}	4569.21	-6.74091e-06	-20.9241	24.8329	0	50826082	96.0727	96.088	96.0727	4	2	126	153	sp|P01876|IGHA1_HUMAN Immunoglobulin heavy constant alpha 1 OS=Homo sapiens OX=9606 GN=IGHA1 PE=1 SV=3	Unmodified	12
910	N(N-Glycosylation)MSFVNDLTVTQDGRK{Hex:7; HexNAc:2}	3364.44	-9.27706e-06	9.85915	17.6932	0	1.3122e+07	59.7095	59.8669	59.7726	3	2	195	211	sp|Q9HDC9|APMAP_HUMAN Adipocyte plasma membrane-associated protein OS=Homo sapiens OX=9606 GN=APMAP PE=1 SV=2	Unmodified	12
911	AEPPLN(N-Glycosylation)ASASDQGEK{Hex:6; HexNAc:2}	2891.2	-6.68656e-06	11.6566	29.5184	0	4.35322e+07	30.8596	31.3676	31.098	3	2	925	940	sp|Q9Y4L1|HYOU1_HUMAN Hypoxia up-regulated protein 1 OS=Homo sapiens OX=9606 GN=HYOU1 PE=1 SV=1	Unmodified	12
912	ALPQPQN(N-Glycosylation)VTSLLGC(Carbamidomethyl)TH{Fuc:2; Hex:5; HexNAc:4; Neu5Ac:1}	3940.66	7.20456e-07	0	9.26749	0.00990099	0	NA	NA	NA	3	2	446	462	sp|P02790|HEMO_HUMAN Hemopexin OS=Homo sapiens OX=9606 GN=HPX PE=1 SV=2		12
913	FEDGVLDPDYPRN(N-Glycosylation)ISDGFDGIPDNVDAALALPAHSYSGR{Fuc:2; Hex:5; HexNAc:4; Neu5Ac:1}	6380.8	-8.34544e-06	11.6021	40.95	0	58846648	95.3698	95.433	95.4015	4	3	229	268	sp|P04004|VTNC_HUMAN Vitronectin OS=Homo sapiens OX=9606 GN=VTN PE=1 SV=1	Unmodified	12
914	N(N-Glycosylation)GSLFAFR{Hex:5; HexNAc:4; Neu5Ac:2}	3115.25	-3.3778e-06	11.4008	16.5524	0	2.02781e+08	70.9187	72.1053	71.477	3	3	168	176	sp|P04004|VTNC_HUMAN Vitronectin OS=Homo sapiens OX=9606 GN=VTN PE=1 SV=1	Unmodified	12
915	N(N-Glycosylation)GSLFAFR{Fuc:2; Hex:5; HexNAc:4; Neu5Ac:1}	3116.27	-4.49745e-06	0	16.0024	0	0	NA	NA	NA	3	2	168	176	sp|P04004|VTNC_HUMAN Vitronectin OS=Homo sapiens OX=9606 GN=VTN PE=1 SV=1		12
916	N(N-Glycosylation)ISDGFDGIPDNVDAALALPAHSYSGR{Hex:5; HexNAc:4; Neu5Ac:2}	4976.11	-4.00594e-06	10.5605	15.471	0	137275243	90.5663	90.931	90.6766	4	2	241	268	sp|P04004|VTNC_HUMAN Vitronectin OS=Homo sapiens OX=9606 GN=VTN PE=1 SV=1	Unmodified	12
917	N(N-Glycosylation)ISDGFDGIPDNVDAALALPAHSYSGR{Fuc:2; Hex:5; HexNAc:4; Neu5Ac:1}	4977.11	-5.1297e-07	-6.30314	15.0134	0	17543173	90.4709	90.7247	90.582	4	1	241	268	sp|P04004|VTNC_HUMAN Vitronectin OS=Homo sapiens OX=9606 GN=VTN PE=1 SV=1	Unmodified	12
918	GHVN(N-Glycosylation)ITR{Hex:5; HexNAc:4; Neu5Ac:2}	3000.22	-2.6156e-06	14.4837	45.6447	0	382732833	26.5108	27.1754	26.7036	3	1	117	124	sp|P00734|THRB_HUMAN Prothrombin OS=Homo sapiens OX=9606 GN=F2 PE=1 SV=2	Unmodified	12
919	HFDEN(N-Glycosylation)LTGR{Fuc:1; Hex:9; HexNAc:5}	3707.42	3.8002e-06	8.47506	19.7826	0	1.99269e+07	53.3787	53.5648	53.4414	3	2	2281	2290	sp|P02549|SPTA1_HUMAN Spectrin alpha chain, erythrocytic 1 OS=Homo sapiens OX=9606 GN=SPTA1 PE=1 SV=5	Unmodified	12
920	N(N-Glycosylation)ITRIK{Fuc:1; Hex:6; HexNAc:3}	2471.09	-4.96428e-06	12.7439	38.9252	0	5.44852e+07	53.1433	53.5335	53.3942	2	2	150	156	sp|P51688|SPHM_HUMAN N-sulphoglucosamine sulphohydrolase OS=Homo sapiens OX=9606 GN=SGSH PE=1 SV=1	Unmodified	12
921	N(N-Glycosylation)ITRIK{Hex:6; HexNAc:3}	2325.03	-5.25511e-06	16.3725	35.2141	0	4.27329e+08	53.5648	54.1261	53.8	2;3	1	150	156	sp|P51688|SPHM_HUMAN N-sulphoglucosamine sulphohydrolase OS=Homo sapiens OX=9606 GN=SGSH PE=1 SV=1	Unmodified	12
922	TPLTAN(N-Glycosylation)ITK{Fuc:1; Hex:5; HexNAc:4; Neu5Ac:1}	3017.31	-7.00308e-06	11.3345	69.2834	0	5.27519e+07	41.3589	41.6629	41.5423	3	2	199	208	sp|P01877|IGHA2_HUMAN Immunoglobulin heavy constant alpha 2 OS=Homo sapiens OX=9606 GN=IGHA2 PE=1 SV=5	Unmodified	12
923	LSLHRPALEDLLLGSEAN(N-Glycosylation)LTC(Carbamidomethyl)TLTGLR{Fuc:1; Hex:3; HexNAc:4}	4407.16	-8.5147e-06	13.9649	46.8763	0	239514576	96.0727	96.1342	96.088	4	2	113	140	sp|P01877|IGHA2_HUMAN Immunoglobulin heavy constant alpha 2 OS=Homo sapiens OX=9606 GN=IGHA2 PE=1 SV=5	Unmodified	12
924	LSLHRPALEDLLLGSEAN(N-Glycosylation)LTC(Carbamidomethyl)TLTGLR{Fuc:3; Hex:5; HexNAc:4}	5023.39	-9.65962e-06	-21.1585	27.2669	0	17438512	96.2572	96.2572	96.2572	4	1	113	140	sp|P01877|IGHA2_HUMAN Immunoglobulin heavy constant alpha 2 OS=Homo sapiens OX=9606 GN=IGHA2 PE=1 SV=5	Unmodified	12
925	LSLHRPALEDLLLGSEAN(N-Glycosylation)LTC(Carbamidomethyl)TLTGLR{Fuc:1; Hex:4; HexNAc:4}	4569.21	-6.74091e-06	-20.9241	24.8329	0	50826082	96.0727	96.088	96.0727	4	2	113	140	sp|P01877|IGHA2_HUMAN Immunoglobulin heavy constant alpha 2 OS=Homo sapiens OX=9606 GN=IGHA2 PE=1 SV=5	Unmodified	12
926	EFAN(N-Glycosylation)FTFPR{Hex:8; HexNAc:2}	2831.15	-0.000364338	0	9.45295	0.015625	0	NA	NA	NA	3	1	209	218	sp|Q96L92|SNX27_HUMAN Sorting nexin-27 OS=Homo sapiens OX=9606 GN=SNX27 PE=1 SV=2		12
927	VLPVN(N-Glycosylation)VTDYC(Carbamidomethyl)QLVR{Fuc:1; Hex:5; HexNAc:4; Neu5Ac:1}	3734.64	-7.33619e-06	0	26.4992	0	0	NA	NA	NA	3	1	443	457	sp|P35555|FBN1_HUMAN Fibrillin-1 OS=Homo sapiens OX=9606 GN=FBN1 PE=1 SV=4		12
928	VLPVN(N-Glycosylation)VTDYC(Carbamidomethyl)QLVR{Fuc:3; Hex:5; HexNAc:4}	3735.64	-1.08546e-06	0	21.041	0	0	NA	NA	NA	3	1	443	457	sp|P35555|FBN1_HUMAN Fibrillin-1 OS=Homo sapiens OX=9606 GN=FBN1 PE=1 SV=4		12
929	VLPVN(N-Glycosylation)VTDYC(Carbamidomethyl)QLVR{Fuc:3; Hex:5; HexNAc:4; Neu5Ac:1}	4026.72	1.35638e-06	0	15.0036	0	0	NA	NA	NA	3	1	443	457	sp|P35555|FBN1_HUMAN Fibrillin-1 OS=Homo sapiens OX=9606 GN=FBN1 PE=1 SV=4		12
930	VLPVN(N-Glycosylation)VTDYC(Carbamidomethyl)QLVR{Fuc:1; Hex:5; HexNAc:4; Neu5Ac:2}	4025.74	-7.33933e-06	0	11.2809	0	0	NA	NA	NA	3	1	443	457	sp|P35555|FBN1_HUMAN Fibrillin-1 OS=Homo sapiens OX=9606 GN=FBN1 PE=1 SV=4		12
931	AVFNETKN(N-Glycosylation)STR{Fuc:1; Hex:7; HexNAc:5}	3561.46	8.37734e-07	13.9265	15.6889	0	1.43149e+08	28.4378	28.9845	28.644	3	2	688	699	sp|P11215|ITAM_HUMAN Integrin alpha-M OS=Homo sapiens OX=9606 GN=ITGAM PE=1 SV=2	Unmodified	12
932	AVFN(N-Glycosylation)ETKNSTR{Fuc:1; Hex:7; HexNAc:5}	3561.46	8.37734e-07	13.9265	15.6889	0	1.43149e+08	28.4378	28.9845	28.644	3	2	688	699	sp|P11215|ITAM_HUMAN Integrin alpha-M OS=Homo sapiens OX=9606 GN=ITGAM PE=1 SV=2	Unmodified	12
933	APVVN(N-Glycosylation)C(Carbamidomethyl)SIAVC(Carbamidomethyl)QR{Fuc:2; Hex:5; HexNAc:8}	4199.74	-1.18385e-06	0	6.36528	0.0398406	0	NA	NA	NA	3	1	1016	1029	sp|P11215|ITAM_HUMAN Integrin alpha-M OS=Homo sapiens OX=9606 GN=ITGAM PE=1 SV=2		12
934	TVIN(N-Glycosylation)FTMPNTIKHYVHRVGR{Fuc:1; Hex:5; HexNAc:4; Neu5Ac:2}	4733.09	2.06676e-06	0	17.1891	0	0	NA	NA	NA	4	1	533	553	sp|Q96GQ7|DDX27_HUMAN Probable ATP-dependent RNA helicase DDX27 OS=Homo sapiens OX=9606 GN=DDX27 PE=1 SV=2		12
935	LGLSFNSISAVDN(N-Glycosylation)GSLANTPHLR{Fuc:2; Hex:6; HexNAc:4}	4459	-5.32183e-06	-4.81561	34.4404	0	1.65359e+07	81.7209	81.8638	81.769	4	3	249	272	sp|P07585|PGS2_HUMAN Decorin OS=Homo sapiens OX=9606 GN=DCN PE=1 SV=1	Unmodified	12
936	LGLSFNSISAVDN(N-Glycosylation)GSLANTPHLR{Fuc:1; Hex:5; HexNAc:4; Neu5Ac:1}	4441.98	-3.0522e-06	14.7155	31.2777	0	5.1075e+08	81.5466	81.9434	81.769	3;4	3	249	272	sp|P07585|PGS2_HUMAN Decorin OS=Homo sapiens OX=9606 GN=DCN PE=1 SV=1	Unmodified	12
937	LGLSFNSISAVDN(N-Glycosylation)GSLANTPHLR{Fuc:3; Hex:5; HexNAc:4; Neu5Ac:1}	4734.09	-2.1629e-06	-21.6927	11.5501	0	3.17199e+06	84.9373	84.9373	84.9373	4	1	249	272	sp|P07585|PGS2_HUMAN Decorin OS=Homo sapiens OX=9606 GN=DCN PE=1 SV=1	Unmodified	12
938	LGLSFNSISAVDN(N-Glycosylation)GSLANTPHLR{Fuc:1; Hex:5; HexNAc:5}	4353.96	-2.41627e-06	-21.0048	10.0672	0.00990099	2.48748e+06	79.1723	79.1723	79.1723	3	1	249	272	sp|P07585|PGS2_HUMAN Decorin OS=Homo sapiens OX=9606 GN=DCN PE=1 SV=1	Unmodified	12
939	YSM(Oxidation)KEDGC(Carbamidomethyl)N(N-Glycosylation)SSDK{Hex:5; HexNAc:3; Neu5Ac:1}	3246.17	5.31558e-06	12.9875	6.40552	0.0398406	2.99177e+08	24.3805	25.7882	24.9707	3	2	1114	1127	sp|P46100|ATRX_HUMAN Transcriptional regulator ATRX OS=Homo sapiens OX=9606 GN=ATRX PE=1 SV=6	Unmodified	12
940	TKTEISEMNRN(N-Glycosylation)ISR{Fuc:2; Hex:5; HexNAc:4}	3592.55	-1.57247e-06	-3.76829	6.56232	0.0276498	16194816	71.6494	71.7287	71.6494	5	3	302	316	sp|P05787|K2C8_HUMAN Keratin, type II cytoskeletal 8 OS=Homo sapiens OX=9606 GN=KRT8 PE=1 SV=7	Unmodified	12
941	EVN(N-Glycosylation)DTLLVNELK{Fuc:1; Hex:5; HexNAc:4}	3154.4	-6.86253e-06	0	13.2839	0	0	NA	NA	NA	3	1	596	608	sp|Q15063|POSTN_HUMAN Periostin OS=Homo sapiens OX=9606 GN=POSTN PE=1 SV=2		12
942	EEQYN(N-Glycosylation)STYR{Fuc:1; Hex:4; HexNAc:4}	2795.1	-4.39495e-06	17.1676	79.4538	0	6.79374e+08	25.9213	26.525	26.1575	2;3	4	294	303	sp|P0DOX5|IGG1_HUMAN Immunoglobulin gamma-1 heavy chain OS=Homo sapiens OX=9606 PE=1 SV=2	Unmodified	12
943	EEQYN(N-Glycosylation)STYR{Fuc:1; Hex:3; HexNAc:5}	2836.13	-3.01346e-06	14.7679	64.0173	0	1.90929e+08	26.3492	26.9103	26.5108	3	2	294	303	sp|P0DOX5|IGG1_HUMAN Immunoglobulin gamma-1 heavy chain OS=Homo sapiens OX=9606 PE=1 SV=2	Unmodified	12
944	EEQYN(N-Glycosylation)STYR{Fuc:1; Hex:3; HexNAc:4}	2633.05	-4.185e-06	17.828	55.7036	0	1571569826	26.0534	26.9248	26.3051	2;3	4	294	303	sp|P0DOX5|IGG1_HUMAN Immunoglobulin gamma-1 heavy chain OS=Homo sapiens OX=9606 PE=1 SV=2	Unmodified	12
945	EEQYN(N-Glycosylation)STYR{Fuc:1; Hex:9; HexNAc:4}	3605.37	-5.21368e-06	12.5905	15.4371	0	4.2521e+08	60.1637	61.2476	60.3842	3	4	294	303	sp|P0DOX5|IGG1_HUMAN Immunoglobulin gamma-1 heavy chain OS=Homo sapiens OX=9606 PE=1 SV=2	Unmodified	12
946	LQLSNGN(N-Glycosylation)M(Oxidation)TLTLLSVK{Hex:5; HexNAc:2}	2963.38	-8.88427e-07	10.8224	98.3797	0	7.91785e+07	76.2286	76.3831	76.3218	3	3	190	206	sp|P40199|CEAM6_HUMAN Carcinoembryonic antigen-related cell adhesion molecule 6 OS=Homo sapiens OX=9606 GN=CEACAM6 PE=1 SV=4	Unmodified	12
947	LQLSNGN(N-Glycosylation)MTLTLLSVK{Hex:5; HexNAc:2}	2947.39	-4.06663e-06	14.3573	89.4917	0	1.41917e+08	84.5909	84.9687	84.7479	3	3	190	206	sp|P40199|CEAM6_HUMAN Carcinoembryonic antigen-related cell adhesion molecule 6 OS=Homo sapiens OX=9606 GN=CEACAM6 PE=1 SV=4	Unmodified	12
948	LQLSNGN(N-Glycosylation)MTLTLLSVK{Hex:6; HexNAc:2}	3109.46	-6.89349e-06	12.4785	30.3059	0	3.77862e+07	84.3206	84.5277	84.4798	3	2	190	206	sp|P40199|CEAM6_HUMAN Carcinoembryonic antigen-related cell adhesion molecule 6 OS=Homo sapiens OX=9606 GN=CEACAM6 PE=1 SV=4	Unmodified	12
949	LQLSNGN(N-Glycosylation)M(Oxidation)TLTLLSVK{Hex:3; HexNAc:2}	2639.29	-6.34209e-06	10.8387	28.9455	0	3.13348e+07	77.0877	77.3372	77.119	3	2	190	206	sp|P40199|CEAM6_HUMAN Carcinoembryonic antigen-related cell adhesion molecule 6 OS=Homo sapiens OX=9606 GN=CEACAM6 PE=1 SV=4	Unmodified	12
950	LQLSNGN(N-Glycosylation)MTLTLLSVK{Hex:5; HexNAc:4; Neu5Ac:1}	3644.66	-6.54076e-06	-20.2746	18.854	0	6.59839e+06	87.1876	87.346	87.1876	3	2	190	206	sp|P40199|CEAM6_HUMAN Carcinoembryonic antigen-related cell adhesion molecule 6 OS=Homo sapiens OX=9606 GN=CEACAM6 PE=1 SV=4	Unmodified	12
951	LQLSNGN(N-Glycosylation)M(Oxidation)TLTLLSVK{Hex:4; HexNAc:2}	2801.34	-4.27614e-06	8.27954	17.7851	0	1.24423e+07	76.7434	76.8379	76.7754	3	1	190	206	sp|P40199|CEAM6_HUMAN Carcinoembryonic antigen-related cell adhesion molecule 6 OS=Homo sapiens OX=9606 GN=CEACAM6 PE=1 SV=4	Unmodified	12
952	LQLSNGN(N-Glycosylation)MTLTLLSVK{Fuc:2; Hex:5; HexNAc:4}	3645.66	-2.00293e-06	11.5176	16.7092	0	13736828	87.1394	87.2987	87.2508	3	3	190	206	sp|P40199|CEAM6_HUMAN Carcinoembryonic antigen-related cell adhesion molecule 6 OS=Homo sapiens OX=9606 GN=CEACAM6 PE=1 SV=4	Unmodified	12
953	LQLSNGN(N-Glycosylation)MTLTLLSVKR{Fuc:1; Hex:5; HexNAc:4}	3655.73	-8.50536e-06	-20.8204	13.5411	0	3.94342e+06	80.2353	80.2511	80.2511	3	1	190	207	sp|P40199|CEAM6_HUMAN Carcinoembryonic antigen-related cell adhesion molecule 6 OS=Homo sapiens OX=9606 GN=CEACAM6 PE=1 SV=4	Unmodified	12
954	LQLSNGN(N-Glycosylation)MTLTLLSVK{Hex:4; HexNAc:5}	3394.58	-4.47385e-06	-21.4446	11.9369	0	1.72754e+06	84.3206	84.3206	84.3206	3	3	190	206	sp|P40199|CEAM6_HUMAN Carcinoembryonic antigen-related cell adhesion molecule 6 OS=Homo sapiens OX=9606 GN=CEACAM6 PE=1 SV=4	Unmodified	12
955	LQLSNGN(N-Glycosylation)MTLTLLSVK{Fuc:3; Hex:5; HexNAc:4}	3791.73	-4.28408e-06	13.4211	11.42	0	37394461	42.2917	42.6019	42.5554	3;4	1	190	206	sp|P40199|CEAM6_HUMAN Carcinoembryonic antigen-related cell adhesion molecule 6 OS=Homo sapiens OX=9606 GN=CEACAM6 PE=1 SV=4	Unmodified	12
956	LQLSNGN(N-Glycosylation)MTLTLLSVK{Hex:3; HexNAc:2}	2623.29	-6.40945e-06	11.5086	9.95919	0.00990099	3.62026e+07	85.6188	85.809	85.6819	3	1	190	206	sp|P40199|CEAM6_HUMAN Carcinoembryonic antigen-related cell adhesion molecule 6 OS=Homo sapiens OX=9606 GN=CEACAM6 PE=1 SV=4	Unmodified	12
957	LQLSNGN(N-Glycosylation)MTLTLLSVK{Hex:5; HexNAc:3; Neu5Ac:1}	3441.56	-1.02261e-06	0	6.71453	0.0325203	0	NA	NA	NA	3	1	190	206	sp|P40199|CEAM6_HUMAN Carcinoembryonic antigen-related cell adhesion molecule 6 OS=Homo sapiens OX=9606 GN=CEACAM6 PE=1 SV=4		12
958	WHRRVN(N-Glycosylation)TTQK{Fuc:1; Hex:4; HexNAc:4; Neu5Ac:1}	3222.4	-1.03284e-06	14.0981	51.9451	0	5.01111e+07	29.7145	29.8929	29.8033	3	2	110	120	sp|P36578|RL4_HUMAN Large ribosomal subunit protein uL4 OS=Homo sapiens OX=9606 GN=RPL4 PE=1 SV=5	Unmodified	12
959	RVN(N-Glycosylation)TTQKR{Hex:7; HexNAc:5}	3151.35	-1.91939e-06	0	14.8066	0	0	NA	NA	NA	3	1	113	121	sp|P36578|RL4_HUMAN Large ribosomal subunit protein uL4 OS=Homo sapiens OX=9606 GN=RPL4 PE=1 SV=5		12
960	MIEN(N-Glycosylation)GSLSFLPTLR{Fuc:1; Hex:5; HexNAc:4; Neu5Ac:1}	3636.57	-1.8136e-06	6.70434	26.1246	0	2.81392e+07	85.9525	86.4912	86.2854	3	2	266	280	sp|P21810|PGS1_HUMAN Biglycan OS=Homo sapiens OX=9606 GN=BGN PE=1 SV=2	Unmodified	12
961	MIEN(N-Glycosylation)GSLSFLPTLR{Fuc:2; Hex:6; HexNAc:4}	3653.6	-5.56098e-06	11.6674	19.9398	0	107631925	86.1114	86.5226	86.2532	3	4	266	280	sp|P21810|PGS1_HUMAN Biglycan OS=Homo sapiens OX=9606 GN=BGN PE=1 SV=2	Unmodified	12
962	LLQVVYLHSNN(N-Glycosylation)ITK{Fuc:1; Hex:5; HexNAc:4; Neu5Ac:2}	3991.79	-7.43997e-06	12.9031	19.3361	0	1.54379e+08	65.3993	65.9054	65.6361	3;4	3	300	314	sp|P21810|PGS1_HUMAN Biglycan OS=Homo sapiens OX=9606 GN=BGN PE=1 SV=2	Unmodified	12
963	MIEN(N-Glycosylation)GSLSFLPTLR{Fuc:1; Hex:6; HexNAc:5; Neu5Ac:1}	4001.71	-2.82304e-06	0	17.174	0	0	NA	NA	NA	3	1	266	280	sp|P21810|PGS1_HUMAN Biglycan OS=Homo sapiens OX=9606 GN=BGN PE=1 SV=2		12
964	LLQVVYLHSNN(N-Glycosylation)ITK{Fuc:1; Hex:5; HexNAc:4; Neu5Ac:1}	3700.7	-1.18236e-05	8.41546	15.1125	0	7.75131e+06	62.1083	62.4232	62.376	3	2	300	314	sp|P21810|PGS1_HUMAN Biglycan OS=Homo sapiens OX=9606 GN=BGN PE=1 SV=2	Unmodified	12
965	MIEN(N-Glycosylation)GSLSFLPTLR{Fuc:3; Hex:5; HexNAc:4}	3637.59	-1.90661e-06	0	12.4124	0	0	NA	NA	NA	3	2	266	280	sp|P21810|PGS1_HUMAN Biglycan OS=Homo sapiens OX=9606 GN=BGN PE=1 SV=2		12
966	LLQVVYLHSNN(N-Glycosylation)ITK{Fuc:1; Hex:5; HexNAc:4; Neu5Ac:2}	3992.76	-0.000252509	0	11.1877	0	0	NA	NA	NA	3	1	300	314	sp|P21810|PGS1_HUMAN Biglycan OS=Homo sapiens OX=9606 GN=BGN PE=1 SV=2		12
967	MIEN(N-Glycosylation)GSLSFLPTLR{Hex:6; HexNAc:4; Neu5Ac:1}	3652.56	-1.29064e-06	13.9246	9.16735	0.00990099	3.29906e+08	53.2525	53.8936	53.5026	3;4	1	266	280	sp|P21810|PGS1_HUMAN Biglycan OS=Homo sapiens OX=9606 GN=BGN PE=1 SV=2	Unmodified	12
968	HN(N-Glycosylation)STGC(Carbamidomethyl)LR{Hex:5; HexNAc:4; Neu5Ac:2}	3148.21	-3.9815e-06	16.014	44.3556	0	1.04229e+08	23.4292	23.7814	23.5916	3	2	289	297	sp|P10909|CLUS_HUMAN Clusterin OS=Homo sapiens OX=9606 GN=CLU PE=1 SV=1	Unmodified	12
969	GVFITN(N-Glycosylation)ETGQPLIGK{Hex:5; HexNAc:2}	2789.29	-7.05581e-06	12.9302	110.564	0	1.02504e+08	64.3328	64.5986	64.4425	2;3	2	464	479	sp|P10253|LYAG_HUMAN Lysosomal alpha-glucosidase OS=Homo sapiens OX=9606 GN=GAA PE=1 SV=4	Unmodified	12
970	GVFITN(N-Glycosylation)ETGQPLIGK{Hex:6; HexNAc:2}	2951.34	-5.82552e-06	13.7266	97.3792	0	1.72418e+08	63.9867	64.3169	64.1278	2;3	2	464	479	sp|P10253|LYAG_HUMAN Lysosomal alpha-glucosidase OS=Homo sapiens OX=9606 GN=GAA PE=1 SV=4	Unmodified	12
971	QVVEN(N-Glycosylation)M(Oxidation)TR{Hex:3; HexNAc:2}	1883.8	-5.21458e-06	12.7377	15.003	0	2.96207e+07	23.4438	23.6786	23.6064	2	2	385	393	sp|P10253|LYAG_HUMAN Lysosomal alpha-glucosidase OS=Homo sapiens OX=9606 GN=GAA PE=1 SV=4	Unmodified	12
972	VVN(N-Glycosylation)STTGPGEHLR{Hex:5; HexNAc:4; Neu5Ac:1}	3279.39	-5.03632e-06	13.2075	14.6075	0	6.2176e+07	29.7883	30.0693	29.9077	3	2	1064	1077	sp|P07996|TSP1_HUMAN Thrombospondin-1 OS=Homo sapiens OX=9606 GN=THBS1 PE=1 SV=2	Unmodified	12
973	VFPYISVMVNN(N-Glycosylation)GSLSYDHSK{Fuc:1; Hex:3; HexNAc:4}	3700.65	-7.34017e-06	-3.58188	13.4003	0	6308297	79.7433	79.7916	79.7916	3	1	172	192	sp|Q12907|LMAN2_HUMAN Vesicular integral-membrane protein VIP36 OS=Homo sapiens OX=9606 GN=LMAN2 PE=1 SV=1	Unmodified	12
974	DEDEN(N-Glycosylation)STGNK{Hex:7; HexNAc:7}	3663.38	-6.3438e-06	11.8113	11.4979	0	8.84491e+07	61.7804	62.1862	61.9681	3	3	393	403	sp|Q8TAQ2|SMRC2_HUMAN SWI/SNF complex subunit SMARCC2 OS=Homo sapiens OX=9606 GN=SMARCC2 PE=1 SV=1	Unmodified	12
975	DLQNVN(N-Glycosylation)ITLR{Fuc:1; Hex:6; HexNAc:4}	3115.35	-8.98679e-07	16.9973	57.4651	0	4.59604e+08	24.5139	24.868	24.6167	3;4	4	83	93	sp|P35232|PHB1_HUMAN Prohibitin 1 OS=Homo sapiens OX=9606 GN=PHB1 PE=1 SV=1	Unmodified	12
976	DLQNVN(N-Glycosylation)ITLR{Fuc:1; Hex:7; HexNAc:4}	3277.4	-1.50734e-06	14.1082	52.5595	0	1.82147e+08	24.4259	24.6461	24.5292	3;4	2	83	93	sp|P35232|PHB1_HUMAN Prohibitin 1 OS=Homo sapiens OX=9606 GN=PHB1 PE=1 SV=1	Unmodified	12
977	TPLTAN(N-Glycosylation)ITK{Fuc:1; Hex:5; HexNAc:4; Neu5Ac:1}	3017.31	-7.00308e-06	11.3345	69.2834	0	5.27519e+07	41.3589	41.6629	41.5423	3	2	314	323	sp|P0DOX2|IGA2_HUMAN Immunoglobulin alpha-2 heavy chain OS=Homo sapiens OX=9606 PE=1 SV=2	Unmodified	12
978	LSLHRPALEDLLLGSEAN(N-Glycosylation)LTC(Carbamidomethyl)TLTGLR{Fuc:1; Hex:3; HexNAc:4}	4407.16	-8.5147e-06	13.9649	46.8763	0	239514576	96.0727	96.1342	96.088	4	2	228	255	sp|P0DOX2|IGA2_HUMAN Immunoglobulin alpha-2 heavy chain OS=Homo sapiens OX=9606 PE=1 SV=2	Unmodified	12
979	LSLHRPALEDLLLGSEAN(N-Glycosylation)LTC(Carbamidomethyl)TLTGLR{Fuc:3; Hex:5; HexNAc:4}	5023.39	-9.65962e-06	-21.1585	27.2669	0	17438512	96.2572	96.2572	96.2572	4	1	228	255	sp|P0DOX2|IGA2_HUMAN Immunoglobulin alpha-2 heavy chain OS=Homo sapiens OX=9606 PE=1 SV=2	Unmodified	12
980	LSLHRPALEDLLLGSEAN(N-Glycosylation)LTC(Carbamidomethyl)TLTGLR{Fuc:1; Hex:4; HexNAc:4}	4569.21	-6.74091e-06	-20.9241	24.8329	0	50826082	96.0727	96.088	96.0727	4	2	228	255	sp|P0DOX2|IGA2_HUMAN Immunoglobulin alpha-2 heavy chain OS=Homo sapiens OX=9606 PE=1 SV=2	Unmodified	12
981	IQMLSFAGEPLPQN(N-Glycosylation)SSMAR{Hex:5; HexNAc:4}	3698.63	-1.07637e-05	13.8422	6.7977	0.0144231	1.17098e+08	46.8832	47.1158	46.9759	3;4	3	604	623	sp|Q16853|AOC3_HUMAN Membrane primary amine oxidase OS=Homo sapiens OX=9606 GN=AOC3 PE=1 SV=3	Unmodified	12
982	LQLSNGN(N-Glycosylation)R{Hex:5; HexNAc:2}	2116.91	-4.05212e-06	17.0491	103.706	0	8.36952e+08	27.8268	28.5118	28.0371	2;3	3	190	198	sp|P06731|CEAM5_HUMAN Carcinoembryonic antigen-related cell adhesion molecule 5 OS=Homo sapiens OX=9606 GN=CEACAM5 PE=1 SV=4	Unmodified	12
983	LQLSNGN(N-Glycosylation)R{Hex:5; HexNAc:2}	2116.91	-4.05212e-06	17.0491	103.706	0	8.36952e+08	27.8268	28.5118	28.0371	2;3	3	546	554	sp|P06731|CEAM5_HUMAN Carcinoembryonic antigen-related cell adhesion molecule 5 OS=Homo sapiens OX=9606 GN=CEACAM5 PE=1 SV=4	Unmodified	12
984	LQLSNGN(N-Glycosylation)R{Hex:3; HexNAc:2}	1792.8	-4.87504e-06	14.682	80.0109	0	76186686	28.5272	28.7615	28.5996	2	1	546	554	sp|P06731|CEAM5_HUMAN Carcinoembryonic antigen-related cell adhesion molecule 5 OS=Homo sapiens OX=9606 GN=CEACAM5 PE=1 SV=4	Unmodified	12
985	LQLSNGN(N-Glycosylation)R{Hex:3; HexNAc:2}	1792.8	-4.87504e-06	14.682	80.0109	0	76186686	28.5272	28.7615	28.5996	2	1	190	198	sp|P06731|CEAM5_HUMAN Carcinoembryonic antigen-related cell adhesion molecule 5 OS=Homo sapiens OX=9606 GN=CEACAM5 PE=1 SV=4	Unmodified	12
986	LQLSNGN(N-Glycosylation)R{Hex:5; HexNAc:4; Neu5Ac:1}	2814.17	-4.56724e-06	12.949	79.0957	0	1.26485e+08	29.2664	30.0106	29.4906	3	2	190	198	sp|P06731|CEAM5_HUMAN Carcinoembryonic antigen-related cell adhesion molecule 5 OS=Homo sapiens OX=9606 GN=CEACAM5 PE=1 SV=4	Unmodified	12
987	LQLSNGN(N-Glycosylation)R{Hex:5; HexNAc:4; Neu5Ac:1}	2814.17	-4.56724e-06	12.949	79.0957	0	1.26485e+08	29.2664	30.0106	29.4906	3	2	546	554	sp|P06731|CEAM5_HUMAN Carcinoembryonic antigen-related cell adhesion molecule 5 OS=Homo sapiens OX=9606 GN=CEACAM5 PE=1 SV=4	Unmodified	12
988	LQLSNGN(N-Glycosylation)R{Hex:5; HexNAc:4}	2523.07	-5.67376e-06	11.3657	65.4876	0	9.93687e+07	27.8422	28.3786	28.2749	3	2	546	554	sp|P06731|CEAM5_HUMAN Carcinoembryonic antigen-related cell adhesion molecule 5 OS=Homo sapiens OX=9606 GN=CEACAM5 PE=1 SV=4	Unmodified	12
989	LQLSNGN(N-Glycosylation)R{Hex:5; HexNAc:4}	2523.07	-5.67376e-06	11.3657	65.4876	0	9.93687e+07	27.8422	28.3786	28.2749	3	2	190	198	sp|P06731|CEAM5_HUMAN Carcinoembryonic antigen-related cell adhesion molecule 5 OS=Homo sapiens OX=9606 GN=CEACAM5 PE=1 SV=4	Unmodified	12
990	TLTLFN(N-Glycosylation)VTR{Fuc:1; Hex:5; HexNAc:4; Neu5Ac:1}	3123.35	-2.72508e-06	11.9639	65.227	0	1.54617e+08	70.982	71.4465	71.2173	3	5	198	207	sp|P06731|CEAM5_HUMAN Carcinoembryonic antigen-related cell adhesion molecule 5 OS=Homo sapiens OX=9606 GN=CEACAM5 PE=1 SV=4	Unmodified	12
991	TLTLFN(N-Glycosylation)VTR{Fuc:1; Hex:5; HexNAc:4; Neu5Ac:1}	3123.35	-2.72508e-06	11.9639	65.227	0	1.54617e+08	70.982	71.4465	71.2173	3	5	554	563	sp|P06731|CEAM5_HUMAN Carcinoembryonic antigen-related cell adhesion molecule 5 OS=Homo sapiens OX=9606 GN=CEACAM5 PE=1 SV=4	Unmodified	12
992	TLTLFN(N-Glycosylation)VTR{Fuc:3; Hex:6; HexNAc:5}	3489.49	1.46649e-06	-21.759	58.6085	0	2.70418e+06	70.3955	70.3955	70.3955	3	1	198	207	sp|P06731|CEAM5_HUMAN Carcinoembryonic antigen-related cell adhesion molecule 5 OS=Homo sapiens OX=9606 GN=CEACAM5 PE=1 SV=4	Unmodified	12
993	TLTLFN(N-Glycosylation)VTR{Fuc:3; Hex:6; HexNAc:5}	3489.49	1.46649e-06	-21.759	58.6085	0	2.70418e+06	70.3955	70.3955	70.3955	3	1	554	563	sp|P06731|CEAM5_HUMAN Carcinoembryonic antigen-related cell adhesion molecule 5 OS=Homo sapiens OX=9606 GN=CEACAM5 PE=1 SV=4	Unmodified	12
994	LQLSNGN(N-Glycosylation)R{Hex:6; HexNAc:5; Neu5Ac:1}	3179.3	-5.3208e-06	11.9341	46.4471	0	9.47886e+07	28.7465	29.4298	29.1195	3	2	190	198	sp|P06731|CEAM5_HUMAN Carcinoembryonic antigen-related cell adhesion molecule 5 OS=Homo sapiens OX=9606 GN=CEACAM5 PE=1 SV=4	Unmodified	12
995	LQLSNGN(N-Glycosylation)R{Hex:6; HexNAc:5; Neu5Ac:1}	3179.3	-5.3208e-06	11.9341	46.4471	0	9.47886e+07	28.7465	29.4298	29.1195	3	2	546	554	sp|P06731|CEAM5_HUMAN Carcinoembryonic antigen-related cell adhesion molecule 5 OS=Homo sapiens OX=9606 GN=CEACAM5 PE=1 SV=4	Unmodified	12
996	LQLSNGN(N-Glycosylation)R{Hex:6; HexNAc:3}	2482.04	-4.70758e-06	11.9459	46.0991	0	6.78122e+07	27.693	27.9019	27.8112	2;3	2	546	554	sp|P06731|CEAM5_HUMAN Carcinoembryonic antigen-related cell adhesion molecule 5 OS=Homo sapiens OX=9606 GN=CEACAM5 PE=1 SV=4	Unmodified	12
997	LQLSNGN(N-Glycosylation)R{Hex:6; HexNAc:3}	2482.04	-4.70758e-06	11.9459	46.0991	0	6.78122e+07	27.693	27.9019	27.8112	2;3	2	190	198	sp|P06731|CEAM5_HUMAN Carcinoembryonic antigen-related cell adhesion molecule 5 OS=Homo sapiens OX=9606 GN=CEACAM5 PE=1 SV=4	Unmodified	12
998	TLTLFN(N-Glycosylation)VTR{Fuc:1; Hex:6; HexNAc:5; Neu5Ac:1}	3488.49	-7.23604e-06	13.949	44.4853	0	1.79232e+08	70.3644	70.9511	70.6165	3	1	198	207	sp|P06731|CEAM5_HUMAN Carcinoembryonic antigen-related cell adhesion molecule 5 OS=Homo sapiens OX=9606 GN=CEACAM5 PE=1 SV=4	Unmodified	12
999	TLTLFN(N-Glycosylation)VTR{Fuc:1; Hex:6; HexNAc:5; Neu5Ac:1}	3488.49	-7.23604e-06	13.949	44.4853	0	1.79232e+08	70.3644	70.9511	70.6165	3	1	554	563	sp|P06731|CEAM5_HUMAN Carcinoembryonic antigen-related cell adhesion molecule 5 OS=Homo sapiens OX=9606 GN=CEACAM5 PE=1 SV=4	Unmodified	12
1000	TLTLFN(N-Glycosylation)VTR{Fuc:4; Hex:6; HexNAc:5}	3635.53	3.62992e-06	0	18.4682	0	0	NA	NA	NA	3	1	198	207	sp|P06731|CEAM5_HUMAN Carcinoembryonic antigen-related cell adhesion molecule 5 OS=Homo sapiens OX=9606 GN=CEACAM5 PE=1 SV=4		12
1001	TLTLFN(N-Glycosylation)VTR{Fuc:4; Hex:6; HexNAc:5}	3635.53	3.62992e-06	0	18.4682	0	0	NA	NA	NA	3	1	554	563	sp|P06731|CEAM5_HUMAN Carcinoembryonic antigen-related cell adhesion molecule 5 OS=Homo sapiens OX=9606 GN=CEACAM5 PE=1 SV=4		12
1002	TLTLFN(N-Glycosylation)VTR{Fuc:3; Hex:7; HexNAc:6}	3854.64	-4.31827e-06	0	11.1311	0.00847458	0	NA	NA	NA	3	1	554	563	sp|P06731|CEAM5_HUMAN Carcinoembryonic antigen-related cell adhesion molecule 5 OS=Homo sapiens OX=9606 GN=CEACAM5 PE=1 SV=4		12
1003	TLTLFN(N-Glycosylation)VTR{Fuc:3; Hex:7; HexNAc:6}	3854.64	-4.31827e-06	0	11.1311	0.00847458	0	NA	NA	NA	3	1	198	207	sp|P06731|CEAM5_HUMAN Carcinoembryonic antigen-related cell adhesion molecule 5 OS=Homo sapiens OX=9606 GN=CEACAM5 PE=1 SV=4		12
1004	N(N-Glycosylation)DTASYK{Hex:5; HexNAc:2}	2013.77	2.97241e-06	15.6646	9.76113	0.015625	1.39492e+08	27.752	28.2142	27.9486	2	2	207	214	sp|P06731|CEAM5_HUMAN Carcinoembryonic antigen-related cell adhesion molecule 5 OS=Homo sapiens OX=9606 GN=CEACAM5 PE=1 SV=4	Unmodified	12
1005	N(N-Glycosylation)LTKLK{Fuc:1; Hex:4; HexNAc:7}	2931.3	-4.30445e-06	14.4822	56.1977	0	48498449	28.1701	28.3353	28.2142	3	2	1023	1029	sp|P35749|MYH11_HUMAN Myosin-11 OS=Homo sapiens OX=9606 GN=MYH11 PE=1 SV=3	Unmodified	12
1006	N(N-Glycosylation)LTKLK{Hex:9; HexNAc:4}	2986.27	-5.34324e-06	15.6958	35.5165	0	5.11631e+08	43.3076	44.2657	43.5712	3	1	1023	1029	sp|P35749|MYH11_HUMAN Myosin-11 OS=Homo sapiens OX=9606 GN=MYH11 PE=1 SV=3	Unmodified	12
1007	LRRGN(N-Glycosylation)ETSFVPSR{Hex:3; HexNAc:2}	2410.16	-1.33652e-05	-21.1651	6.32202	0.0429688	4.49426e+06	90.1223	90.202	90.202	2	1	1927	1940	sp|P35749|MYH11_HUMAN Myosin-11 OS=Homo sapiens OX=9606 GN=MYH11 PE=1 SV=3	Unmodified	12
1008	LN(N-Glycosylation)GTDPIVAADSK{Hex:7; HexNAc:3}	3043.28	-2.46038e-06	10.4368	8.97318	0.00990099	1.73117e+07	40.8868	41.023	40.932	3	1	4073	4086	sp|Q07954|LRP1_HUMAN Prolow-density lipoprotein receptor-related protein 1 OS=Homo sapiens OX=9606 GN=LRP1 PE=1 SV=2	Unmodified	12
1009	GVTHLN(N-Glycosylation)ISGLKM(Oxidation)PR{Fuc:1; Hex:8; HexNAc:3}	3590.56	-0.000280213	-4.47264	6.86667	0.0325203	1.25406e+07	76.1334	76.276	76.276	3	1	3947	3961	sp|Q07954|LRP1_HUMAN Prolow-density lipoprotein receptor-related protein 1 OS=Homo sapiens OX=9606 GN=LRP1 PE=1 SV=2	Unmodified	12
1010	LN(N-Glycosylation)GTDPIVAADSKR{Fuc:4; Hex:6; HexNAc:5}	4027.7	2.16328e-06	0	6.40436	0.0398406	0	NA	NA	NA	3	1	4073	4087	sp|Q07954|LRP1_HUMAN Prolow-density lipoprotein receptor-related protein 1 OS=Homo sapiens OX=9606 GN=LRP1 PE=1 SV=2		12
1011	ILQDKLN(N-Glycosylation)STMK{Fuc:2; Hex:4; HexNAc:4}	3042.33	5.59037e-06	0	6.57073	0.0325203	0	NA	NA	NA	3	1	2623	2634	sp|Q14573|ITPR3_HUMAN Inositol 1,4,5-trisphosphate receptor type 3 OS=Homo sapiens OX=9606 GN=ITPR3 PE=1 SV=2		12
1012	TVDKKN(N-Glycosylation)ISEK{Fuc:1; Hex:4; HexNAc:4; Neu5Ac:1}	3058.34	-4.52998e-06	10.7668	17.2777	0	4.03703e+07	41.8171	42.1552	42.017	3	2	1293	1303	sp|Q14966|ZN638_HUMAN Zinc finger protein 638 OS=Homo sapiens OX=9606 GN=ZNF638 PE=1 SV=2	Unmodified	12
1013	TVDKKN(N-Glycosylation)ISEK{Fuc:1; Hex:5; HexNAc:4; Neu5Ac:1}	3220.39	-3.91573e-06	15.5852	14.4877	0	1.90798e+08	41.2827	41.7408	41.4963	3	2	1293	1303	sp|Q14966|ZN638_HUMAN Zinc finger protein 638 OS=Homo sapiens OX=9606 GN=ZNF638 PE=1 SV=2	Unmodified	12
1014	ALVN(N-Glycosylation)FTR{Hex:5; HexNAc:4; Neu5Ac:1}	2733.16	-7.03101e-06	-6.19138	75.1692	0	5.07841e+06	52.1477	52.3192	52.2407	3	1	85	92	sp|P98160|PGBM_HUMAN Basement membrane-specific heparan sulfate proteoglycan core protein OS=Homo sapiens OX=9606 GN=HSPG2 PE=1 SV=4	Unmodified	12
1015	ALVN(N-Glycosylation)FTR{Fuc:2; Hex:5; HexNAc:4; Neu5Ac:1}	3025.27	-5.34138e-06	0	59.2793	0	0	NA	NA	NA	3	1	85	92	sp|P98160|PGBM_HUMAN Basement membrane-specific heparan sulfate proteoglycan core protein OS=Homo sapiens OX=9606 GN=HSPG2 PE=1 SV=4		12
1016	N(N-Glycosylation)KTRVVSYR{Fuc:1; Hex:5; HexNAc:5; Neu5Ac:1}	3384.44	3.44678e-07	11.8957	53.7086	0	1.12301e+08	29.2074	29.7591	29.3256	3	2	452	461	sp|Q14764|MVP_HUMAN Major vault protein OS=Homo sapiens OX=9606 GN=MVP PE=1 SV=4	Unmodified	12
1017	N(N-Glycosylation)KTRVVSYR{Fuc:1; Hex:5; HexNAc:4; Neu5Ac:2}	3472.47	-2.31234e-06	12.6817	10.4477	0.015625	6.02752e+07	30.9346	31.3528	31.0686	3	1	452	461	sp|Q14764|MVP_HUMAN Major vault protein OS=Homo sapiens OX=9606 GN=MVP PE=1 SV=4	Unmodified	12
1018	ITNLRVN(N-Glycosylation)LTR{Fuc:2; Hex:8; HexNAc:4}	3599.54	9.36693e-06	12.8119	6.03281	0.05	9.65704e+07	54.4186	54.6512	54.5112	3	1	241	251	sp|P55268|LAMB2_HUMAN Laminin subunit beta-2 OS=Homo sapiens OX=9606 GN=LAMB2 PE=1 SV=2	Unmodified	12
1019	TAN(N-Glycosylation)DTSTEAYNLLLR{Hex:5; HexNAc:2}	2897.27	-4.51312e-06	5.68196	32.3398	0	1.57216e+07	69.0117	69.2154	69.1839	3	2	1202	1217	sp|P11047|LAMC1_HUMAN Laminin subunit gamma-1 OS=Homo sapiens OX=9606 GN=LAMC1 PE=1 SV=3	Unmodified	12
1020	LLNN(N-Glycosylation)LTSIK{Fuc:1; Hex:7; HexNAc:4}	3107.38	-7.88765e-06	13.2472	11.6548	0.00847458	3.92032e+07	43.4311	43.6798	43.5085	3	2	646	655	sp|P11047|LAMC1_HUMAN Laminin subunit gamma-1 OS=Homo sapiens OX=9606 GN=LAMC1 PE=1 SV=3	Unmodified	12
1021	GSTRFN(N-Glycosylation)K{Hex:7; HexNAc:2}	2348.93	5.99985e-06	13.9103	35.3107	0	119141081	28.1118	28.6587	28.4083	2	2	2939	2946	sp|Q16787|LAMA3_HUMAN Laminin subunit alpha-3 OS=Homo sapiens OX=9606 GN=LAMA3 PE=1 SV=3	Unmodified	12
1022	GSTRFN(N-Glycosylation)K{Hex:6; HexNAc:2}	2186.88	7.23871e-06	13.6264	8.68026	0.0229008	1.18238e+08	28.4378	29.0293	28.7915	2	2	2939	2946	sp|Q16787|LAMA3_HUMAN Laminin subunit alpha-3 OS=Homo sapiens OX=9606 GN=LAMA3 PE=1 SV=3	Unmodified	12
1023	GSTRFN(N-Glycosylation)K{Hex:5; HexNAc:2}	2024.83	8.10008e-06	15.576	7.6342	0.0367647	2.06173e+08	28.6734	29.3109	29.0293	2	1	2939	2946	sp|Q16787|LAMA3_HUMAN Laminin subunit alpha-3 OS=Homo sapiens OX=9606 GN=LAMA3 PE=1 SV=3	Unmodified	12
1024	ASNVTN(N-Glycosylation)KTDPR{Fuc:2; Hex:6; HexNAc:6; Neu5Ac:1}	3975.62	-1.9901e-06	0	11.9118	0	0	NA	NA	NA	3	1	1	12	sp|P07910|HNRPC_HUMAN Heterogeneous nuclear ribonucleoproteins C1/C2 OS=Homo sapiens OX=9606 GN=HNRNPC PE=1 SV=4		12
1025	ASNVTN(N-Glycosylation)KTDPR{Hex:5; HexNAc:4}	2824.21	-7.56403e-06	14.07	10.592	0	147287639	43.7112	44.2503	44.0036	3	1	1	12	sp|P07910|HNRPC_HUMAN Heterogeneous nuclear ribonucleoproteins C1/C2 OS=Homo sapiens OX=9606 GN=HNRNPC PE=1 SV=4	Unmodified	12
1026	ASNVTN(N-Glycosylation)KTDPR{Fuc:2; Hex:5; HexNAc:4}	3116.28	7.65534e-06	0	7.17342	0.0304348	0	NA	NA	NA	3	1	1	12	sp|P07910|HNRPC_HUMAN Heterogeneous nuclear ribonucleoproteins C1/C2 OS=Homo sapiens OX=9606 GN=HNRNPC PE=1 SV=4		12
1027	RTPAKM(Oxidation)C(Carbamidomethyl)LN(N-Glycosylation)R{Fuc:6; Hex:8; HexNAc:7}	4855.96	8.06595e-07	13.5405	65.4651	0	57171382	72.373	72.5464	72.4517	4	2	333	343	sp|Q13510|ASAH1_HUMAN Acid ceramidase OS=Homo sapiens OX=9606 GN=ASAH1 PE=1 SV=5	Unmodified	12
1028	TVLEN(N-Glycosylation)STSYEEAK{Hex:5; HexNAc:2}	2686.13	-8.48144e-06	11.1877	13.7235	0	2.75585e+07	36.3784	36.6994	36.4865	2;3	2	254	267	sp|Q13510|ASAH1_HUMAN Acid ceramidase OS=Homo sapiens OX=9606 GN=ASAH1 PE=1 SV=5	Unmodified	12
1029	QVEELQVN(N-Glycosylation)HTALRELR{Fuc:1; Hex:5; HexNAc:3; Neu5Ac:1}	3790.73	-1.18868e-05	10.3736	8.14222	0.0188679	7.87235e+07	42.3696	42.9856	42.4007	3;4	1	431	447	sp|Q9H8L6|MMRN2_HUMAN Multimerin-2 OS=Homo sapiens OX=9606 GN=MMRN2 PE=1 SV=2	Unmodified	12
1030	LLLKIKN(N-Glycosylation)GTPPM(Oxidation)R{Fuc:1; Hex:4; HexNAc:5}	3305.55	1.53372e-06	13.5897	16.3445	0	3.93635e+07	50.2461	50.355	50.2928	3	1	499	512	sp|O75533|SF3B1_HUMAN Splicing factor 3B subunit 1 OS=Homo sapiens OX=9606 GN=SF3B1 PE=1 SV=3	Unmodified	12
1031	LLLKIKN(N-Glycosylation)GTPPM(Oxidation)R{Fuc:1; Hex:4; HexNAc:4}	3102.48	7.03647e-07	12.2186	7.26932	0.0304348	5.73562e+07	50.4321	50.6048	50.5414	3	1	499	512	sp|O75533|SF3B1_HUMAN Splicing factor 3B subunit 1 OS=Homo sapiens OX=9606 GN=SF3B1 PE=1 SV=3	Unmodified	12
1032	LLEN(N-Glycosylation)MTEVVR{Fuc:2; Hex:8; HexNAc:5}	3806.55	3.51834e-06	-5.70008	17.4157	0	7183007	72.9092	73.0369	72.9731	3;4	1	604	614	sp|Q6P996|PDXD1_HUMAN Pyridoxal-dependent decarboxylase domain-containing protein 1 OS=Homo sapiens OX=9606 GN=PDXDC1 PE=1 SV=2	Unmodified	12
1033	AVPVPN(N-Glycosylation)MTPSGVGRER{Fuc:2; Hex:5; HexNAc:6}	3986.73	-3.43671e-06	-5.25448	5.84525	0.0144231	10954324	89.167	89.2457	89.2299	3	4	406	422	sp|Q6P996|PDXD1_HUMAN Pyridoxal-dependent decarboxylase domain-containing protein 1 OS=Homo sapiens OX=9606 GN=PDXDC1 PE=1 SV=2	Unmodified	12
1034	VN(N-Glycosylation)KTSK{Fuc:1; Hex:8; HexNAc:8}	3742.52	-3.9318e-06	11.6442	63.0966	0	6.53253e+07	44.9548	45.3403	45.1228	3;4;5	1	1053	1059	sp|Q86UP2|KTN1_HUMAN Kinectin OS=Homo sapiens OX=9606 GN=KTN1 PE=1 SV=1	Unmodified	12
1035	LIVEN(N-Glycosylation)LSSR{Hex:5; HexNAc:4; Neu5Ac:1}	2943.26	-1.1227e-06	11.15	7.55357	0.0437956	1.24802e+08	39.4629	40.1267	39.8963	3	1	109	118	sp|Q13243|SRSF5_HUMAN Serine/arginine-rich splicing factor 5 OS=Homo sapiens OX=9606 GN=SRSF5 PE=1 SV=1	Unmodified	12
1036	N(N-Glycosylation)HSIFLADINQER{Hex:6; HexNAc:2}	2934.28	-1.04273e-05	12.8398	81.726	0	1.45623e+07	55.4344	55.5606	55.5131	3	2	196	209	sp|P50897|PPT1_HUMAN Palmitoyl-protein thioesterase 1 OS=Homo sapiens OX=9606 GN=PPT1 PE=1 SV=1	Unmodified	12
1037	LVLIN(N-Glycosylation)K{Fuc:4; Hex:7; HexNAc:6}	3635.54	2.86284e-06	0	38.4598	0	0	NA	NA	NA	3	1	804	810	sp|O60716|CTND1_HUMAN Catenin delta-1 OS=Homo sapiens OX=9606 GN=CTNND1 PE=1 SV=1		12
1038	LVLIN(N-Glycosylation)K{Fuc:3; Hex:8; HexNAc:7}	3854.62	8.47465e-07	0	34.6722	0	0	NA	NA	NA	3	1	804	810	sp|O60716|CTND1_HUMAN Catenin delta-1 OS=Homo sapiens OX=9606 GN=CTNND1 PE=1 SV=1		12
1039	LVLIN(N-Glycosylation)K{Fuc:3; Hex:6; HexNAc:6}	3327.44	-8.41706e-07	14.0881	34.5892	0	202153890	45.0602	45.5424	45.2305	3;4	1	804	810	sp|O60716|CTND1_HUMAN Catenin delta-1 OS=Homo sapiens OX=9606 GN=CTNND1 PE=1 SV=1	Unmodified	12
1040	IIVPLNNREN(N-Glycosylation)ISDPTSPLR{Fuc:1; Hex:5; HexNAc:3; Neu5Ac:1}	4003.85	-5.24493e-06	13.7728	25.0019	0	1.30735e+08	66.8827	67.1821	67.0399	3;4	2	61	80	sp|P01591|IGJ_HUMAN Immunoglobulin J chain OS=Homo sapiens OX=9606 GN=JCHAIN PE=1 SV=4	Unmodified	12
1041	IIVPLNNREN(N-Glycosylation)ISDPTSPLR{Fuc:1; Hex:5; HexNAc:4; Neu5Ac:2}	4498.03	-6.88428e-06	-4.04293	10.4789	0.00574713	8.63799e+06	69.0117	69.0596	69.0596	4	1	61	80	sp|P01591|IGJ_HUMAN Immunoglobulin J chain OS=Homo sapiens OX=9606 GN=JCHAIN PE=1 SV=4	Unmodified	12
1042	IIVPLNNREN(N-Glycosylation)ISDPTSPLR{Hex:4; HexNAc:5}	3810.8	-4.76547e-06	-5.10462	6.8711	0.0325203	6.95865e+06	64.7246	64.7876	64.7719	3	1	61	80	sp|P01591|IGJ_HUMAN Immunoglobulin J chain OS=Homo sapiens OX=9606 GN=JCHAIN PE=1 SV=4	Unmodified	12
1043	DVSGKMN(N-Glycosylation)R{Fuc:1; Hex:7; HexNAc:4}	2998.19	-8.04999e-07	13.7236	61.7998	0	6.15845e+07	26.261	26.4225	26.3781	3	2	295	303	sp|Q92598|HS105_HUMAN Heat shock protein 105 kDa OS=Homo sapiens OX=9606 GN=HSPH1 PE=1 SV=1	Unmodified	12
1044	EQYIHEN(N-Glycosylation)YSR{Fuc:1; Hex:5; HexNAc:4; Neu5Ac:1}	3397.35	-4.23589e-06	10.5126	10.7485	0	9.98791e+06	62.6126	62.9465	62.9465	3	2	541	551	sp|O60568|PLOD3_HUMAN Multifunctional procollagen lysine hydroxylase and glycosyltransferase LH3 OS=Homo sapiens OX=9606 GN=PLOD3 PE=1 SV=1	Unmodified	12
1045	FLRSAEFFN(N-Glycosylation)YTVR{Fuc:2; Hex:6; HexNAc:5}	3928.68	-3.09218e-06	0	8.04436	0.0276498	0	NA	NA	NA	3	1	54	67	sp|O60568|PLOD3_HUMAN Multifunctional procollagen lysine hydroxylase and glycosyltransferase LH3 OS=Homo sapiens OX=9606 GN=PLOD3 PE=1 SV=1		12
1046	LEIC(Carbamidomethyl)N(N-Glycosylation)LTPDALK{Fuc:3; Hex:5; HexNAc:4}	3446.49	-3.81154e-06	0	14.4541	0	0	NA	NA	NA	3	2	347	359	sp|P07384|CAN1_HUMAN Calpain-1 catalytic subunit OS=Homo sapiens OX=9606 GN=CAPN1 PE=1 SV=1		12
1047	YPSLANRN(N-Glycosylation)GTK{Fuc:1; Hex:5; HexNAc:4}	2988.29	-6.76863e-06	13.2762	15.2058	0	5.27876e+07	28.3499	28.5708	28.4668	3	2	272	283	sp|O00429|DNM1L_HUMAN Dynamin-1-like protein OS=Homo sapiens OX=9606 GN=DNM1L PE=1 SV=2	Unmodified	12
1048	LN(N-Glycosylation)DTVTVR{Fuc:1; Hex:5; HexNAc:4}	2685.13	4.36465e-06	11.042	54.0108	0	3.36763e+07	27.7965	28.1118	27.8871	3	1	1190	1198	sp|Q63HN8|RN213_HUMAN E3 ubiquitin-protein ligase RNF213 OS=Homo sapiens OX=9606 GN=RNF213 PE=1 SV=3	Unmodified	12
1049	SRLQN(N-Glycosylation)FSR{Fuc:1; Hex:8; HexNAc:4; Neu5Ac:1}	3552.42	5.67806e-07	12.2631	9.78736	0	1.22442e+08	34.8368	35.6679	35.2596	3	3	3822	3830	sp|Q63HN8|RN213_HUMAN E3 ubiquitin-protein ligase RNF213 OS=Homo sapiens OX=9606 GN=RNF213 PE=1 SV=3	Unmodified	12
1050	M(Oxidation)SN(N-Glycosylation)VTLRK{Fuc:1; Hex:8; HexNAc:5; Neu5Ac:1}	3712.51	-4.95338e-06	12.4525	38.5357	0	4.80932e+07	30.0836	30.5308	30.2768	3	2	0	8	sp|O95171|SCEL_HUMAN Sciellin OS=Homo sapiens OX=9606 GN=SCEL PE=1 SV=2	Unmodified	12
1051	M(Oxidation)SN(N-Glycosylation)VTLR{Fuc:2; Hex:9; HexNAc:4}	3398.34	-1.52102e-06	0	8.00218	0.0296296	0	NA	NA	NA	3	1	0	7	sp|O95171|SCEL_HUMAN Sciellin OS=Homo sapiens OX=9606 GN=SCEL PE=1 SV=2		12
1052	KN(N-Glycosylation)MTLAGRLAGPLFQTLIVAWIK{Hex:6; HexNAc:5; Neu5Ac:1}	4819.31	-7.57594e-06	11.9674	17.3637	0	126566731	90.0271	90.519	90.202	5	1	607	630	sp|Q6GYQ0|RGPA1_HUMAN Ral GTPase-activating protein subunit alpha-1 OS=Homo sapiens OX=9606 GN=RALGAPA1 PE=1 SV=1	Unmodified	12
1053	LQVELDN(N-Glycosylation)VTGLLSQSDSKSSKLTK{Fuc:2; Hex:7; HexNAc:4; Neu5Ac:1}	5119.33	-8.63712e-06	0	20.1161	0	0	NA	NA	NA	4	1	1277	1301	sp|P35579|MYH9_HUMAN Myosin-9 OS=Homo sapiens OX=9606 GN=MYH9 PE=1 SV=4		12
1054	RSFEVEEVETPN(N-Glycosylation)STPPR{Fuc:2; Hex:4; HexNAc:5}	3928.68	-1.2568e-06	0	7.62985	0.0304348	0	NA	NA	NA	3	1	28	45	sp|Q9UHD8|SEPT9_HUMAN Septin-9 OS=Homo sapiens OX=9606 GN=SEPTIN9 PE=1 SV=2		12
1055	NHN(N-Glycosylation)SSRFGK{Hex:6; HexNAc:4}	2830.15	-5.32866e-06	10.8764	15.1455	0	1.11269e+08	46.9141	47.6608	47.0382	2;3	1	155	164	sp|B0I1T2|MYO1G_HUMAN Unconventional myosin-Ig OS=Homo sapiens OX=9606 GN=MYO1G PE=1 SV=2	Unmodified	12
1056	ENQN(N-Glycosylation)HSYSLK{Hex:6; HexNAc:3; Neu5Ac:1}	3091.19	6.6966e-06	14.8094	6.45972	0.0364372	326522274	24.2478	24.9707	24.4259	3	2	941	951	sp|P06756|ITAV_HUMAN Integrin alpha-V OS=Homo sapiens OX=9606 GN=ITGAV PE=1 SV=2	Unmodified	12
1057	VYKPSAGN(N-Glycosylation)NSLYR{Hex:5; HexNAc:4; Neu5Ac:2}	3672.54	-4.49888e-06	15.1499	16.0238	0	3.73337e+08	39.8808	40.6427	40.2627	3	1	154	167	sp|P02749|APOH_HUMAN Beta-2-glycoprotein 1 OS=Homo sapiens OX=9606 GN=APOH PE=1 SV=3	Unmodified	12
1058	VYKPSAGN(N-Glycosylation)NSLYR{Fuc:2; Hex:5; HexNAc:4; Neu5Ac:1}	3673.53	2.47987e-06	0	12.1858	0	0	NA	NA	NA	3	1	154	167	sp|P02749|APOH_HUMAN Beta-2-glycoprotein 1 OS=Homo sapiens OX=9606 GN=APOH PE=1 SV=3		12
1059	QDSLVINLN(N-Glycosylation)RSNPK{Fuc:2; Hex:5; HexNAc:5}	3714.66	-5.85557e-06	0	6.22606	0.0429688	0	NA	NA	NA	3	1	647	661	sp|Q9Y5B9|SP16H_HUMAN FACT complex subunit SPT16 OS=Homo sapiens OX=9606 GN=SUPT16H PE=1 SV=1		12
1060	LQLSNGN(N-Glycosylation)R{Hex:5; HexNAc:2}	2116.91	-4.05212e-06	17.0491	103.706	0	8.36952e+08	27.8268	28.5118	28.0371	2;3	3	190	198	sp|P13688|CEAM1_HUMAN Carcinoembryonic antigen-related cell adhesion molecule 1 OS=Homo sapiens OX=9606 GN=CEACAM1 PE=1 SV=2	Unmodified	12
1061	LQLSNGN(N-Glycosylation)R{Hex:3; HexNAc:2}	1792.8	-4.87504e-06	14.682	80.0109	0	76186686	28.5272	28.7615	28.5996	2	1	190	198	sp|P13688|CEAM1_HUMAN Carcinoembryonic antigen-related cell adhesion molecule 1 OS=Homo sapiens OX=9606 GN=CEACAM1 PE=1 SV=2	Unmodified	12
1062	LQLSNGN(N-Glycosylation)R{Hex:5; HexNAc:4; Neu5Ac:1}	2814.17	-4.56724e-06	12.949	79.0957	0	1.26485e+08	29.2664	30.0106	29.4906	3	2	190	198	sp|P13688|CEAM1_HUMAN Carcinoembryonic antigen-related cell adhesion molecule 1 OS=Homo sapiens OX=9606 GN=CEACAM1 PE=1 SV=2	Unmodified	12
1063	LQLSNGN(N-Glycosylation)R{Hex:5; HexNAc:4}	2523.07	-5.67376e-06	11.3657	65.4876	0	9.93687e+07	27.8422	28.3786	28.2749	3	2	190	198	sp|P13688|CEAM1_HUMAN Carcinoembryonic antigen-related cell adhesion molecule 1 OS=Homo sapiens OX=9606 GN=CEACAM1 PE=1 SV=2	Unmodified	12
1064	LQLSNGN(N-Glycosylation)R{Hex:6; HexNAc:5; Neu5Ac:1}	3179.3	-5.3208e-06	11.9341	46.4471	0	9.47886e+07	28.7465	29.4298	29.1195	3	2	190	198	sp|P13688|CEAM1_HUMAN Carcinoembryonic antigen-related cell adhesion molecule 1 OS=Homo sapiens OX=9606 GN=CEACAM1 PE=1 SV=2	Unmodified	12
1065	LQLSNGN(N-Glycosylation)R{Hex:6; HexNAc:3}	2482.04	-4.70758e-06	11.9459	46.0991	0	6.78122e+07	27.693	27.9019	27.8112	2;3	2	190	198	sp|P13688|CEAM1_HUMAN Carcinoembryonic antigen-related cell adhesion molecule 1 OS=Homo sapiens OX=9606 GN=CEACAM1 PE=1 SV=2	Unmodified	12
1066	MKLSQGN(N-Glycosylation)TTLSINPVKR{Fuc:1; Hex:5; HexNAc:4}	3654.67	3.39852e-06	0	8.55922	0.0144231	0	NA	NA	NA	3	1	371	388	sp|P13688|CEAM1_HUMAN Carcinoembryonic antigen-related cell adhesion molecule 1 OS=Homo sapiens OX=9606 GN=CEACAM1 PE=1 SV=2		12
1067	LPQKN(N-Glycosylation)SSEGNK{Fuc:1; Hex:5; HexNAc:4; Neu5Ac:2}	3551.43	2.68182e-06	11.9067	13.2296	0	1.52927e+08	67.1507	68.1429	67.5299	3	3	1147	1158	sp|P08575|PTPRC_HUMAN Receptor-type tyrosine-protein phosphatase C OS=Homo sapiens OX=9606 GN=PTPRC PE=1 SV=3	Unmodified	12
1068	ISESLRTVN(N-Glycosylation)MTWNK{Hex:5; HexNAc:4; Neu5Ac:2}	3882.64	-3.47787e-06	14.3758	20.1811	0	6.81004e+08	83.2268	84.6851	83.7968	3	8	2159	2173	sp|P46939|UTRN_HUMAN Utrophin OS=Homo sapiens OX=9606 GN=UTRN PE=1 SV=2	Unmodified	12
1069	WLN(N-Glycosylation)RTELEMLSDK{Fuc:1; Hex:8; HexNAc:3}	3686.54	-0.000273446	8.80234	9.13299	0.00990099	3.68617e+07	78.3783	79.2039	78.7432	3	4	2137	2150	sp|P46939|UTRN_HUMAN Utrophin OS=Homo sapiens OX=9606 GN=UTRN PE=1 SV=2	Unmodified	12
1070	TVN(N-Glycosylation)M(Oxidation)TWNK{Fuc:1; Hex:5; HexNAc:3}	2574.02	4.65306e-06	0	8.67607	0.0229008	0	NA	NA	NA	2	1	2165	2173	sp|P46939|UTRN_HUMAN Utrophin OS=Homo sapiens OX=9606 GN=UTRN PE=1 SV=2		12
1071	IIQRN(N-Glycosylation)R{Fuc:1; Hex:6; HexNAc:6; Neu5Ac:1}	3426.43	-3.86577e-07	10.8808	70.8233	0	1.07255e+08	82.64	83.2426	82.9244	3	4	582	588	sp|P13807|GYS1_HUMAN Glycogen [starch] synthase, muscle OS=Homo sapiens OX=9606 GN=GYS1 PE=1 SV=2	Unmodified	12
1072	IIQRN(N-Glycosylation)RTER{Fuc:1; Hex:6; HexNAc:5}	3318.43	3.87086e-06	12.569	15.7141	0	4.31857e+07	24.7356	24.853	24.7944	3;4	1	582	591	sp|P13807|GYS1_HUMAN Glycogen [starch] synthase, muscle OS=Homo sapiens OX=9606 GN=GYS1 PE=1 SV=2	Unmodified	12
1073	IIQRN(N-Glycosylation)R{Fuc:3; Hex:6; HexNAc:6}	3427.44	2.48132e-06	-20.0932	14.1378	0	2.66839e+06	82.7985	82.7985	82.7985	3	1	582	588	sp|P13807|GYS1_HUMAN Glycogen [starch] synthase, muscle OS=Homo sapiens OX=9606 GN=GYS1 PE=1 SV=2	Unmodified	12
1074	IIQRN(N-Glycosylation)R{Fuc:1; Hex:6; HexNAc:6}	3135.34	-1.97953e-06	12.9266	12.9596	0	7.98527e+07	78.3461	78.7116	78.5212	3	1	582	588	sp|P13807|GYS1_HUMAN Glycogen [starch] synthase, muscle OS=Homo sapiens OX=9606 GN=GYS1 PE=1 SV=2	Unmodified	12
1075	VN(N-Glycosylation)GSEQTVVAFFIM(Oxidation)PAR{Fuc:1; Hex:6; HexNAc:3; Neu5Ac:1}	3899.67	-4.6299e-06	-7.15574	7.16127	0.0304348	7.37841e+06	83.8758	84.3206	83.8758	3	1	354	371	sp|P13807|GYS1_HUMAN Glycogen [starch] synthase, muscle OS=Homo sapiens OX=9606 GN=GYS1 PE=1 SV=2	Unmodified	12
1076	IMLKGDN(N-Glycosylation)ITLLQSVSN{Fuc:1; Hex:8; HexNAc:4}	4000.78	-0.000260276	0	6.20733	0.0429688	0	NA	NA	NA	3	1	76	92	sp|P62304|RUXE_HUMAN Small nuclear ribonucleoprotein E OS=Homo sapiens OX=9606 GN=SNRPE PE=1 SV=1		12
1077	ADLRDN(N-Glycosylation)YSPGWK{Fuc:1; Hex:6; HexNAc:3}	3148.32	-1.02904e-05	12.2724	13.452	0	5.66826e+07	43.1398	43.5245	43.3691	3	1	1342	1354	sp|P07814|SYEP_HUMAN Bifunctional glutamate/proline--tRNA ligase OS=Homo sapiens OX=9606 GN=EPRS1 PE=1 SV=5	Unmodified	12
1078	VEATKN(N-Glycosylation)ETSAPFK{Fuc:4; Hex:6; HexNAc:5}	3992.64	5.96916e-06	0	7.07982	0.0325203	0	NA	NA	NA	3	1	720	733	sp|P07814|SYEP_HUMAN Bifunctional glutamate/proline--tRNA ligase OS=Homo sapiens OX=9606 GN=EPRS1 PE=1 SV=5		12
1079	KN(N-Glycosylation)LTLSK{Fuc:1; Hex:6; HexNAc:6}	3139.34	-4.26923e-07	14.0002	38.8257	0	1.20996e+08	28.8509	29.1928	28.9997	3	2	924	931	sp|Q96Q89|KI20B_HUMAN Kinesin-like protein KIF20B OS=Homo sapiens OX=9606 GN=KIF20B PE=1 SV=3	Unmodified	12
1080	IARLYLVSDVLYN(N-Glycosylation)SSAK{Hex:8; HexNAc:3}	3817.7	-0.000258991	-6.18562	6.0199	0.05	1.08544e+07	69.2785	69.5608	69.2785	4	1	591	608	sp|O15042|SR140_HUMAN U2 snRNP-associated SURP motif-containing protein OS=Homo sapiens OX=9606 GN=U2SURP PE=1 SV=2	Unmodified	12
1081	YTGTRPSNLAN(N-Glycosylation)NTILVK{Fuc:1; Hex:3; HexNAc:5}	3508.63	-4.23493e-06	-4.26366	12.0296	0	6620983	50.0428	50.0896	50.0896	3	2	335	352	sp|P19224|UD16_HUMAN UDP-glucuronosyltransferase 1-6 OS=Homo sapiens OX=9606 GN=UGT1A6 PE=1 SV=2	Unmodified	12
1082	LPTSALVN(N-Glycosylation)LSHGSR{Fuc:3; Hex:5; HexNAc:5; Neu5Ac:1}	4005.72	-1.13771e-06	-5.99639	8.87769	0.00990099	7541018	57.8809	58.0662	57.9718	3;4	1	1163	1177	sp|Q8IZH2|XRN1_HUMAN 5'-3' exoribonuclease 1 OS=Homo sapiens OX=9606 GN=XRN1 PE=1 SV=1	Unmodified	12
1083	N(N-Glycosylation)FTVSAVIFKK{Fuc:3; Hex:6; HexNAc:5; Neu5Ac:1}	3969.72	-4.06469e-06	0	12.5042	0	0	NA	NA	NA	3	1	154	165	sp|Q08999|RBL2_HUMAN Retinoblastoma-like protein 2 OS=Homo sapiens OX=9606 GN=RBL2 PE=1 SV=3		12
1084	LERN(N-Glycosylation)FTVSAVIFK{Fuc:1; Hex:5; HexNAc:4; Neu5Ac:1}	3582.6	-5.17736e-06	11.9592	9.66505	0	16921020	47.2403	47.366	47.2719	3	2	151	164	sp|Q08999|RBL2_HUMAN Retinoblastoma-like protein 2 OS=Homo sapiens OX=9606 GN=RBL2 PE=1 SV=3	Unmodified	12
1085	LERN(N-Glycosylation)FTVSAVIFK{Fuc:1; Hex:4; HexNAc:4; Neu5Ac:1}	3420.55	-5.51271e-06	-3.92505	7.35011	0.0304348	5.77071e+06	47.6452	47.7225	47.7071	3	1	151	164	sp|Q08999|RBL2_HUMAN Retinoblastoma-like protein 2 OS=Homo sapiens OX=9606 GN=RBL2 PE=1 SV=3	Unmodified	12
1086	TERLERN(N-Glycosylation)FTVSAVIFK{Hex:5; HexNAc:2}	3125.45	5.67772e-06	8.66116	6.88851	0.0325203	18773648	75.9903	76.1492	76.0383	3	1	148	164	sp|Q08999|RBL2_HUMAN Retinoblastoma-like protein 2 OS=Homo sapiens OX=9606 GN=RBL2 PE=1 SV=3	Unmodified	12
1087	LILDN(N-Glycosylation)DTIK{Fuc:1; Hex:8; HexNAc:7}	3907.62	1.55286e-06	12.0993	36.1196	0	8.51756e+07	72.5308	72.8777	72.7195	3	3	405	414	sp|Q8WXX0|DYH7_HUMAN Dynein axonemal heavy chain 7 OS=Homo sapiens OX=9606 GN=DNAH7 PE=1 SV=2	Unmodified	12
1088	N(N-Glycosylation)STIVFPLPIDM(Oxidation)LQGIIGAK{Fuc:2; Hex:6; HexNAc:7; Neu5Ac:1}	5119.28	-4.7959e-06	0	29.7327	0	0	NA	NA	NA	4	1	263	283	sp|P27105|STOM_HUMAN Stomatin OS=Homo sapiens OX=9606 GN=STOM PE=1 SV=3		12
1089	INLELRN(N-Glycosylation)R{Fuc:2; Hex:8; HexNAc:5}	3630.54	-2.39609e-06	0	20.4318	0	0	NA	NA	NA	3	2	6	14	sp|Q9BTT0|AN32E_HUMAN Acidic leucine-rich nuclear phosphoprotein 32 family member E OS=Homo sapiens OX=9606 GN=ANP32E PE=1 SV=1		12
1090	IHYLYLQNNFITELPVESFQN(N-Glycosylation)ATGLR{Fuc:4; Hex:8; HexNAc:7}	6381.79	1.13143e-07	0	16.2825	0	0	NA	NA	NA	5	1	103	129	sp|P51888|PRELP_HUMAN Prolargin OS=Homo sapiens OX=9606 GN=PRELP PE=1 SV=1		12
1091	GRN(N-Glycosylation)WSRER{Hex:5; HexNAc:2}	2275.95	1.7193e-06	15.9033	77.7628	0	3.34062e+08	63.6877	64.2058	63.9237	2;3	2	2119	2127	sp|Q9BTC0|DIDO1_HUMAN Death-inducer obliterator 1 OS=Homo sapiens OX=9606 GN=DIDO1 PE=1 SV=5	Unmodified	12
1092	GRN(N-Glycosylation)WSRER{Fuc:1; Hex:6; HexNAc:6; Neu5Ac:1}	3687.51	-8.45954e-06	13.3643	62.25	0	1.27549e+08	62.6285	63.4045	63.0095	3	2	2119	2127	sp|Q9BTC0|DIDO1_HUMAN Death-inducer obliterator 1 OS=Homo sapiens OX=9606 GN=DIDO1 PE=1 SV=5	Unmodified	12
1093	ERGRN(N-Glycosylation)WSR{Hex:6; HexNAc:2}	2438.01	-1.10628e-06	14.1094	60.084	0	6.14069e+07	63.3889	63.766	63.6241	2	2	2117	2125	sp|Q9BTC0|DIDO1_HUMAN Death-inducer obliterator 1 OS=Homo sapiens OX=9606 GN=DIDO1 PE=1 SV=5	Unmodified	12
1094	GRN(N-Glycosylation)WSRER{Fuc:3; Hex:6; HexNAc:6}	3688.51	-3.11424e-06	0	12.3728	0	0	NA	NA	NA	3	2	2119	2127	sp|Q9BTC0|DIDO1_HUMAN Death-inducer obliterator 1 OS=Homo sapiens OX=9606 GN=DIDO1 PE=1 SV=5		12
1095	VNN(N-Glycosylation)C(Carbamidomethyl)SDM(Oxidation)C(Carbamidomethyl)FHQK{Hex:9; HexNAc:4}	3825.42	-5.70252e-06	0	9.58928	0.00990099	0	NA	NA	NA	3	1	728	740	sp|Q92626|PXDN_HUMAN Peroxidasin homolog OS=Homo sapiens OX=9606 GN=PXDN PE=1 SV=2		12
1096	VNN(N-Glycosylation)C(Carbamidomethyl)SDM(Oxidation)C(Carbamidomethyl)FHQK{Hex:8; HexNAc:4}	3664.38	-0.000283329	8.97033	7.29474	0.0304348	25370417	61.342	61.8275	61.8275	3	3	728	740	sp|Q92626|PXDN_HUMAN Peroxidasin homolog OS=Homo sapiens OX=9606 GN=PXDN PE=1 SV=2	Unmodified	12
1097	LQMWVDLFPKALGRPGPPFN(N-Glycosylation)ITPRR{Hex:4; HexNAc:5; Neu5Ac:1}	4860.34	-8.79076e-06	-1.57274	26.9633	0	76747918	96.2572	96.2887	96.2735	4	2	1782	1807	sp|O75923|DYSF_HUMAN Dysferlin OS=Homo sapiens OX=9606 GN=DYSF PE=1 SV=1	Unmodified	12
1098	DGKN(N-Glycosylation)ATTDALTSVLTKINR{Fuc:1; Hex:7; HexNAc:6; Neu5Ac:1}	4807.11	-6.73119e-06	10.1306	25.8199	0	4.20966e+07	80.9302	81.0732	80.9941	3;4	1	4144	4163	sp|Q12955|ANK3_HUMAN Ankyrin-3 OS=Homo sapiens OX=9606 GN=ANK3 PE=1 SV=3	Unmodified	12
1099	KKSDAN(N-Glycosylation)ASYLR{Fuc:2; Hex:6; HexNAc:6}	3734.57	1.569e-07	0	9.10526	0.00990099	0	NA	NA	NA	3	1	36	47	sp|Q12955|ANK3_HUMAN Ankyrin-3 OS=Homo sapiens OX=9606 GN=ANK3 PE=1 SV=3		12
1100	LN(N-Glycosylation)LTTDPK{Hex:4; HexNAc:5}	2564.1	1.37055e-06	13.4293	56.375	0	81878975	28.3203	28.5272	28.4083	2;3	4	163	171	sp|Q92896|GSLG1_HUMAN Golgi apparatus protein 1 OS=Homo sapiens OX=9606 GN=GLG1 PE=1 SV=2	Unmodified	12
1101	LN(N-Glycosylation)LTTDPK{Hex:7; HexNAc:7}	3456.42	-1.91931e-07	15.5257	39.0562	0	105871437	27.2798	27.5291	27.3826	3	2	163	171	sp|Q92896|GSLG1_HUMAN Golgi apparatus protein 1 OS=Homo sapiens OX=9606 GN=GLG1 PE=1 SV=2	Unmodified	12
1102	LN(N-Glycosylation)LTTDPK{Hex:7; HexNAc:6; Neu5Ac:1}	3544.43	4.14279e-07	13.6102	38.911	0	1.64712e+08	28.4378	29.0142	28.5996	3	2	163	171	sp|Q92896|GSLG1_HUMAN Golgi apparatus protein 1 OS=Homo sapiens OX=9606 GN=GLG1 PE=1 SV=2	Unmodified	12
1103	N(N-Glycosylation)VTVKSEGAIQVNFTLVR{Fuc:2; Hex:4; HexNAc:4}	3726.73	1.72164e-06	-21.3169	7.85903	0.0304348	3.527e+06	79.5374	79.5531	79.5374	3	1	854	872	sp|O75976|CBPD_HUMAN Carboxypeptidase D OS=Homo sapiens OX=9606 GN=CPD PE=1 SV=2	Unmodified	12
1104	VKIYTFN(N-Glycosylation)QSR{Hex:3; HexNAc:2}	2146.98	4.98079e-06	12.7165	8.09423	0.0188679	3.22058e+07	53.9728	54.2034	54.1567	2	1	182	192	sp|Q16851|UGPA_HUMAN UTP--glucose-1-phosphate uridylyltransferase OS=Homo sapiens OX=9606 GN=UGP2 PE=1 SV=5	Unmodified	12
1105	SLLKVYNKDPAHAFN(N-Glycosylation)HTPK{Fuc:3; Hex:5; HexNAc:4; Neu5Ac:2}	4823.13	-0.000212593	0	11.8919	0	0	NA	NA	NA	4	1	256	275	sp|Q5T5P2|SKT_HUMAN Sickle tail protein homolog OS=Homo sapiens OX=9606 GN=KIAA1217 PE=1 SV=2		12
1106	QYRQAN(N-Glycosylation)GSAKK{Hex:5; HexNAc:4; Neu5Ac:1}	3163.31	6.61986e-06	7.93085	8.47461	0.0144231	1.39847e+07	39.7582	40.1567	39.9878	3	2	1774	1785	sp|Q5T5P2|SKT_HUMAN Sickle tail protein homolog OS=Homo sapiens OX=9606 GN=KIAA1217 PE=1 SV=2	Unmodified	12
1107	N(N-Glycosylation)LTFNITKTIR{Fuc:1; Hex:5; HexNAc:5; Neu5Ac:2}	3873.69	-5.43176e-06	12.1091	12.0766	0	1.00179e+08	49.6855	50.0272	49.8087	3;4	3	147	158	sp|H3BS89|T178B_HUMAN Transmembrane protein 178B OS=Homo sapiens OX=9606 GN=TMEM178B PE=2 SV=1	Unmodified	12
1108	NLTFN(N-Glycosylation)ITKTIR{Fuc:1; Hex:5; HexNAc:5; Neu5Ac:2}	3873.69	-5.43176e-06	12.1091	12.0766	0	1.00179e+08	49.6855	50.0272	49.8087	3;4	3	147	158	sp|H3BS89|T178B_HUMAN Transmembrane protein 178B OS=Homo sapiens OX=9606 GN=TMEM178B PE=2 SV=1	Unmodified	12
1109	KLSPFN(N-Glycosylation)ITHR{Fuc:3; Hex:6; HexNAc:5}	3637.57	-1.80188e-07	0	21.7948	0	0	NA	NA	NA	3	1	568	578	sp|Q92835|SHIP1_HUMAN Phosphatidylinositol 3,4,5-trisphosphate 5-phosphatase 1 OS=Homo sapiens OX=9606 GN=INPP5D PE=1 SV=2		12
1110	EN(N-Glycosylation)RSLETK{Hex:4; HexNAc:2}	2029.86	5.62717e-06	12.0655	12.8248	0	25312489	29.1487	29.3556	29.2074	2	1	252	260	sp|Q8IYM0|F186B_HUMAN Protein FAM186B OS=Homo sapiens OX=9606 GN=FAM186B PE=2 SV=2	Unmodified	12
1111	GSKSSQQEFQEVFN(N-Glycosylation)R{Fuc:2; Hex:5; HexNAc:4; Neu5Ac:1}	3975.61	4.1308e-06	0	8.10715	0.0188679	0	NA	NA	NA	3	1	605	620	sp|Q9BVQ7|AFG2B_HUMAN ATPase family gene 2 protein homolog B OS=Homo sapiens OX=9606 GN=AFG2B PE=1 SV=2		12
1112	ETN(N-Glycosylation)LSTK{Fuc:1; Hex:4; HexNAc:5}	2601.07	-6.90031e-07	13.0436	79.2611	0	3.58011e+08	40.4622	41.1298	40.856	2;3	3	1678	1685	sp|Q92817|EVPL_HUMAN Envoplakin OS=Homo sapiens OX=9606 GN=EVPL PE=1 SV=3	Unmodified	12
1113	ETN(N-Glycosylation)LSTK{Fuc:1; Hex:5; HexNAc:5}	2763.12	1.0979e-07	14.1878	58.5183	0	1.89215e+08	40.0488	40.8252	40.5213	3	2	1678	1685	sp|Q92817|EVPL_HUMAN Envoplakin OS=Homo sapiens OX=9606 GN=EVPL PE=1 SV=3	Unmodified	12
1114	ETN(N-Glycosylation)LSTK{Fuc:1; Hex:6; HexNAc:5}	2925.17	1.05853e-06	11.6499	39.0362	0	1.86854e+07	39.9878	40.172	40.0488	3	2	1678	1685	sp|Q92817|EVPL_HUMAN Envoplakin OS=Homo sapiens OX=9606 GN=EVPL PE=1 SV=3	Unmodified	12
1115	VQPRVN(N-Glycosylation)VSPSK{Fuc:3; Hex:5; HexNAc:4}	3270.44	-1.39806e-06	0	8.77566	0.00990099	0	NA	NA	NA	3	1	121	132	sp|P04440|DPB1_HUMAN HLA class II histocompatibility antigen, DP beta 1 chain OS=Homo sapiens OX=9606 GN=HLA-DPB1 PE=1 SV=1		12
1116	VQPRVN(N-Glycosylation)VSPSK{Fuc:2; Hex:6; HexNAc:6}	3692.58	3.04241e-06	0	8.44511	0.0144231	0	NA	NA	NA	3	1	121	132	sp|P04440|DPB1_HUMAN HLA class II histocompatibility antigen, DP beta 1 chain OS=Homo sapiens OX=9606 GN=HLA-DPB1 PE=1 SV=1		12
1117	VQPRVN(N-Glycosylation)VSPSK{Fuc:1; Hex:5; HexNAc:4; Neu5Ac:1}	3269.44	-7.15926e-06	12.5173	8.02803	0.0276498	1.28382e+08	38.3117	38.6795	38.4507	3	3	121	132	sp|P04440|DPB1_HUMAN HLA class II histocompatibility antigen, DP beta 1 chain OS=Homo sapiens OX=9606 GN=HLA-DPB1 PE=1 SV=1	Unmodified	12
1118	VQPRVN(N-Glycosylation)VSPSK{Fuc:3; Hex:7; HexNAc:6}	4000.68	5.38181e-06	0	7.29456	0.0304348	0	NA	NA	NA	3	1	121	132	sp|P04440|DPB1_HUMAN HLA class II histocompatibility antigen, DP beta 1 chain OS=Homo sapiens OX=9606 GN=HLA-DPB1 PE=1 SV=1		12
1119	VM(Oxidation)VTN(N-Glycosylation)VTSLLK{Fuc:4; Hex:6; HexNAc:5}	3791.61	4.57576e-06	8.89364	11.1418	0	2.35499e+07	53.3006	53.4096	53.3474	3	1	2119	2130	sp|Q9Y490|TLN1_HUMAN Talin-1 OS=Homo sapiens OX=9606 GN=TLN1 PE=1 SV=3	Unmodified	12
1120	QEDVIATAN(N-Glycosylation)LSRR{Fuc:4; Hex:6; HexNAc:5}	4043.74	-5.30915e-06	0	6.56214	0.0325203	0	NA	NA	NA	3	1	2197	2210	sp|Q9Y490|TLN1_HUMAN Talin-1 OS=Homo sapiens OX=9606 GN=TLN1 PE=1 SV=3		12
1121	N(N-Glycosylation)C(Carbamidomethyl)TSFR{Fuc:1; Hex:8; HexNAc:7}	3647.38	-2.47338e-06	4.1989	47.1434	0	1.46375e+07	64.395	64.6773	64.4108	3	2	633	639	sp|Q9UBG0|MRC2_HUMAN C-type mannose receptor 2 OS=Homo sapiens OX=9606 GN=MRC2 PE=1 SV=2	Unmodified	12
1122	KLPPGLLAN(N-Glycosylation)FTLLR{Fuc:1; Hex:9; HexNAc:4}	3968.78	4.85566e-06	-3.87077	10.7329	0	1.25076e+07	41.5272	41.6629	41.5423	3	1	177	191	sp|P02750|A2GL_HUMAN Leucine-rich alpha-2-glycoprotein OS=Homo sapiens OX=9606 GN=LRG1 PE=1 SV=2	Unmodified	12
1123	QAVTNPN(N-Glycosylation)NTFYATKRLIGR{Fuc:3; Hex:5; HexNAc:4; Neu5Ac:2}	4806.1	-4.61697e-07	0	6.71165	0.0325203	0	NA	NA	NA	4	1	107	126	sp|P38646|GRP75_HUMAN Stress-70 protein, mitochondrial OS=Homo sapiens OX=9606 GN=HSPA9 PE=1 SV=2		12
1124	LINRN(N-Glycosylation)TTIPTKK{Fuc:1; Hex:5; HexNAc:5; Neu5Ac:1}	3660.66	-3.666e-06	10.9329	6.24501	0.0429688	1.16235e+07	78.6791	78.8867	78.8229	3	1	456	468	sp|P38646|GRP75_HUMAN Stress-70 protein, mitochondrial OS=Homo sapiens OX=9606 GN=HSPA9 PE=1 SV=2	Unmodified	12
1125	N(N-Glycosylation)DSLRK{Fuc:1; Hex:4; HexNAc:3}	2134.89	2.56093e-06	16.3167	38.9837	0	3.61314e+08	24.9707	25.3117	25.1611	2;3	2	187	193	sp|Q15631|TSN_HUMAN Translin OS=Homo sapiens OX=9606 GN=TSN PE=1 SV=1	Unmodified	12
1126	GFFNLN(N-Glycosylation)RSSKR{Fuc:1; Hex:5; HexNAc:4; Neu5Ac:2}	3675.55	-5.48961e-06	16.6256	21.8723	0	3.93861e+08	30.9786	31.6798	31.2179	3;4	4	43	54	sp|Q92614|MY18A_HUMAN Unconventional myosin-XVIIIa OS=Homo sapiens OX=9606 GN=MYO18A PE=1 SV=3	Unmodified	12
1127	RGFFNLN(N-Glycosylation)RSSK{Fuc:2; Hex:7; HexNAc:6}	3969.68	-3.88622e-06	0	8.37666	0.0144231	0	NA	NA	NA	3	1	42	53	sp|Q92614|MY18A_HUMAN Unconventional myosin-XVIIIa OS=Homo sapiens OX=9606 GN=MYO18A PE=1 SV=3		12
1128	SYPSKLARN(N-Glycosylation)ESR{Hex:4; HexNAc:3}	2664.2	-7.5062e-06	12.8252	10.4418	0.00574713	1.4491e+07	59.804	60.008	59.8827	3	2	473	485	sp|O43516|WIPF1_HUMAN WAS/WASL-interacting protein family member 1 OS=Homo sapiens OX=9606 GN=WIPF1 PE=1 SV=3	Unmodified	12
1129	FEVFKN(N-Glycosylation)GTLR{Fuc:2; Hex:6; HexNAc:6}	3692.58	-5.70068e-06	0	8.68458	0.00990099	0	NA	NA	NA	3	1	457	467	sp|Q13308|PTK7_HUMAN Inactive tyrosine-protein kinase 7 OS=Homo sapiens OX=9606 GN=PTK7 PE=1 SV=2		12
1130	KN(N-Glycosylation)RTFLRPPK{Hex:10; HexNAc:2}	3282.46	-6.29121e-06	-4.23616	9.49991	0.00990099	1.05915e+07	84.3529	84.4642	84.4642	3	2	236	246	sp|O75937|DNJC8_HUMAN DnaJ homolog subfamily C member 8 OS=Homo sapiens OX=9606 GN=DNAJC8 PE=1 SV=2	Unmodified	12
1131	N(N-Glycosylation)ITLDDASAPRLM(Oxidation)VLR{Fuc:2; Hex:5; HexNAc:4; Neu5Ac:1}	4005.77	-4.66963e-06	0	8.99581	0.00990099	0	NA	NA	NA	3	1	758	774	sp|O75534|CSDE1_HUMAN Cold shock domain-containing protein E1 OS=Homo sapiens OX=9606 GN=CSDE1 PE=1 SV=2		12
1132	REN(N-Glycosylation)ISHNTQDILIPNVLLSQEK{Fuc:1; Hex:7; HexNAc:7}	5262.39	-9.06548e-06	0	13.3944	0	0	NA	NA	NA	6	1	1104	1126	sp|Q12802|AKP13_HUMAN A-kinase anchor protein 13 OS=Homo sapiens OX=9606 GN=AKAP13 PE=1 SV=2		12
1133	LLAKILN(N-Glycosylation)M(Oxidation)SSGR{Hex:8; HexNAc:4}	3427.52	-0.000303682	15.6025	9.90015	0.00990099	595977331	69.1683	69.5294	69.3099	3;4	2	238	250	sp|P31937|3HIDH_HUMAN 3-hydroxyisobutyrate dehydrogenase, mitochondrial OS=Homo sapiens OX=9606 GN=HIBADH PE=1 SV=2	Unmodified	12
1134	N(N-Glycosylation)VTVKTIK{Fuc:1; Hex:6; HexNAc:5; Neu5Ac:1}	3326.45	-5.58035e-06	10.3984	10.5708	0.015625	4.1533e+07	70.887	71.1704	71.0604	3	1	258	266	sp|Q99733|NP1L4_HUMAN Nucleosome assembly protein 1-like 4 OS=Homo sapiens OX=9606 GN=NAP1L4 PE=1 SV=1	Unmodified	12
1135	ETPPNGN(N-Glycosylation)LSPAPRLR{Fuc:1; Hex:5; HexNAc:4; Neu5Ac:2}	3968.71	-5.04161e-06	13.8722	25.7136	0	5.50553e+08	88.9927	90.2967	89.5959	3	5	995	1010	sp|P48634|PRC2A_HUMAN Protein PRRC2A OS=Homo sapiens OX=9606 GN=PRRC2A PE=1 SV=3	Unmodified	12
1136	ETPPNGN(N-Glycosylation)LSPAPRLR{Fuc:1; Hex:5; HexNAc:4; Neu5Ac:1}	3677.6	-2.68776e-06	13.8681	25.0007	0	339552642	84.225	85.0483	84.7007	3	4	995	1010	sp|P48634|PRC2A_HUMAN Protein PRRC2A OS=Homo sapiens OX=9606 GN=PRRC2A PE=1 SV=3	Unmodified	12
1137	ETPPNGN(N-Glycosylation)LSPAPRLR{Fuc:2; Hex:6; HexNAc:4; Neu5Ac:1}	3985.74	-8.15609e-06	12.6586	13.7271	0	1.95138e+08	89.2781	90.0106	89.5163	3	2	995	1010	sp|P48634|PRC2A_HUMAN Protein PRRC2A OS=Homo sapiens OX=9606 GN=PRRC2A PE=1 SV=3	Unmodified	12
1138	ETPPNGN(N-Glycosylation)LSPAPRLR{Fuc:3; Hex:5; HexNAc:4; Neu5Ac:1}	3969.72	-2.13297e-06	0	10.3468	0.00574713	0	NA	NA	NA	3	1	995	1010	sp|P48634|PRC2A_HUMAN Protein PRRC2A OS=Homo sapiens OX=9606 GN=PRRC2A PE=1 SV=3		12
1139	VKDLM(Oxidation)VIN(N-Glycosylation)R{Fuc:1; Hex:6; HexNAc:5; Neu5Ac:2}	3818.6	-4.48695e-06	10.9537	53.4536	0	2.59393e+07	40.0488	40.3554	40.2935	3	2	221	230	sp|Q96KA5|CLP1L_HUMAN Lipid scramblase CLPTM1L OS=Homo sapiens OX=9606 GN=CLPTM1L PE=1 SV=1	Unmodified	12
1140	TVN(N-Glycosylation)VSVPKKTR{Fuc:2; Hex:7; HexNAc:5}	3669.61	1.55671e-06	-21.2879	12.647	0	1491532	76.9931	76.9931	76.9931	3	3	88	99	sp|Q96KA5|CLP1L_HUMAN Lipid scramblase CLPTM1L OS=Homo sapiens OX=9606 GN=CLPTM1L PE=1 SV=1	Unmodified	12
1141	TN(N-Glycosylation)KSHK{Fuc:1; Hex:5; HexNAc:4; Neu5Ac:1}	2773.14	-7.6753e-06	11.1643	55.8549	0	64636580	29.2367	29.6537	29.3997	3	2	320	326	sp|Q15717|ELAV1_HUMAN ELAV-like protein 1 OS=Homo sapiens OX=9606 GN=ELAVL1 PE=1 SV=2	Unmodified	12
1142	ADLVN(N-Glycosylation)R{Hex:9; HexNAc:4}	2957.16	1.75095e-06	13.0295	63.4653	0	6.27158e+07	25.9213	26.3051	26.0385	3	2	374	380	sp|Q8WUM4|PDC6I_HUMAN Programmed cell death 6-interacting protein OS=Homo sapiens OX=9606 GN=PDCD6IP PE=1 SV=1	Unmodified	12
1143	ADLVN(N-Glycosylation)R{Fuc:2; Hex:5; HexNAc:5}	2804.16	-2.59259e-06	12.9349	63.3057	0	5.99205e+07	40.7481	41.1914	40.9476	3	1	374	380	sp|Q8WUM4|PDC6I_HUMAN Programmed cell death 6-interacting protein OS=Homo sapiens OX=9606 GN=PDCD6IP PE=1 SV=1	Unmodified	12
1144	KMAN(N-Glycosylation)SSPVLSK{Fuc:1; Hex:4; HexNAc:4}	2767.23	-8.14159e-06	11.3971	17.1279	0	4.14557e+07	39.3384	39.6488	39.4164	3	2	212	223	sp|Q9NXE8|CWC25_HUMAN Pre-mRNA-splicing factor CWC25 homolog OS=Homo sapiens OX=9606 GN=CWC25 PE=1 SV=1	Unmodified	12
1145	DN(N-Glycosylation)TTLLTQVQTTMR{Hex:6; HexNAc:3}	3202.39	-5.81657e-06	13.1673	13.7742	0	50073436	59.8513	60.07	59.9458	3	1	365	379	sp|Q13561|DCTN2_HUMAN Dynactin subunit 2 OS=Homo sapiens OX=9606 GN=DCTN2 PE=1 SV=4	Unmodified	12
1146	ALKN(N-Glycosylation)YTK{Fuc:5; Hex:8; HexNAc:7}	4284.76	-2.92308e-06	0	10.9812	0.00847458	0	NA	NA	NA	3	1	245	252	sp|Q96MW7|TIGD1_HUMAN Tigger transposable element-derived protein 1 OS=Homo sapiens OX=9606 GN=TIGD1 PE=1 SV=1		12
1147	SVKEDSN(N-Glycosylation)LTLQEKK{Fuc:2; Hex:6; HexNAc:4}	3694.63	-5.89933e-06	14.1666	53.1237	0	2.48079e+08	84.3687	85.0483	84.6377	3	3	1442	1456	sp|P46940|IQGA1_HUMAN Ras GTPase-activating-like protein IQGAP1 OS=Homo sapiens OX=9606 GN=IQGAP1 PE=1 SV=1	Unmodified	12
1148	MTNAKN(N-Glycosylation)R{Fuc:1; Hex:5; HexNAc:6; Neu5Ac:2}	3590.4	1.71705e-06	0	8.07359	0.0296296	0	NA	NA	NA	3	1	269	276	sp|P46940|IQGA1_HUMAN Ras GTPase-activating-like protein IQGAP1 OS=Homo sapiens OX=9606 GN=IQGAP1 PE=1 SV=1		12
1149	QDKMTNAKN(N-Glycosylation)R{Hex:5; HexNAc:2}	2421.01	4.98869e-06	0	6.58622	0.0325203	0	NA	NA	NA	2	1	266	276	sp|P46940|IQGA1_HUMAN Ras GTPase-activating-like protein IQGAP1 OS=Homo sapiens OX=9606 GN=IQGAP1 PE=1 SV=1		12
1150	LN(N-Glycosylation)LTGAVR{Fuc:1; Hex:5; HexNAc:6; Neu5Ac:1}	3308.4	-3.97061e-06	-20.7979	8.62053	0.0229008	3.32826e+06	54.8058	54.8688	54.8688	3	1	982	990	sp|Q5DID0|UROL1_HUMAN Uromodulin-like 1 OS=Homo sapiens OX=9606 GN=UMODL1 PE=2 SV=2	Unmodified	12
1151	LKN(N-Glycosylation)ISPK{Fuc:2; Hex:7; HexNAc:6}	3443.46	7.81571e-07	10.1779	52.3073	0	7.91027e+07	82.7346	83.211	82.9244	3	2	615	622	sp|Q8NDH2|CC168_HUMAN Leucine-rich repeat transmembrane protein CCDC168 OS=Homo sapiens OX=9606 GN=CCDC168 PE=2 SV=3	Unmodified	12
1152	LNAEN(N-Glycosylation)HSHIK{Fuc:3; Hex:5; HexNAc:4; Neu5Ac:2}	3804.56	-5.73508e-06	0	6.64767	0.0325203	0	NA	NA	NA	3	1	1156	1166	sp|Q8NDH2|CC168_HUMAN Leucine-rich repeat transmembrane protein CCDC168 OS=Homo sapiens OX=9606 GN=CCDC168 PE=2 SV=3		12
1153	M(Oxidation)SLQLYLVDN(N-Glycosylation)R{Fuc:3; Hex:5; HexNAc:4; Neu5Ac:1}	3718.54	-3.9337e-07	0	10.5897	0	0	NA	NA	NA	3	1	452	463	sp|P54646|AAPK2_HUMAN 5'-AMP-activated protein kinase catalytic subunit alpha-2 OS=Homo sapiens OX=9606 GN=PRKAA2 PE=1 SV=2		12
1154	N(N-Glycosylation)ASGTKAVSVM(Oxidation)VK{Hex:5; HexNAc:4}	2929.28	-3.30026e-06	11.1926	14.2551	0	32127362	39.0955	39.3081	39.2164	3	2	30050	30063	sp|Q8WZ42|TITIN_HUMAN Titin OS=Homo sapiens OX=9606 GN=TTN PE=1 SV=4	Unmodified	12
1155	AN(N-Glycosylation)KTPIRM(Oxidation)R{Fuc:4; Hex:8; HexNAc:8}	4606.88	3.57394e-06	0	13.7565	0	0	NA	NA	NA	3	1	21151	21160	sp|Q8WZ42|TITIN_HUMAN Titin OS=Homo sapiens OX=9606 GN=TTN PE=1 SV=4		12
1156	VHTN(N-Glycosylation)ATIR{Hex:5; HexNAc:4; Neu5Ac:1}	2824.17	3.24086e-06	0	12.4272	0	0	NA	NA	NA	3	1	30317	30325	sp|Q8WZ42|TITIN_HUMAN Titin OS=Homo sapiens OX=9606 GN=TTN PE=1 SV=4		12
1157	YTIEAEN(N-Glycosylation)QSGKK{Fuc:3; Hex:5; HexNAc:4; Neu5Ac:1}	3718.53	-2.78033e-06	0	10.728	0	0	NA	NA	NA	3	1	30441	30453	sp|Q8WZ42|TITIN_HUMAN Titin OS=Homo sapiens OX=9606 GN=TTN PE=1 SV=4		12
1158	LRAELDEVN(N-Glycosylation)KSAK{Fuc:4; Hex:6; HexNAc:5}	4043.75	-1.67371e-06	0	7.22478	0.0304348	0	NA	NA	NA	3	1	123	136	sp|Q03252|LMNB2_HUMAN Lamin-B2 OS=Homo sapiens OX=9606 GN=LMNB2 PE=1 SV=4		12
1159	NVLLN(N-Glycosylation)NSEKM(Oxidation)K{Hex:8; HexNAc:7; Neu5Ac:2}	4604.85	-2.1955e-06	-4.88682	22.952	0	2.38908e+07	88.234	88.3766	88.3134	3	1	568	579	sp|Q08J23|NSUN2_HUMAN RNA cytosine C(5)-methyltransferase NSUN2 OS=Homo sapiens OX=9606 GN=NSUN2 PE=1 SV=2	Unmodified	12
1160	QLINALQIN(N-Glycosylation)NTAVGHALVLPAGR{Fuc:1; Hex:5; HexNAc:4; Neu5Ac:1}	4442.1	-4.3409e-06	12.5196	39.2096	0	9.96334e+07	85.3879	85.563	85.4677	3;4	2	2549	2572	sp|P12111|CO6A3_HUMAN Collagen alpha-3(VI) chain OS=Homo sapiens OX=9606 GN=COL6A3 PE=1 SV=5	Unmodified	12a
1161	QLINALQIN(N-Glycosylation)NTAVGHALVLPAGR{Fuc:2; Hex:6; HexNAc:4}	4459.13	-6.56144e-06	-3.7669	36.397	0	19985993	85.4835	85.563	85.5151	4	2	2549	2572	sp|P12111|CO6A3_HUMAN Collagen alpha-3(VI) chain OS=Homo sapiens OX=9606 GN=COL6A3 PE=1 SV=5	Unmodified	12a
1162	QLINALQIN(N-Glycosylation)NTAVGHALVLPAGR{Fuc:2; Hex:4; HexNAc:7}	4744.26	-4.86188e-06	9.33096	22.8788	0	3.48639e+09	84.8161	89.3997	86.6203	3;4;5;6	1	2549	2572	sp|P12111|CO6A3_HUMAN Collagen alpha-3(VI) chain OS=Homo sapiens OX=9606 GN=COL6A3 PE=1 SV=5	Unmodified	12a
1163	LDAPTNLQFVN(N-Glycosylation)ETDSTVLVR{Fuc:3; Hex:5; HexNAc:4}	4291.89	9.72809e-07	0	15.6072	0	0	NA	NA	NA	3	1	996	1016	sp|P02751|FINC_HUMAN Fibronectin OS=Homo sapiens OX=9606 GN=FN1 PE=1 SV=5		12a
1164	LDAPTNLQFVN(N-Glycosylation)ETDSTVLVR{Fuc:2; Hex:6; HexNAc:4}	4307.93	-7.33738e-06	7.00986	10.4289	0.00510204	1.26482e+07	78.6442	78.9448	78.9448	3	1	996	1016	sp|P02751|FINC_HUMAN Fibronectin OS=Homo sapiens OX=9606 GN=FN1 PE=1 SV=5	Unmodified	12a
1165	FN(N-Glycosylation)GSHVVGSPFK{Fuc:1; Hex:6; HexNAc:3}	3002.24	3.81982e-06	9.69481	19.4044	0	2.40729e+07	58.3182	58.7429	58.4744	3	2	2360	2372	sp|O75369|FLNB_HUMAN Filamin-B OS=Homo sapiens OX=9606 GN=FLNB PE=1 SV=2	Unmodified	12a
1166	LLETVEYN(N-Glycosylation)ISGAER{Fuc:3; Hex:5; HexNAc:4}	3653.57	-3.73221e-06	-21.8755	55.5056	0	2.73347e+06	82.5036	82.5036	82.5036	3	3	1477	1491	sp|P24821|TENA_HUMAN Tenascin OS=Homo sapiens OX=9606 GN=TNC PE=1 SV=3	Unmodified	12a
1167	SYN(N-Glycosylation)DSVDPR{Hex:8; HexNAc:7}	3769.44	-3.04265e-07	0	8.3687	0.0310078	0	NA	NA	NA	3	1	480	489	sp|P05164|PERM_HUMAN Myeloperoxidase OS=Homo sapiens OX=9606 GN=MPO PE=1 SV=1		12a
1168	EEQYN(N-Glycosylation)STYR{Fuc:1; Hex:3; HexNAc:4}	2633.05	-3.16296e-06	18.9664	89.2097	0	5.97073e+08	28.1317	28.5323	28.2942	2;3	4	175	184	sp|P01857|IGHG1_HUMAN Immunoglobulin heavy constant gamma 1 OS=Homo sapiens OX=9606 GN=IGHG1 PE=1 SV=2	Unmodified	12a
1169	EEQYN(N-Glycosylation)STYR{Fuc:1; Hex:5; HexNAc:4}	2957.16	-4.88837e-06	15.1809	68.2143	0	1.16887e+08	27.9972	28.2787	28.071	2;3	2	175	184	sp|P01857|IGHG1_HUMAN Immunoglobulin heavy constant gamma 1 OS=Homo sapiens OX=9606 GN=IGHG1 PE=1 SV=2	Unmodified	12a
1170	EEQYN(N-Glycosylation)STYR{Fuc:1; Hex:9; HexNAc:4}	3605.37	-4.20836e-06	13.6749	13.2454	0	2.00792e+08	59.6149	60.31	59.8041	3	4	175	184	sp|P01857|IGHG1_HUMAN Immunoglobulin heavy constant gamma 1 OS=Homo sapiens OX=9606 GN=IGHG1 PE=1 SV=2	Unmodified	12a
1171	AQIDNLTREN(N-Glycosylation)R{Fuc:4; Hex:6; HexNAc:5}	3900.65	-6.65654e-06	0	11.0886	0.00510204	0	NA	NA	NA	3	1	1392	1403	sp|P15924|DESP_HUMAN Desmoplakin OS=Homo sapiens OX=9606 GN=DSP PE=1 SV=3		12a
1172	AGPN(N-Glycosylation)GTLFVADAYK{Hex:5; HexNAc:2}	2639.16	-9.61988e-06	7.65635	16.0474	0	8.99372e+06	58.7429	58.8374	58.7429	2;3	1	156	170	sp|Q9HDC9|APMAP_HUMAN Adipocyte plasma membrane-associated protein OS=Homo sapiens OX=9606 GN=APMAP PE=1 SV=2	Unmodified	12a
1173	LN(N-Glycosylation)RSQRGGR{Fuc:2; Hex:4; HexNAc:5}	2998.32	-6.58231e-06	0	7.98284	0.0454545	0	NA	NA	NA	2	1	14	23	sp|Q86V81|THOC4_HUMAN THO complex subunit 4 OS=Homo sapiens OX=9606 GN=ALYREF PE=1 SV=3		12a
1174	FEDGVLDPDYPRN(N-Glycosylation)ISDGFDGIPDNVDAALALPAHSYSGR{Hex:5; HexNAc:4; Neu5Ac:2}	6379.74	-2.73819e-06	0	16.0411	0	0	NA	NA	NA	4	1	229	268	sp|P04004|VTNC_HUMAN Vitronectin OS=Homo sapiens OX=9606 GN=VTN PE=1 SV=1		12a
1175	FEDGVLDPDYPRN(N-Glycosylation)ISDGFDGIPDNVDAALALPAHSYSGR{Fuc:2; Hex:5; HexNAc:4; Neu5Ac:1}	6380.75	-1.72904e-06	-5.61987	12.5683	0	1.91725e+07	95.173	95.236	95.236	4	1	229	268	sp|P04004|VTNC_HUMAN Vitronectin OS=Homo sapiens OX=9606 GN=VTN PE=1 SV=1	Unmodified	12a
1176	N(N-Glycosylation)GSLFAFR{Hex:5; HexNAc:3; Neu5Ac:1}	2621.07	-4.0306e-06	11.4702	11.4132	0.0173913	1.2103e+07	65.2913	65.6701	65.4966	3	4	168	176	sp|P04004|VTNC_HUMAN Vitronectin OS=Homo sapiens OX=9606 GN=VTN PE=1 SV=1	Unmodified	12a
1177	N(N-Glycosylation)GSLFAFR{Hex:5; HexNAc:4; Neu5Ac:2}	3115.25	-4.4123e-06	13.6653	11.316	0.00952381	4.53847e+08	71.1517	72.5599	71.8654	3	4	168	176	sp|P04004|VTNC_HUMAN Vitronectin OS=Homo sapiens OX=9606 GN=VTN PE=1 SV=1	Unmodified	12a
1178	N(N-Glycosylation)GSLFAFR{Fuc:2; Hex:5; HexNAc:4; Neu5Ac:1}	3116.27	-3.06979e-06	0	11.2585	0.0173913	0	NA	NA	NA	3	1	168	176	sp|P04004|VTNC_HUMAN Vitronectin OS=Homo sapiens OX=9606 GN=VTN PE=1 SV=1		12a
1179	EEQFN(N-Glycosylation)STFR{Fuc:1; Hex:3; HexNAc:4}	2601.06	-6.12389e-06	14.2546	74.0361	0	3.71003e+08	40.2742	40.695	40.414	2;3	4	171	180	sp|P01859|IGHG2_HUMAN Immunoglobulin heavy constant gamma 2 OS=Homo sapiens OX=9606 GN=IGHG2 PE=1 SV=3	Unmodified	12a
1180	EEQFN(N-Glycosylation)STFR{Fuc:1; Hex:3; HexNAc:5}	2804.15	-6.63099e-06	11.9607	64.1095	0	64351974	40.4297	40.7108	40.5699	3	1	171	180	sp|P01859|IGHG2_HUMAN Immunoglobulin heavy constant gamma 2 OS=Homo sapiens OX=9606 GN=IGHG2 PE=1 SV=3	Unmodified	12a
1181	GHVN(N-Glycosylation)ITR{Hex:5; HexNAc:4; Neu5Ac:2}	3000.21	-2.0725e-06	13.0943	45.798	0	185175628	28.5621	28.9955	28.6956	3	1	117	124	sp|P00734|THRB_HUMAN Prothrombin OS=Homo sapiens OX=9606 GN=F2 PE=1 SV=2	Unmodified	12a
1182	N(N-Glycosylation)ITRIK{Fuc:1; Hex:6; HexNAc:3}	2471.09	-2.84722e-06	-4.63296	39.3093	0	7.79358e+06	52.3902	52.4844	52.4059	2	2	150	156	sp|P51688|SPHM_HUMAN N-sulphoglucosamine sulphohydrolase OS=Homo sapiens OX=9606 GN=SGSH PE=1 SV=1	Unmodified	12a
1183	REFAN(N-Glycosylation)FTFPR{Hex:8; HexNAc:4}	3393.41	-0.000302983	0	10.7116	0.00510204	0	NA	NA	NA	3	1	208	218	sp|Q96L92|SNX27_HUMAN Sorting nexin-27 OS=Homo sapiens OX=9606 GN=SNX27 PE=1 SV=2		12a
1184	REFAN(N-Glycosylation)FTFPR{Fuc:1; Hex:9; HexNAc:4}	3701.52	-0.000277792	-21.1842	9.03122	0.0194175	1.98199e+06	79.0396	79.0396	79.0396	3	5	208	218	sp|Q96L92|SNX27_HUMAN Sorting nexin-27 OS=Homo sapiens OX=9606 GN=SNX27 PE=1 SV=2	Unmodified	12a
1185	ALGKN(N-Glycosylation)R{Fuc:2; Hex:6; HexNAc:4}	2734.15	-1.96168e-06	0	42.2949	0	0	NA	NA	NA	2	1	72	78	sp|Q96GQ7|DDX27_HUMAN Probable ATP-dependent RNA helicase DDX27 OS=Homo sapiens OX=9606 GN=DDX27 PE=1 SV=2		12a
1186	LGLSFNSISAVDN(N-Glycosylation)GSLANTPHLR{Fuc:2; Hex:6; HexNAc:4}	4459	-4.90945e-06	14.1539	46.9311	0	190570852	81.0482	81.3489	81.159	4	3	249	272	sp|P07585|PGS2_HUMAN Decorin OS=Homo sapiens OX=9606 GN=DCN PE=1 SV=1	Unmodified	12a
1187	LGLSFNSISAVDN(N-Glycosylation)GSLANTPHLR{Fuc:1; Hex:5; HexNAc:4; Neu5Ac:1}	4441.98	-2.56746e-06	15.5281	35.3545	0	1327536453	81.0012	81.5075	81.159	3;4;5	8	249	272	sp|P07585|PGS2_HUMAN Decorin OS=Homo sapiens OX=9606 GN=DCN PE=1 SV=1	Unmodified	12a
1188	LGLSFNSISAVDN(N-Glycosylation)GSLANTPHLR{Fuc:1; Hex:4; HexNAc:4; Neu5Ac:1}	4279.93	-4.83786e-06	17.8568	28.2372	0	2.43358e+08	81.3805	81.6986	81.5555	3;4	2	249	272	sp|P07585|PGS2_HUMAN Decorin OS=Homo sapiens OX=9606 GN=DCN PE=1 SV=1	Unmodified	12a
1189	LGLSFNSISAVDN(N-Glycosylation)GSLANTPHLR{Fuc:1; Hex:5; HexNAc:4; Neu5Ac:2}	4733.08	-4.57204e-06	10.7733	26.7735	0	8.62617e+07	84.5941	84.8161	84.7215	3;4	2	249	272	sp|P07585|PGS2_HUMAN Decorin OS=Homo sapiens OX=9606 GN=DCN PE=1 SV=1	Unmodified	12a
1190	LGLSFNSISAVDN(N-Glycosylation)GSLANTPHLR{Fuc:1; Hex:4; HexNAc:4}	3988.83	-4.22064e-06	14.2256	23.6282	0	1.00418e+08	78.5339	78.7081	78.6284	3;4	3	249	272	sp|P07585|PGS2_HUMAN Decorin OS=Homo sapiens OX=9606 GN=DCN PE=1 SV=1	Unmodified	12a
1191	LGLSFNSISAVDN(N-Glycosylation)GSLANTPHLR{Fuc:1; Hex:4; HexNAc:5}	4191.91	-4.4879e-06	13.9964	20.9443	0	6.43071e+07	78.2477	78.4385	78.2958	3;4	5	249	272	sp|P07585|PGS2_HUMAN Decorin OS=Homo sapiens OX=9606 GN=DCN PE=1 SV=1	Unmodified	12a
1192	IADTN(N-Glycosylation)ITSIPQGLPPSLTELHLDGNK{Fuc:2; Hex:5; HexNAc:4}	4658.14	-8.33332e-07	0	12.4647	0	0	NA	NA	NA	4	2	206	232	sp|P07585|PGS2_HUMAN Decorin OS=Homo sapiens OX=9606 GN=DCN PE=1 SV=1		12a
1193	LIETTANM(Oxidation)N(N-Glycosylation)SSYVK{Fuc:1; Hex:5; HexNAc:4; Neu5Ac:1}	3645.52	-6.51874e-06	0	10.2541	0.00510204	0	NA	NA	NA	3	1	358	372	sp|P46100|ATRX_HUMAN Transcriptional regulator ATRX OS=Homo sapiens OX=9606 GN=ATRX PE=1 SV=6		12a
1194	EEQYN(N-Glycosylation)STYR{Fuc:1; Hex:3; HexNAc:4}	2633.05	-3.16296e-06	18.9664	89.2097	0	5.97073e+08	28.1317	28.5323	28.2942	2;3	4	294	303	sp|P0DOX5|IGG1_HUMAN Immunoglobulin gamma-1 heavy chain OS=Homo sapiens OX=9606 PE=1 SV=2	Unmodified	12a
1195	EEQYN(N-Glycosylation)STYR{Fuc:1; Hex:5; HexNAc:4}	2957.16	-4.88837e-06	15.1809	68.2143	0	1.16887e+08	27.9972	28.2787	28.071	2;3	2	294	303	sp|P0DOX5|IGG1_HUMAN Immunoglobulin gamma-1 heavy chain OS=Homo sapiens OX=9606 PE=1 SV=2	Unmodified	12a
1196	EEQYN(N-Glycosylation)STYR{Fuc:1; Hex:9; HexNAc:4}	3605.37	-4.20836e-06	13.6749	13.2454	0	2.00792e+08	59.6149	60.31	59.8041	3	4	294	303	sp|P0DOX5|IGG1_HUMAN Immunoglobulin gamma-1 heavy chain OS=Homo sapiens OX=9606 PE=1 SV=2	Unmodified	12a
1197	M(Oxidation)IEN(N-Glycosylation)GSLSFLPTLR{Fuc:1; Hex:5; HexNAc:4}	3361.47	-3.34156e-06	14.3185	81.2393	0	2.41245e+08	77.6613	78.0884	77.8193	3;4	5	266	280	sp|P21810|PGS1_HUMAN Biglycan OS=Homo sapiens OX=9606 GN=BGN PE=1 SV=2	Unmodified	12a
1198	M(Oxidation)IEN(N-Glycosylation)GSLSFLPTLR{Fuc:2; Hex:6; HexNAc:4}	3669.59	-4.92902e-06	14.358	66.6449	0	5.38289e+08	81.7772	82.5829	82.1731	3	5	266	280	sp|P21810|PGS1_HUMAN Biglycan OS=Homo sapiens OX=9606 GN=BGN PE=1 SV=2	Unmodified	12a
1199	M(Oxidation)IEN(N-Glycosylation)GSLSFLPTLR{Fuc:1; Hex:5; HexNAc:4; Neu5Ac:1}	3652.57	-2.15307e-06	11.9342	65.9709	0	423145033	81.6351	82.6152	82.1418	3;4	7	266	280	sp|P21810|PGS1_HUMAN Biglycan OS=Homo sapiens OX=9606 GN=BGN PE=1 SV=2	Unmodified	12a
1200	MIEN(N-Glycosylation)GSLSFLPTLR{Fuc:1; Hex:5; HexNAc:4}	3345.48	-4.20069e-06	13.785	58.0329	0	6.3282e+07	81.46	81.682	81.6351	3	2	266	280	sp|P21810|PGS1_HUMAN Biglycan OS=Homo sapiens OX=9606 GN=BGN PE=1 SV=2	Unmodified	12a
1201	LLQVVYLHSNN(N-Glycosylation)ITK{Fuc:1; Hex:5; HexNAc:4}	3409.58	-4.599e-06	13.2673	28.8508	0	1.0122e+08	58.3657	58.6009	58.4744	3	3	300	314	sp|P21810|PGS1_HUMAN Biglycan OS=Homo sapiens OX=9606 GN=BGN PE=1 SV=2	Unmodified	12a
1202	MIEN(N-Glycosylation)GSLSFLPTLR{Fuc:1; Hex:5; HexNAc:4; Neu5Ac:1}	3636.57	-2.86697e-06	9.35799	24.5949	0	6.20323e+07	85.6262	85.9439	85.8651	3	4	266	280	sp|P21810|PGS1_HUMAN Biglycan OS=Homo sapiens OX=9606 GN=BGN PE=1 SV=2	Unmodified	12a
1203	MIEN(N-Glycosylation)GSLSFLPTLR{Fuc:1; Hex:4; HexNAc:4}	3183.43	-3.60289e-06	-19.915	18.8961	0	2.16642e+06	82.111	82.111	82.111	3	2	266	280	sp|P21810|PGS1_HUMAN Biglycan OS=Homo sapiens OX=9606 GN=BGN PE=1 SV=2	Unmodified	12a
1204	M(Oxidation)IEN(N-Glycosylation)GSLSFLPTLR{Fuc:1; Hex:4; HexNAc:4}	3199.42	-4.25905e-06	12.509	18.0866	0	7.87416e+07	78.28	78.6127	78.3907	3	2	266	280	sp|P21810|PGS1_HUMAN Biglycan OS=Homo sapiens OX=9606 GN=BGN PE=1 SV=2	Unmodified	12a
1205	LLQVVYLHSNN(N-Glycosylation)ITK{Fuc:1; Hex:5; HexNAc:4; Neu5Ac:2}	3991.76	-2.24767e-06	14.3787	17.3586	0	4.26358e+08	64.9594	65.7026	65.2117	3;4	4	300	314	sp|P21810|PGS1_HUMAN Biglycan OS=Homo sapiens OX=9606 GN=BGN PE=1 SV=2	Unmodified	12a
1206	LLQVVYLHSNN(N-Glycosylation)ITK{Fuc:1; Hex:5; HexNAc:4; Neu5Ac:1}	3700.69	-8.86722e-06	14.6822	17.0721	0	1.80345e+08	61.1027	61.5628	61.3405	3;4	6	300	314	sp|P21810|PGS1_HUMAN Biglycan OS=Homo sapiens OX=9606 GN=BGN PE=1 SV=2	Unmodified	12a
1207	M(Oxidation)IEN(N-Glycosylation)GSLSFLPTLR{Fuc:1; Hex:4; HexNAc:5}	3402.5	-2.89065e-06	0	12.5263	0	0	NA	NA	NA	3	1	266	280	sp|P21810|PGS1_HUMAN Biglycan OS=Homo sapiens OX=9606 GN=BGN PE=1 SV=2		12a
1208	M(Oxidation)IEN(N-Glycosylation)GSLSFLPTLR{Fuc:3; Hex:5; HexNAc:4; Neu5Ac:1}	3944.69	-4.38939e-06	0	11.8659	0	0	NA	NA	NA	3	2	266	280	sp|P21810|PGS1_HUMAN Biglycan OS=Homo sapiens OX=9606 GN=BGN PE=1 SV=2		12a
1209	LLQVVYLHSNN(N-Glycosylation)ITK{Fuc:3; Hex:5; HexNAc:4}	3701.69	-1.92645e-06	0	10.6514	0.00510204	0	NA	NA	NA	3	1	300	314	sp|P21810|PGS1_HUMAN Biglycan OS=Homo sapiens OX=9606 GN=BGN PE=1 SV=2		12a
1210	LLQVVYLHSNN(N-Glycosylation)ITK{Fuc:3; Hex:5; HexNAc:4; Neu5Ac:1}	3992.77	1.22885e-06	-7.19283	10.269	0.00510204	10681832	65.0233	65.2755	65.0233	3;4	1	300	314	sp|P21810|PGS1_HUMAN Biglycan OS=Homo sapiens OX=9606 GN=BGN PE=1 SV=2	Unmodified	12a
1211	LLQVVYLHSNN(N-Glycosylation)ITK{Fuc:1; Hex:4; HexNAc:4}	3247.53	-4.17403e-06	0	8.2129	0.0350877	0	NA	NA	NA	3	1	300	314	sp|P21810|PGS1_HUMAN Biglycan OS=Homo sapiens OX=9606 GN=BGN PE=1 SV=2		12a
1212	HN(N-Glycosylation)STGC(Carbamidomethyl)LR{Hex:5; HexNAc:4; Neu5Ac:2}	3148.21	-3.86624e-06	15.0209	38.2544	0	7.48514e+07	25.9597	26.3023	26.0771	3	2	289	297	sp|P10909|CLUS_HUMAN Clusterin OS=Homo sapiens OX=9606 GN=CLU PE=1 SV=1	Unmodified	12a
1213	RGVFITN(N-Glycosylation)ETGQPLIGK{Fuc:2; Hex:9; HexNAc:4}	4292.88	-0.000238413	0	8.55521	0.0276498	0	NA	NA	NA	3	1	463	479	sp|P10253|LYAG_HUMAN Lysosomal alpha-glucosidase OS=Homo sapiens OX=9606 GN=GAA PE=1 SV=4		12a
1214	YLYLASN(N-Glycosylation)HSNK{Fuc:1; Hex:5; HexNAc:4; Neu5Ac:2}	3659.49	-2.98832e-06	10.6746	62.7649	0	1.02759e+08	41.6051	42.0859	41.7887	3	2	585	596	sp|Q16853|AOC3_HUMAN Membrane primary amine oxidase OS=Homo sapiens OX=9606 GN=AOC3 PE=1 SV=3	Unmodified	12a
1215	QPQPN(N-Glycosylation)VSELVVGPLPHPSYM(Oxidation)R{Hex:5; HexNAc:2}	3576.63	-4.75311e-06	14.226	23.7773	0	8.73689e+08	70.0143	70.4699	70.2994	3;4	1	132	153	sp|Q16853|AOC3_HUMAN Membrane primary amine oxidase OS=Homo sapiens OX=9606 GN=AOC3 PE=1 SV=3	Unmodified	12a
1216	QPQPN(N-Glycosylation)VSELVVGPLPHPSYM(Oxidation)R{Hex:6; HexNAc:3; Neu5Ac:1}	4232.86	-3.14729e-06	13.3049	19.8758	0	2.12645e+08	73.1938	73.5391	73.4617	3;4	2	132	153	sp|Q16853|AOC3_HUMAN Membrane primary amine oxidase OS=Homo sapiens OX=9606 GN=AOC3 PE=1 SV=3	Unmodified	12a
1217	FN(N-Glycosylation)GSVSFFR{Hex:6; HexNAc:2}	2438	-3.14448e-06	14.2071	69.2794	0	2.9289e+08	62.244	62.7635	62.4802	2;3	4	85	94	sp|P55083|MFAP4_HUMAN Microfibril-associated glycoprotein 4 OS=Homo sapiens OX=9606 GN=MFAP4 PE=1 SV=2	Unmodified	12a
1218	FN(N-Glycosylation)GSVSFFR{Hex:4; HexNAc:2}	2113.88	-2.24707e-07	-3.5456	13.7783	0	3.54359e+06	62.7635	62.8111	62.8111	3	2	85	94	sp|P55083|MFAP4_HUMAN Microfibril-associated glycoprotein 4 OS=Homo sapiens OX=9606 GN=MFAP4 PE=1 SV=2	Unmodified	12a
1219	VDLEDFEN(N-Glycosylation)NTAYAK{Fuc:3; Hex:6; HexNAc:5; Neu5Ac:1}	4344.73	-2.61151e-06	0	12.4277	0	0	NA	NA	NA	3	1	129	143	sp|P55083|MFAP4_HUMAN Microfibril-associated glycoprotein 4 OS=Homo sapiens OX=9606 GN=MFAP4 PE=1 SV=2		12a
1220	GRPEN(N-Glycosylation)KSFLYEIVSNKR{Fuc:1; Hex:7; HexNAc:3; Neu5Ac:1}	4216.87	-6.60286e-06	13.8286	11.1015	0.00510204	1.59202e+08	78.041	78.3748	78.2477	3;4	1	288	305	sp|Q9Y3Z3|SAMH1_HUMAN Deoxynucleoside triphosphate triphosphohydrolase SAMHD1 OS=Homo sapiens OX=9606 GN=SAMHD1 PE=1 SV=2	Unmodified	12a
1221	ANIIFN(N-Glycosylation)TSLGAIFGVKK{Fuc:1; Hex:8; HexNAc:5}	4249.89	2.32124e-06	-4.95439	10.2735	0.00510204	8.87903e+06	73.3198	73.4461	73.4461	4	1	224	241	sp|Q9Y6N5|SQOR_HUMAN Sulfide:quinone oxidoreductase, mitochondrial OS=Homo sapiens OX=9606 GN=SQOR PE=1 SV=1	Unmodified	12a
1222	N(N-Glycosylation)NSIVK{Fuc:1; Hex:6; HexNAc:5; Neu5Ac:1}	3098.23	3.82946e-06	0	11.7531	0.0173913	0	NA	NA	NA	3	1	664	670	sp|P06731|CEAM5_HUMAN Carcinoembryonic antigen-related cell adhesion molecule 5 OS=Homo sapiens OX=9606 GN=CEACAM5 PE=1 SV=4		12a
1223	LQLSNDN(N-Glycosylation)R{Fuc:2; Hex:7; HexNAc:6}	3603.44	2.03581e-06	0	11.2585	0.0173913	0	NA	NA	NA	3	1	368	376	sp|P06731|CEAM5_HUMAN Carcinoembryonic antigen-related cell adhesion molecule 5 OS=Homo sapiens OX=9606 GN=CEACAM5 PE=1 SV=4		12a
1224	AKN(N-Glycosylation)LTK{Fuc:1; Hex:5; HexNAc:4; Neu5Ac:2}	3024.26	-5.4741e-06	10.2363	56.6582	0	1.64419e+08	56.8762	57.4162	57.4162	3	1	1021	1027	sp|P35749|MYH11_HUMAN Myosin-11 OS=Homo sapiens OX=9606 GN=MYH11 PE=1 SV=3	Unmodified	12a
1225	N(N-Glycosylation)LTKLK{Hex:9; HexNAc:4}	2986.24	4.59754e-06	11.5123	39.2078	0	1.09526e+08	74.4691	74.7971	74.6725	3	2	1023	1029	sp|P35749|MYH11_HUMAN Myosin-11 OS=Homo sapiens OX=9606 GN=MYH11 PE=1 SV=3	Unmodified	12a
1226	WFYIASAFRNEEYN(N-Glycosylation)K{Hex:5; HexNAc:4; Neu5Ac:2}	4141.71	-6.7665e-06	1.59801	9.06255	0.0252101	7.71057e+06	82.5671	82.8218	82.5671	3	2	42	57	sp|P02763|A1AG1_HUMAN Alpha-1-acid glycoprotein 1 OS=Homo sapiens OX=9606 GN=ORM1 PE=1 SV=2	Unmodified	12a
1227	N(N-Glycosylation)VSKPR{Fuc:1; Hex:5; HexNAc:7; Neu5Ac:1}	3368.39	-3.51797e-06	-3.29972	42.6534	0	2.90818e+07	37.9952	38.1476	38.0874	3	1	19	25	sp|Q9Y3U8|RL36_HUMAN Large ribosomal subunit protein eL36 OS=Homo sapiens OX=9606 GN=RPL36 PE=1 SV=3	Unmodified	12a
1228	FGFNPLEFEN(N-Glycosylation)FSWR{Fuc:1; Hex:8; HexNAc:8; Neu5Ac:1}	5147.07	-5.76168e-06	0	11.128	0.00510204	0	NA	NA	NA	4	1	890	904	sp|O15230|LAMA5_HUMAN Laminin subunit alpha-5 OS=Homo sapiens OX=9606 GN=LAMA5 PE=1 SV=8		12a
1229	TSIPTINM(Oxidation)EN(N-Glycosylation)K{Fuc:1; Hex:5; HexNAc:5}	3234.35	-4.44882e-06	6.50184	17.509	0	1.65576e+07	58.9648	59.139	59.0602	3	1	959	970	sp|P26006|ITA3_HUMAN Integrin alpha-3 OS=Homo sapiens OX=9606 GN=ITGA3 PE=1 SV=5	Unmodified	12a
1230	TSIPTINM(Oxidation)EN(N-Glycosylation)K{Fuc:3; Hex:6; HexNAc:5; Neu5Ac:1}	3979.6	6.30764e-07	0	12.2712	0	0	NA	NA	NA	3	1	959	970	sp|P26006|ITA3_HUMAN Integrin alpha-3 OS=Homo sapiens OX=9606 GN=ITGA3 PE=1 SV=5		12a
1231	N(N-Glycosylation)LSDLLEKVK{Fuc:1; Hex:6; HexNAc:4}	3088.39	-8.87706e-06	11.1172	15.1826	0	1.19738e+08	61.5471	62.6857	62.4329	3	3	418	428	sp|Q7Z4H8|PLGT3_HUMAN Protein O-glucosyltransferase 3 OS=Homo sapiens OX=9606 GN=POGLUT3 PE=1 SV=2	Unmodified	12a
1232	KHELLN(N-Glycosylation)STR{Fuc:1; Hex:9; HexNAc:5}	3716.52	1.85733e-06	0	20.8984	0	0	NA	NA	NA	3	2	434	443	sp|P78347|GTF2I_HUMAN General transcription factor II-I OS=Homo sapiens OX=9606 GN=GTF2I PE=1 SV=2		12a
1233	KHELLN(N-Glycosylation)STR{Hex:8; HexNAc:5}	3408.41	1.6927e-06	9.49862	17.3916	0	8.37352e+06	57.9555	58.1296	58.0502	3	1	434	443	sp|P78347|GTF2I_HUMAN General transcription factor II-I OS=Homo sapiens OX=9606 GN=GTF2I PE=1 SV=2	Unmodified	12a
1234	ALVN(N-Glycosylation)FTR{Hex:4; HexNAc:5; Neu5Ac:1}	2774.18	-5.72808e-06	9.89728	94.9016	0	5.58397e+07	52.7673	53.0977	53.0348	3	2	85	92	sp|P98160|PGBM_HUMAN Basement membrane-specific heparan sulfate proteoglycan core protein OS=Homo sapiens OX=9606 GN=HSPG2 PE=1 SV=4	Unmodified	12a
1235	ALVN(N-Glycosylation)FTR{Hex:5; HexNAc:4; Neu5Ac:2}	3024.25	-7.32714e-06	-3.45225	85.4923	0	4.50382e+08	57.669	58.806	57.669	3	4	85	92	sp|P98160|PGBM_HUMAN Basement membrane-specific heparan sulfate proteoglycan core protein OS=Homo sapiens OX=9606 GN=HSPG2 PE=1 SV=4	Unmodified	12a
1236	ALVN(N-Glycosylation)FTR{Hex:6; HexNAc:5}	2807.18	-2.70415e-06	9.32881	59.7638	0	4.59858e+07	46.6714	46.8097	46.7182	3	2	85	92	sp|P98160|PGBM_HUMAN Basement membrane-specific heparan sulfate proteoglycan core protein OS=Homo sapiens OX=9606 GN=HSPG2 PE=1 SV=4	Unmodified	12a
1237	ALVN(N-Glycosylation)FTR{Hex:5; HexNAc:4; Neu5Ac:1}	2733.14	-1.93218e-06	10.1424	46.1358	0	1.08581e+08	51.2613	51.8571	51.4795	3	2	85	92	sp|P98160|PGBM_HUMAN Basement membrane-specific heparan sulfate proteoglycan core protein OS=Homo sapiens OX=9606 GN=HSPG2 PE=1 SV=4	Unmodified	12a
1238	SLTQGSLIVGDLAPVN(N-Glycosylation)GTSQGK{Fuc:3; Hex:5; HexNAc:4}	4201.9	-3.60715e-06	0	12.7011	0	0	NA	NA	NA	3	2	3764	3786	sp|P98160|PGBM_HUMAN Basement membrane-specific heparan sulfate proteoglycan core protein OS=Homo sapiens OX=9606 GN=HSPG2 PE=1 SV=4		12a
1239	NLHQSN(N-Glycosylation)TSR{Fuc:2; Hex:7; HexNAc:6}	3700.47	-1.38093e-07	0	9.38363	0.0310078	0	NA	NA	NA	3	1	1749	1758	sp|P98160|PGBM_HUMAN Basement membrane-specific heparan sulfate proteoglycan core protein OS=Homo sapiens OX=9606 GN=HSPG2 PE=1 SV=4		12a
1240	NLHQSN(N-Glycosylation)TSR{Fuc:1; Hex:5; HexNAc:4; Neu5Ac:2}	3406.35	-2.10901e-06	12.1519	7.92493	0.0454545	5.16562e+07	23.8954	24.914	24.4975	3	2	1749	1758	sp|P98160|PGBM_HUMAN Basement membrane-specific heparan sulfate proteoglycan core protein OS=Homo sapiens OX=9606 GN=HSPG2 PE=1 SV=4	Unmodified	12a
1241	N(N-Glycosylation)MTLFSDLVAEK{Fuc:1; Hex:5; HexNAc:4; Neu5Ac:1}	3426.44	-7.03767e-06	11.7178	70.6758	0	1.60544e+08	82.5202	83.028	82.5202	3	2	784	796	sp|P12110|CO6A2_HUMAN Collagen alpha-2(VI) chain OS=Homo sapiens OX=9606 GN=COL6A2 PE=1 SV=4	Unmodified	12a
1242	N(N-Glycosylation)MTLFSDLVAEK{Fuc:2; Hex:6; HexNAc:4}	3443.46	-9.42961e-06	11.8255	68.5805	0	1.76388e+08	82.3624	83.0119	82.4878	3	9	784	796	sp|P12110|CO6A2_HUMAN Collagen alpha-2(VI) chain OS=Homo sapiens OX=9606 GN=COL6A2 PE=1 SV=4	Unmodified	12a
1243	N(N-Glycosylation)M(Oxidation)TLFSDLVAEK{Fuc:1; Hex:5; HexNAc:4; Neu5Ac:1}	3442.42	-2.45358e-06	14.7789	67.8494	0	7.56062e+08	72.8941	74.1856	73.5859	3	7	784	796	sp|P12110|CO6A2_HUMAN Collagen alpha-2(VI) chain OS=Homo sapiens OX=9606 GN=COL6A2 PE=1 SV=4	Unmodified	12a
1244	N(N-Glycosylation)M(Oxidation)TLFSDLVAEK{Fuc:2; Hex:6; HexNAc:4}	3459.45	-6.83068e-06	9.15579	62.6273	0	6.55807e+07	73.2408	73.6642	73.5391	3	3	784	796	sp|P12110|CO6A2_HUMAN Collagen alpha-2(VI) chain OS=Homo sapiens OX=9606 GN=COL6A2 PE=1 SV=4	Unmodified	12a
1245	N(N-Glycosylation)M(Oxidation)TLFSDLVAEK{Fuc:1; Hex:5; HexNAc:4; Neu5Ac:2}	3733.52	-3.58461e-06	11.0406	56.8237	0	2.18889e+08	79.8937	80.954	80.4303	3	3	784	796	sp|P12110|CO6A2_HUMAN Collagen alpha-2(VI) chain OS=Homo sapiens OX=9606 GN=COL6A2 PE=1 SV=4	Unmodified	12a
1246	GTFTDC(Carbamidomethyl)ALAN(N-Glycosylation)MTEQIR{Hex:5; HexNAc:2}	3043.28	-8.00028e-06	-4.05235	33.4294	0	7.00642e+06	70.1571	70.2361	70.2361	3	1	130	146	sp|P12110|CO6A2_HUMAN Collagen alpha-2(VI) chain OS=Homo sapiens OX=9606 GN=COL6A2 PE=1 SV=4	Unmodified	12a
1247	GTFTDC(Carbamidomethyl)ALAN(N-Glycosylation)MTEQIR{Fuc:1; Hex:5; HexNAc:3; Neu5Ac:1}	3683.5	-3.55957e-06	9.69181	21.6447	0	9.03119e+07	78.28	78.9758	78.7714	3	4	130	146	sp|P12110|CO6A2_HUMAN Collagen alpha-2(VI) chain OS=Homo sapiens OX=9606 GN=COL6A2 PE=1 SV=4	Unmodified	12a
1248	N(N-Glycosylation)M(Oxidation)TLFSDLVAEK{Hex:5; HexNAc:4}	3005.27	-5.191e-06	13.5211	13.5024	0	96957770	68.8793	69.323	69.1171	3	3	784	796	sp|P12110|CO6A2_HUMAN Collagen alpha-2(VI) chain OS=Homo sapiens OX=9606 GN=COL6A2 PE=1 SV=4	Unmodified	12a
1249	N(N-Glycosylation)M(Oxidation)TLFSDLVAEK{Fuc:3; Hex:5; HexNAc:4; Neu5Ac:1}	3734.53	-2.1084e-06	0	13.0603	0	0	NA	NA	NA	3	1	784	796	sp|P12110|CO6A2_HUMAN Collagen alpha-2(VI) chain OS=Homo sapiens OX=9606 GN=COL6A2 PE=1 SV=4		12a
1250	N(N-Glycosylation)MTLFSDLVAEK{Fuc:2; Hex:5; HexNAc:4}	3281.39	-4.94415e-06	-4.81562	8.91818	0.0236967	4.40149e+06	83.2186	83.3455	83.3455	3	1	784	796	sp|P12110|CO6A2_HUMAN Collagen alpha-2(VI) chain OS=Homo sapiens OX=9606 GN=COL6A2 PE=1 SV=4	Unmodified	12a
1251	RN(N-Glycosylation)FTAADWGQSR{Fuc:1; Hex:5; HexNAc:4}	3176.32	-5.79474e-06	12.494	20.3485	0	4.77714e+07	40.2742	40.414	40.3205	3	2	210	222	sp|P12109|CO6A1_HUMAN Collagen alpha-1(VI) chain OS=Homo sapiens OX=9606 GN=COL6A1 PE=1 SV=3	Unmodified	12a
1252	N(N-Glycosylation)FTAADWGQSR{Fuc:3; Hex:5; HexNAc:4; Neu5Ac:1}	3603.44	-6.13494e-06	0	11.0338	0.00510204	0	NA	NA	NA	3	1	211	222	sp|P12109|CO6A1_HUMAN Collagen alpha-1(VI) chain OS=Homo sapiens OX=9606 GN=COL6A1 PE=1 SV=3		12a
1253	AQAALDKAN(N-Glycosylation)ASR{Fuc:1; Hex:5; HexNAc:4}	2983.29	-4.5107e-06	11.6231	42.4398	0	3.75665e+07	26.8282	27.0407	26.8901	3	2	1490	1502	sp|P55268|LAMB2_HUMAN Laminin subunit beta-2 OS=Homo sapiens OX=9606 GN=LAMB2 PE=1 SV=2	Unmodified	12a
1254	AQAALDKAN(N-Glycosylation)ASR{Hex:5; HexNAc:4}	2837.23	-5.10166e-06	11.6525	10.9783	0.00510204	4.77213e+07	26.6924	26.9791	26.9192	3	2	1490	1502	sp|P55268|LAMB2_HUMAN Laminin subunit beta-2 OS=Homo sapiens OX=9606 GN=LAMB2 PE=1 SV=2	Unmodified	12a
1255	N(N-Glycosylation)TSAASTAQLVEATEELRR{Fuc:1; Hex:5; HexNAc:4; Neu5Ac:1}	4105.8	-7.45666e-06	9.97216	9.9324	0	1.73577e+07	64.4835	64.6901	64.5944	4	2	1248	1267	sp|P55268|LAMB2_HUMAN Laminin subunit beta-2 OS=Homo sapiens OX=9606 GN=LAMB2 PE=1 SV=2	Unmodified	12a
1256	TAN(N-Glycosylation)DTSTEAYNLLLR{Hex:5; HexNAc:2}	2897.27	-5.00269e-06	14.4684	105.395	0	2.61519e+08	68.2178	68.785	68.4379	2;3	2	1202	1217	sp|P11047|LAMC1_HUMAN Laminin subunit gamma-1 OS=Homo sapiens OX=9606 GN=LAMC1 PE=1 SV=3	Unmodified	12a
1257	VN(N-Glycosylation)NTLSSQISR{Fuc:1; Hex:4; HexNAc:5}	3027.32	-7.00819e-06	6.61973	42.9088	0	2.64259e+07	36.0424	36.1516	36.1203	3	2	1105	1116	sp|P11047|LAMC1_HUMAN Laminin subunit gamma-1 OS=Homo sapiens OX=9606 GN=LAMC1 PE=1 SV=3	Unmodified	12a
1258	VN(N-Glycosylation)NTLSSQISR{Fuc:1; Hex:5; HexNAc:4}	2986.29	-6.00733e-06	9.5569	16.4845	0	1.99525e+07	35.7482	35.9026	35.8252	3	1	1105	1116	sp|P11047|LAMC1_HUMAN Laminin subunit gamma-1 OS=Homo sapiens OX=9606 GN=LAMC1 PE=1 SV=3	Unmodified	12a
1259	QVGEKAMN(N-Glycosylation)ASANITSDGVEVLGKM(Oxidation)VR{Fuc:1; Hex:6; HexNAc:3; Neu5Ac:1}	4738.1	-5.47134e-06	10.5983	15.4109	0	34977196	59.4871	59.6465	59.551	4;5	2	1376	1402	sp|Q05707|COEA1_HUMAN Collagen alpha-1(XIV) chain OS=Homo sapiens OX=9606 GN=COL14A1 PE=1 SV=3	Unmodified	12a
1260	N(N-Glycosylation)ASGDELVR{Hex:4; HexNAc:2}	2013.82	8.55988e-06	14.4987	8.65502	0.0310078	6.61466e+07	30.2514	30.4352	30.3287	2	1	2161	2170	sp|Q16787|LAMA3_HUMAN Laminin subunit alpha-3 OS=Homo sapiens OX=9606 GN=LAMA3 PE=1 SV=3	Unmodified	12a
1261	ASNVTN(N-Glycosylation)KTDPR{Fuc:1; Hex:7; HexNAc:6}	3700.53	-4.62144e-06	7.79106	16.586	0	5.73612e+07	78.5015	79.0238	78.7081	3	3	1	12	sp|P07910|HNRPC_HUMAN Heterogeneous nuclear ribonucleoproteins C1/C2 OS=Homo sapiens OX=9606 GN=HNRNPC PE=1 SV=4	Unmodified	12a
1262	ASN(N-Glycosylation)VTNKTDPR{Hex:6; HexNAc:6; Neu5Ac:2}	3974.6	-3.82399e-06	0	8.65507	0.0236967	0	NA	NA	NA	3	1	1	12	sp|P07910|HNRPC_HUMAN Heterogeneous nuclear ribonucleoproteins C1/C2 OS=Homo sapiens OX=9606 GN=HNRNPC PE=1 SV=4		12a
1263	ASNVTN(N-Glycosylation)KTDPR{Hex:6; HexNAc:6; Neu5Ac:2}	3974.6	-3.82399e-06	0	8.65507	0.0236967	0	NA	NA	NA	3	1	1	12	sp|P07910|HNRPC_HUMAN Heterogeneous nuclear ribonucleoproteins C1/C2 OS=Homo sapiens OX=9606 GN=HNRNPC PE=1 SV=4		12a
1264	MKLPGREN(N-Glycosylation)K{Fuc:1; Hex:4; HexNAc:5}	2881.27	-6.41939e-06	14.9112	62.6056	0	5.88111e+07	35.9333	36.197	36.0267	3	2	69	78	sp|Q07020|RL18_HUMAN Large ribosomal subunit protein eL18 OS=Homo sapiens OX=9606 GN=RPL18 PE=1 SV=2	Unmodified	12a
1265	RTN(N-Glycosylation)STFNQVVLKR{Fuc:1; Hex:7; HexNAc:4}	3654.64	-8.38039e-06	-4.24487	15.0201	0	6.75648e+06	64.8014	64.8487	64.8487	3	3	37	50	sp|Q07020|RL18_HUMAN Large ribosomal subunit protein eL18 OS=Homo sapiens OX=9606 GN=RPL18 PE=1 SV=2	Unmodified	12a
1266	HRN(N-Glycosylation)RSFSR{Fuc:6; Hex:8; HexNAc:8}	4855.96	-1.75267e-06	11.292	13.4718	0	6.18063e+07	71.1203	71.3106	71.1997	4	1	166	174	sp|O75494|SRS10_HUMAN Serine/arginine-rich splicing factor 10 OS=Homo sapiens OX=9606 GN=SRSF10 PE=1 SV=1	Unmodified	12a
1267	N(N-Glycosylation)GSDDQDK{Hex:6; HexNAc:4; Neu5Ac:1}	2953.06	3.66423e-06	13.8676	9.1792	0.0310078	1.37504e+08	25.392	26.0622	25.7757	2;3	1	171	179	sp|Q86UP2|KTN1_HUMAN Kinectin OS=Homo sapiens OX=9606 GN=KTN1 PE=1 SV=1	Unmodified	12a
1268	IIVPLNNREN(N-Glycosylation)ISDPTSPLR{Hex:5; HexNAc:4; Neu5Ac:1}	4060.87	-6.00016e-06	11.0339	10.3792	0.00510204	2.90864e+07	66.1614	66.3358	66.2089	3;4	1	61	80	sp|P01591|IGJ_HUMAN Immunoglobulin J chain OS=Homo sapiens OX=9606 GN=JCHAIN PE=1 SV=4	Unmodified	12a
1269	DFFLAN(N-Glycosylation)ASR{Fuc:2; Hex:6; HexNAc:4}	3116.27	-4.97663e-06	0	8.62563	0.0310078	0	NA	NA	NA	3	1	462	471	sp|P07384|CAN1_HUMAN Calpain-1 catalytic subunit OS=Homo sapiens OX=9606 GN=CAPN1 PE=1 SV=1		12a
1270	VHESIN(N-Glycosylation)SSNPM(Oxidation)NQR{Fuc:2; Hex:7; HexNAc:5; Neu5Ac:1}	4360.7	3.6558e-06	0	11.1674	0.00510204	0	NA	NA	NA	3	1	932	946	sp|A2RUB1|MEIOC_HUMAN Meiosis-specific coiled-coil domain-containing protein MEIOC OS=Homo sapiens OX=9606 GN=MEIOC PE=2 SV=3		12a
1271	KDRN(N-Glycosylation)NTEVER{Fuc:2; Hex:7; HexNAc:4}	3498.43	-2.01241e-06	0	15.8334	0	0	NA	NA	NA	3	1	1598	1608	sp|Q63HN8|RN213_HUMAN E3 ubiquitin-protein ligase RNF213 OS=Homo sapiens OX=9606 GN=RNF213 PE=1 SV=3		12a
1272	SSVSKN(N-Glycosylation)HTER{Fuc:2; Hex:5; HexNAc:5; Neu5Ac:1}	3552.44	-7.52768e-07	0	12.7705	0	0	NA	NA	NA	3	1	2668	2678	sp|Q63HN8|RN213_HUMAN E3 ubiquitin-protein ligase RNF213 OS=Homo sapiens OX=9606 GN=RNF213 PE=1 SV=3		12a
1273	QRLNPTSN(N-Glycosylation)K{Fuc:2; Hex:9; HexNAc:5}	3822.56	-2.34056e-06	0	8.50468	0.0310078	0	NA	NA	NA	3	1	825	834	sp|Q9UDY2|ZO2_HUMAN Tight junction protein ZO-2 OS=Homo sapiens OX=9606 GN=TJP2 PE=1 SV=2		12a
1274	HLERLYLDHNN(N-Glycosylation)LTR{Hex:3; HexNAc:4}	3091.41	-1.61262e-06	-20.8158	12.4422	0	1.28927e+06	64.6264	64.6264	64.6264	3	3	155	169	sp|Q06828|FMOD_HUMAN Fibromodulin OS=Homo sapiens OX=9606 GN=FMOD PE=1 SV=2	Unmodified	12a
1275	TALIN(N-Glycosylation)STGEEVAM(Oxidation)R{Hex:8; HexNAc:3}	3413.43	-0.00030202	0	10.7456	0.00510204	0	NA	NA	NA	3	1	527	541	sp|P02545|LMNA_HUMAN Prelamin-A/C OS=Homo sapiens OX=9606 GN=LMNA PE=1 SV=1		12a
1276	SN(N-Glycosylation)VSYKNPSLM(Oxidation)PK{Fuc:2; Hex:5; HexNAc:5; Neu5Ac:1}	3888.61	1.9306e-07	0	8.02031	0.0393013	0	NA	NA	NA	3	1	507	520	sp|Q9Y5B9|SP16H_HUMAN FACT complex subunit SPT16 OS=Homo sapiens OX=9606 GN=SUPT16H PE=1 SV=1		12a
1277	IFQFQN(N-Glycosylation)FTNTR{Fuc:1; Hex:6; HexNAc:3}	3142.34	-7.33914e-06	-20.4471	9.03591	0.00510204	4.20755e+06	67.7589	67.7755	67.7755	3	2	526	537	sp|Q2NL82|TSR1_HUMAN Pre-rRNA-processing protein TSR1 homolog OS=Homo sapiens OX=9606 GN=TSR1 PE=1 SV=1	Unmodified	12a
1278	YN(N-Glycosylation)QSISLR{Fuc:1; Hex:9; HexNAc:4}	3397.39	-0.000303436	0	15.3557	0	0	NA	NA	NA	3	1	662	670	sp|Q9UBH6|S53A1_HUMAN Solute carrier family 53 member 1 OS=Homo sapiens OX=9606 GN=XPR1 PE=1 SV=1		12a
1279	VGLVAYSN(N-Glycosylation)ETK{Fuc:3; Hex:5; HexNAc:4; Neu5Ac:1}	3531.47	-1.35965e-06	0	14.6429	0	0	NA	NA	NA	3	1	267	278	sp|A6NMZ7|CO6A6_HUMAN Collagen alpha-6(VI) chain OS=Homo sapiens OX=9606 GN=COL6A6 PE=1 SV=2		12a
1280	VGLVAYSN(N-Glycosylation)ETK{Fuc:1; Hex:5; HexNAc:5; Neu5Ac:2}	3734.52	-0.000268213	0	9.03377	0.0146341	0	NA	NA	NA	3	1	267	278	sp|A6NMZ7|CO6A6_HUMAN Collagen alpha-6(VI) chain OS=Homo sapiens OX=9606 GN=COL6A6 PE=1 SV=2		12a
1281	TQN(N-Glycosylation)FTLLVQGSPELK{Hex:5; HexNAc:2}	2890.35	-9.51414e-06	-21.0111	119.026	0	3.85521e+06	70.2519	70.2676	70.2519	3	2	436	451	sp|P50895|BCAM_HUMAN Basal cell adhesion molecule OS=Homo sapiens OX=9606 GN=BCAM PE=1 SV=2	Unmodified	12a
1282	HN(N-Glycosylation)GSLSPGLEAR{Fuc:3; Hex:5; HexNAc:4; Neu5Ac:1}	3588.48	-1.78553e-06	0	11.5073	0	0	NA	NA	NA	3	1	1379	1391	sp|Q9C0C2|TB182_HUMAN 182 kDa tankyrase-1-binding protein OS=Homo sapiens OX=9606 GN=TNKS1BP1 PE=1 SV=4		12a
1283	ISESLRTVN(N-Glycosylation)MTWNK{Hex:5; HexNAc:4; Neu5Ac:2}	3882.64	-3.28027e-06	12.0596	17.8605	0	2.72891e+08	83.8342	84.8161	84.2468	3	5	2159	2173	sp|P46939|UTRN_HUMAN Utrophin OS=Homo sapiens OX=9606 GN=UTRN PE=1 SV=2	Unmodified	12a
1284	IIQRN(N-Glycosylation)R{Fuc:1; Hex:6; HexNAc:6; Neu5Ac:1}	3426.43	-1.04341e-06	-21.1797	42.5334	0	3.1831e+06	82.0787	82.0945	82.0945	3	2	582	588	sp|P13807|GYS1_HUMAN Glycogen [starch] synthase, muscle OS=Homo sapiens OX=9606 GN=GYS1 PE=1 SV=2	Unmodified	12a
1285	IGLFN(N-Glycosylation)SSADRVK{Hex:6; HexNAc:4; Neu5Ac:2}	3672.55	-4.90312e-06	14.2984	16.856	0	179126296	39.6976	40.2108	39.8997	3	3	462	474	sp|P13807|GYS1_HUMAN Glycogen [starch] synthase, muscle OS=Homo sapiens OX=9606 GN=GYS1 PE=1 SV=2	Unmodified	12a
1286	SELVN(N-Glycosylation)ETR{Hex:5; HexNAc:2}	2162.9	-1.30459e-06	12.372	86.8947	0	5.85586e+07	29.3545	29.5812	29.4307	2	2	157	165	sp|Q9UGT4|SUSD2_HUMAN Sushi domain-containing protein 2 OS=Homo sapiens OX=9606 GN=SUSD2 PE=1 SV=1	Unmodified	12a
1287	FLPN(N-Glycosylation)KSR{Fuc:2; Hex:8; HexNAc:4; Neu5Ac:1}	3552.45	-4.15601e-06	0	16.9643	0	0	NA	NA	NA	3	1	312	319	sp|Q8WWI1|LMO7_HUMAN LIM domain only protein 7 OS=Homo sapiens OX=9606 GN=LMO7 PE=1 SV=3		12a
1288	KN(N-Glycosylation)LSYAPGYR{Fuc:1; Hex:6; HexNAc:4; Neu5Ac:1}	3389.37	4.96177e-06	14.2672	11.5194	0	1.9078e+08	27.5172	27.6968	27.548	3;4;5	1	487	497	sp|Q8WWI1|LMO7_HUMAN LIM domain only protein 7 OS=Homo sapiens OX=9606 GN=LMO7 PE=1 SV=3	Unmodified	12a
1289	ELQRHN(N-Glycosylation)R{Hex:6; HexNAc:4}	2736.14	-1.528e-06	9.68103	77.8954	0	3.39874e+07	52.9718	53.2391	53.0977	3	2	246	253	sp|P40222|TXLNA_HUMAN Alpha-taxilin OS=Homo sapiens OX=9606 GN=TXLNA PE=1 SV=3	Unmodified	12a
1290	M(Oxidation)KQLAN(N-Glycosylation)QTVGR{Fuc:1; Hex:6; HexNAc:4}	3191.36	-1.68869e-06	0	14.3681	0	0	NA	NA	NA	3	1	7	18	sp|Q68EM7|RHG17_HUMAN Rho GTPase-activating protein 17 OS=Homo sapiens OX=9606 GN=ARHGAP17 PE=1 SV=1		12a
1291	AQN(N-Glycosylation)ISSNANM(Oxidation)LRK{Fuc:1; Hex:8; HexNAc:4}	3717.57	-0.000278128	0	9.34552	0.010101	0	NA	NA	NA	3	1	1441	1454	sp|Q14008|CKAP5_HUMAN Cytoskeleton-associated protein 5 OS=Homo sapiens OX=9606 GN=CKAP5 PE=1 SV=3		12a
1292	N(N-Glycosylation)FTVSAVIFKK{Fuc:1; Hex:6; HexNAc:5; Neu5Ac:1}	3677.6	-4.31946e-06	12.1106	51.8463	0	1.85426e+08	84.0087	84.6576	84.4679	3	2	154	165	sp|Q08999|RBL2_HUMAN Retinoblastoma-like protein 2 OS=Homo sapiens OX=9606 GN=RBL2 PE=1 SV=3	Unmodified	12a
1293	IC(Carbamidomethyl)PEN(N-Glycosylation)HSALLR{Fuc:1; Hex:6; HexNAc:5; Neu5Ac:2}	4024.63	-9.57075e-07	0	50.6608	0	0	NA	NA	NA	3	1	1116	1127	sp|Q08999|RBL2_HUMAN Retinoblastoma-like protein 2 OS=Homo sapiens OX=9606 GN=RBL2 PE=1 SV=3		12a
1294	IC(Carbamidomethyl)PEN(N-Glycosylation)HSALLR{Fuc:3; Hex:5; HexNAc:4}	3369.4	6.04577e-06	0	50.3139	0	0	NA	NA	NA	3	1	1116	1127	sp|Q08999|RBL2_HUMAN Retinoblastoma-like protein 2 OS=Homo sapiens OX=9606 GN=RBL2 PE=1 SV=3		12a
1295	N(N-Glycosylation)FTVSAVIFKK{Fuc:1; Hex:6; HexNAc:5}	3386.5	-2.90699e-06	12.6138	47.0126	0	13215103	80.2252	80.3836	80.3678	3	4	154	165	sp|Q08999|RBL2_HUMAN Retinoblastoma-like protein 2 OS=Homo sapiens OX=9606 GN=RBL2 PE=1 SV=3	Unmodified	12a
1296	WFEEN(N-Glycosylation)ASQSTVK{Fuc:1; Hex:5; HexNAc:5; Neu5Ac:2}	3979.56	-0.000250353	0	8.65059	0.0236967	0	NA	NA	NA	3	1	209	221	sp|Q12905|ILF2_HUMAN Interleukin enhancer-binding factor 2 OS=Homo sapiens OX=9606 GN=ILF2 PE=1 SV=2		12a
1297	WFEEN(N-Glycosylation)ASQSTVK{Fuc:3; Hex:6; HexNAc:6; Neu5Ac:1}	4344.74	-3.74379e-06	0	8.56435	0.0276498	0	NA	NA	NA	3	1	209	221	sp|Q12905|ILF2_HUMAN Interleukin enhancer-binding factor 2 OS=Homo sapiens OX=9606 GN=ILF2 PE=1 SV=2		12a
1298	VIAAEGEM(Oxidation)N(N-Glycosylation)ASR{Fuc:3; Hex:7; HexNAc:6}	4053.62	-1.9279e-06	0	8.80429	0.0236967	0	NA	NA	NA	3	1	220	232	sp|P27105|STOM_HUMAN Stomatin OS=Homo sapiens OX=9606 GN=STOM PE=1 SV=3		12a
1299	AKVIAAEGEMN(N-Glycosylation)ASR{Fuc:2; Hex:7; HexNAc:4; Neu5Ac:1}	3975.63	7.54774e-07	0	8.37135	0.0350877	0	NA	NA	NA	3	1	218	232	sp|P27105|STOM_HUMAN Stomatin OS=Homo sapiens OX=9606 GN=STOM PE=1 SV=3		12a
1300	GKDVTIFSVGVYNAN(N-Glycosylation)R{Fuc:2; Hex:4; HexNAc:4}	3491.53	2.94676e-06	0	9.20259	0.0146341	0	NA	NA	NA	3	2	752	768	sp|A8TX70|CO6A5_HUMAN Collagen alpha-5(VI) chain OS=Homo sapiens OX=9606 GN=COL6A5 PE=1 SV=1		12a
1301	FQLSNSGPN(N-Glycosylation)STIKM(Oxidation)KIALR{Fuc:1; Hex:4; HexNAc:4}	3726.73	-2.11542e-08	0	12.5454	0	0	NA	NA	NA	3	1	634	653	sp|A0FGR8|ESYT2_HUMAN Extended synaptotagmin-2 OS=Homo sapiens OX=9606 GN=ESYT2 PE=1 SV=1		12a
1302	QPAQSQN(N-Glycosylation)LSPLSGFSR{Hex:5; HexNAc:3}	3135.37	-1.77124e-06	0	8.04237	0.0350877	0	NA	NA	NA	3	1	249	265	sp|Q9P2M7|CING_HUMAN Cingulin OS=Homo sapiens OX=9606 GN=CGN PE=1 SV=3		12a
1303	ERGRN(N-Glycosylation)WSR{Hex:7; HexNAc:2}	2600.06	1.9132e-06	9.44798	82.5313	0	2.078e+07	62.0057	62.2597	62.1487	2	3	2117	2125	sp|Q9BTC0|DIDO1_HUMAN Death-inducer obliterator 1 OS=Homo sapiens OX=9606 GN=DIDO1 PE=1 SV=5	Unmodified	12a
1304	ERGRN(N-Glycosylation)WSR{Hex:5; HexNAc:2}	2275.94	5.23361e-06	15.2357	78.8416	0	8.41435e+08	62.5282	63.2371	62.7797	2;3	7	2117	2125	sp|Q9BTC0|DIDO1_HUMAN Death-inducer obliterator 1 OS=Homo sapiens OX=9606 GN=DIDO1 PE=1 SV=5	Unmodified	12a
1305	ERGRN(N-Glycosylation)WSR{Fuc:1; Hex:6; HexNAc:6}	3396.4	-4.57741e-06	11.7154	77.7821	0	5.70924e+07	58.5536	58.8699	58.6955	3	1	2117	2125	sp|Q9BTC0|DIDO1_HUMAN Death-inducer obliterator 1 OS=Homo sapiens OX=9606 GN=DIDO1 PE=1 SV=5	Unmodified	12a
1306	GRN(N-Glycosylation)WSRER{Fuc:2; Hex:7; HexNAc:6}	3704.51	-3.09365e-06	9.88713	61.823	0	1.45038e+08	62.544	63.3951	62.7797	3	3	2119	2127	sp|Q9BTC0|DIDO1_HUMAN Death-inducer obliterator 1 OS=Homo sapiens OX=9606 GN=DIDO1 PE=1 SV=5	Unmodified	12a
1307	LSITFRN(N-Glycosylation)NSHNR{Fuc:3; Hex:6; HexNAc:5}	3883.65	-2.50478e-06	-20.9596	8.34257	0.0350877	4.1769e+06	83.8033	83.9132	83.9132	3	1	535	547	sp|P00488|F13A_HUMAN Coagulation factor XIII A chain OS=Homo sapiens OX=9606 GN=F13A1 PE=1 SV=5	Unmodified	12a
1308	KQNN(N-Glycosylation)FSLAM(Oxidation)KLLK{Hex:5; HexNAc:2}	2766.28	1.37907e-06	12.6925	10.3217	0.00510204	2.2746e+07	43.5873	43.7298	43.6195	3	1	3247	3260	sp|P78527|PRKDC_HUMAN DNA-dependent protein kinase catalytic subunit OS=Homo sapiens OX=9606 GN=PRKDC PE=1 SV=3	Unmodified	12a
1309	KQNN(N-Glycosylation)FSLAMK{Fuc:4; Hex:6; HexNAc:5}	3751.54	2.21644e-06	0	7.76509	0.0431034	0	NA	NA	NA	3	1	3247	3257	sp|P78527|PRKDC_HUMAN DNA-dependent protein kinase catalytic subunit OS=Homo sapiens OX=9606 GN=PRKDC PE=1 SV=3		12a
1310	KKSDAN(N-Glycosylation)ASYLR{Fuc:2; Hex:6; HexNAc:5}	3531.49	-9.34242e-07	0	12.6251	0	0	NA	NA	NA	3	1	36	47	sp|Q12955|ANK3_HUMAN Ankyrin-3 OS=Homo sapiens OX=9606 GN=ANK3 PE=1 SV=3		12a
1311	WVTRDGKN(N-Glycosylation)ATTDALTSVLTK{Fuc:1; Hex:4; HexNAc:4; Neu5Ac:1}	4073.83	-6.42302e-08	11.0161	9.65588	0.00510204	3.36055e+07	64.6736	64.8964	64.8328	3;4	4	4140	4160	sp|Q12955|ANK3_HUMAN Ankyrin-3 OS=Homo sapiens OX=9606 GN=ANK3 PE=1 SV=3	Unmodified	12a
1312	GDILTLLN(N-Glycosylation)STNK{Fuc:1; Hex:9; HexNAc:5}	3907.62	4.5339e-06	0	12.4679	0	0	NA	NA	NA	3	1	990	1002	sp|Q13813|SPTN1_HUMAN Spectrin alpha chain, non-erythrocytic 1 OS=Homo sapiens OX=9606 GN=SPTAN1 PE=1 SV=3		12a
1313	VQKHQAFEAELSAN(N-Glycosylation)QSR{Hex:5; HexNAc:4}	3564.58	-7.95897e-06	0	9.0557	0.0146341	0	NA	NA	NA	3	1	610	627	sp|Q13813|SPTN1_HUMAN Spectrin alpha chain, non-erythrocytic 1 OS=Homo sapiens OX=9606 GN=SPTAN1 PE=1 SV=3		12a
1314	LSPFN(N-Glycosylation)ITHR{Fuc:2; Hex:9; HexNAc:4}	3647.52	-0.000282973	0	11.6641	0.0173913	0	NA	NA	NA	3	1	569	578	sp|Q92835|SHIP1_HUMAN Phosphatidylinositol 3,4,5-trisphosphate 5-phosphatase 1 OS=Homo sapiens OX=9606 GN=INPP5D PE=1 SV=2		12a
1315	KLSPFN(N-Glycosylation)ITHR{Fuc:3; Hex:5; HexNAc:6}	3678.59	-4.693e-09	0	9.69322	0.00510204	0	NA	NA	NA	3	1	568	578	sp|Q92835|SHIP1_HUMAN Phosphatidylinositol 3,4,5-trisphosphate 5-phosphatase 1 OS=Homo sapiens OX=9606 GN=INPP5D PE=1 SV=2		12a
1316	EN(N-Glycosylation)RSLETK{Hex:5; HexNAc:4; Neu5Ac:1}	2889.18	-6.46874e-07	14.1775	55.872	0	1.05822e+08	27.1588	27.4258	27.2625	3	2	252	260	sp|Q8IYM0|F186B_HUMAN Protein FAM186B OS=Homo sapiens OX=9606 GN=FAM186B PE=2 SV=2	Unmodified	12a
1317	GYIGVVN(N-Glycosylation)R{Fuc:1; Hex:4; HexNAc:4}	2483.08	-4.9159e-06	11.7933	104.202	0	39678354	47.7879	48.071	47.929	3	4	229	237	sp|P50570|DYN2_HUMAN Dynamin-2 OS=Homo sapiens OX=9606 GN=DNM2 PE=1 SV=2	Unmodified	12a
1318	GLIEN(N-Glycosylation)TSTQR{Fuc:2; Hex:6; HexNAc:5}	3397.4	-4.19543e-07	0	8.39406	0.0321101	0	NA	NA	NA	3	1	1885	1895	sp|Q92817|EVPL_HUMAN Envoplakin OS=Homo sapiens OX=9606 GN=EVPL PE=1 SV=3		12a
1319	N(N-Glycosylation)RTAQEK{Fuc:1; Hex:5; HexNAc:6; Neu5Ac:1}	3311.33	-7.52625e-08	10.2989	71.2266	0	4.22642e+07	50.8201	51.2766	51.0566	3	4	300	307	sp|Q9BYX2|TBD2A_HUMAN TBC1 domain family member 2A OS=Homo sapiens OX=9606 GN=TBC1D2 PE=1 SV=3	Unmodified	12a
1320	QIELDLN(N-Glycosylation)R{Hex:6; HexNAc:7; Neu5Ac:1}	3684.51	-6.62761e-07	8.33204	18.1335	0	3.50866e+07	78.2635	79.0869	78.9448	3	2	668	676	sp|Q9BYX2|TBD2A_HUMAN TBC1 domain family member 2A OS=Homo sapiens OX=9606 GN=TBC1D2 PE=1 SV=3	Unmodified	12a
1321	N(N-Glycosylation)C(Carbamidomethyl)TSFRAR{Hex:6; HexNAc:4}	2795.1	1.49788e-06	16.1764	53.8946	0	4.77568e+08	28.0114	28.4438	28.1461	2;3	4	633	641	sp|Q9UBG0|MRC2_HUMAN C-type mannose receptor 2 OS=Homo sapiens OX=9606 GN=MRC2 PE=1 SV=2	Unmodified	12a
1322	LINRN(N-Glycosylation)TTIPTKK{Fuc:1; Hex:9; HexNAc:5}	4017.78	-3.87847e-06	-2.66597	15.3765	0	1.30093e+07	61.7687	61.8159	61.8001	4	2	456	468	sp|P38646|GRP75_HUMAN Stress-70 protein, mitochondrial OS=Homo sapiens OX=9606 GN=HSPA9 PE=1 SV=2	Unmodified	12a
1323	RDRTQN(N-Glycosylation)R{Fuc:1; Hex:5; HexNAc:4; Neu5Ac:1}	3004.24	-5.01582e-06	10.5088	65.3548	0	4.19463e+07	31.582	31.9025	31.8408	3	2	434	441	sp|Q8WUA2|PPIL4_HUMAN Peptidyl-prolyl cis-trans isomerase-like 4 OS=Homo sapiens OX=9606 GN=PPIL4 PE=1 SV=1	Unmodified	12a
1324	DRTQN(N-Glycosylation)R{Fuc:2; Hex:5; HexNAc:7; Neu5Ac:1}	3603.42	9.1006e-09	0	18.27	0	0	NA	NA	NA	3	1	435	441	sp|Q8WUA2|PPIL4_HUMAN Peptidyl-prolyl cis-trans isomerase-like 4 OS=Homo sapiens OX=9606 GN=PPIL4 PE=1 SV=1		12a
1325	RGFFNLN(N-Glycosylation)R{Fuc:2; Hex:4; HexNAc:4}	2775.19	-6.04845e-07	-21.8518	12.7547	0.00952381	2034102	52.8153	52.8153	52.8153	3	1	42	50	sp|Q92614|MY18A_HUMAN Unconventional myosin-XVIIIa OS=Homo sapiens OX=9606 GN=MYO18A PE=1 SV=3	Unmodified	12a
1326	RTVN(N-Glycosylation)STR{Fuc:1; Hex:7; HexNAc:4}	2925.19	1.52815e-06	11.5147	57.1687	0	4.28206e+07	39.7599	40.0246	39.8687	3	1	42	49	sp|Q5SSJ5|HP1B3_HUMAN Heterochromatin protein 1-binding protein 3 OS=Homo sapiens OX=9606 GN=HP1BP3 PE=1 SV=1	Unmodified	12a
1327	DTIDFLN(N-Glycosylation)YTVNGDER{Hex:5; HexNAc:5; Neu5Ac:1}	3887.57	-1.74807e-06	0	8.14184	0.0350877	0	NA	NA	NA	3	1	388	403	sp|Q12929|EPS8_HUMAN Epidermal growth factor receptor kinase substrate 8 OS=Homo sapiens OX=9606 GN=EPS8 PE=1 SV=1		12a
1328	FC(Carbamidomethyl)GQHN(N-Glycosylation)QSVNYFK{Fuc:3; Hex:5; HexNAc:4}	3688.49	-3.18306e-06	0	10.1429	0.00510204	0	NA	NA	NA	3	1	2099	2112	sp|Q12802|AKP13_HUMAN A-kinase anchor protein 13 OS=Homo sapiens OX=9606 GN=AKAP13 PE=1 SV=2		12a
1329	ETPPNGN(N-Glycosylation)LSPAPRLR{Fuc:1; Hex:5; HexNAc:4; Neu5Ac:2}	3968.69	-1.18177e-06	10.1587	14.7681	0	1.20211e+08	89.2731	90.0652	89.5271	3	4	995	1010	sp|P48634|PRC2A_HUMAN Protein PRRC2A OS=Homo sapiens OX=9606 GN=PRRC2A PE=1 SV=3	Unmodified	12a
1330	ETPPNGN(N-Glycosylation)LSPAPRLR{Fuc:2; Hex:6; HexNAc:4; Neu5Ac:1}	3985.72	-4.09577e-06	-6.05184	10.632	0.00510204	12067891	89.7482	89.9701	89.7482	3	1	995	1010	sp|P48634|PRC2A_HUMAN Protein PRRC2A OS=Homo sapiens OX=9606 GN=PRRC2A PE=1 SV=3	Unmodified	12a
1331	ETPPNGN(N-Glycosylation)LSPAPRLR{Fuc:2; Hex:6; HexNAc:4}	3694.63	-5.38676e-06	12.4453	10.503	0.00510204	1.43628e+08	84.1039	84.6418	84.3096	3	3	995	1010	sp|P48634|PRC2A_HUMAN Protein PRRC2A OS=Homo sapiens OX=9606 GN=PRRC2A PE=1 SV=3	Unmodified	12a
1332	AN(N-Glycosylation)KTPLRPLDPTR{Fuc:1; Hex:5; HexNAc:7}	3855.73	-4.62508e-06	8.15853	11.686	0	3.73689e+07	61.911	62.0856	61.9587	3;4	4	643	656	sp|Q04637|IF4G1_HUMAN Eukaryotic translation initiation factor 4 gamma 1 OS=Homo sapiens OX=9606 GN=EIF4G1 PE=1 SV=4	Unmodified	12a
1333	LGDKILQVSFKTN(N-Glycosylation)K{Fuc:1; Hex:5; HexNAc:6}	3764.71	2.82916e-07	0	10.2043	0.00510204	0	NA	NA	NA	3	1	309	323	sp|Q15717|ELAV1_HUMAN ELAV-like protein 1 OS=Homo sapiens OX=9606 GN=ELAVL1 PE=1 SV=2		12a
1334	ADLVN(N-Glycosylation)R{Hex:8; HexNAc:5}	2998.18	3.25071e-06	13.5614	70.0412	0	91953741	28.2635	28.5022	28.3542	3	2	374	380	sp|Q8WUM4|PDC6I_HUMAN Programmed cell death 6-interacting protein OS=Homo sapiens OX=9606 GN=PDCD6IP PE=1 SV=1	Unmodified	12a
1335	ADLVN(N-Glycosylation)R{Hex:7; HexNAc:5}	2836.13	2.69394e-06	13.4904	69.9669	0	112614839	28.3394	28.681	28.4584	3	2	374	380	sp|Q8WUM4|PDC6I_HUMAN Programmed cell death 6-interacting protein OS=Homo sapiens OX=9606 GN=PDCD6IP PE=1 SV=1	Unmodified	12a
1336	ADLVN(N-Glycosylation)R{Fuc:2; Hex:6; HexNAc:4}	2763.12	-8.89593e-07	12.0489	63.6325	0	2.19368e+08	39.8687	40.477	40.2742	2;3	4	374	380	sp|Q8WUM4|PDC6I_HUMAN Programmed cell death 6-interacting protein OS=Homo sapiens OX=9606 GN=PDCD6IP PE=1 SV=1	Unmodified	12a
1337	KADLVN(N-Glycosylation)R{Fuc:1; Hex:6; HexNAc:5; Neu5Ac:2}	3531.42	-0.000282126	0	58.967	0	0	NA	NA	NA	3	1	373	380	sp|Q8WUM4|PDC6I_HUMAN Programmed cell death 6-interacting protein OS=Homo sapiens OX=9606 GN=PDCD6IP PE=1 SV=1		12a
1338	KADLVN(N-Glycosylation)R{Fuc:1; Hex:6; HexNAc:6}	3151.33	-2.96602e-06	15.6205	58.7933	0	2.21267e+08	68.5798	69.1011	68.7692	3	2	373	380	sp|Q8WUM4|PDC6I_HUMAN Programmed cell death 6-interacting protein OS=Homo sapiens OX=9606 GN=PDCD6IP PE=1 SV=1	Unmodified	12a
1339	KADLVN(N-Glycosylation)R{Fuc:2; Hex:6; HexNAc:6}	3297.36	3.36572e-06	0	58.2416	0	0	NA	NA	NA	3	2	373	380	sp|Q8WUM4|PDC6I_HUMAN Programmed cell death 6-interacting protein OS=Homo sapiens OX=9606 GN=PDCD6IP PE=1 SV=1		12a
1340	EN(N-Glycosylation)ASRDR{Fuc:2; Hex:4; HexNAc:4}	2599.04	-1.11388e-06	0	64.9988	0	0	NA	NA	NA	3	1	885	892	sp|P33176|KINH_HUMAN Kinesin-1 heavy chain OS=Homo sapiens OX=9606 GN=KIF5B PE=1 SV=1		12a
1341	WFYIASAFRNEEYN(N-Glycosylation)K{Hex:5; HexNAc:4; Neu5Ac:2}	4141.71	-6.7665e-06	1.59801	9.06255	0.0252101	7.71057e+06	82.5671	82.8218	82.5671	3	2	42	57	sp|P19652|A1AG2_HUMAN Alpha-1-acid glycoprotein 2 OS=Homo sapiens OX=9606 GN=ORM2 PE=1 SV=2	Unmodified	12a
1342	SVKEDSN(N-Glycosylation)LTLQEKK{Fuc:3; Hex:5; HexNAc:4; Neu5Ac:1}	3969.69	3.45308e-06	-6.55933	14.2001	0	23837313	89.3997	89.7641	89.5109	3	3	1442	1456	sp|P46940|IQGA1_HUMAN Ras GTPase-activating-like protein IQGAP1 OS=Homo sapiens OX=9606 GN=IQGAP1 PE=1 SV=1	Unmodified	12a
1343	QDKM(Oxidation)TNAKN(N-Glycosylation)R{Fuc:1; Hex:5; HexNAc:5}	3192.3	3.79893e-06	-5.54949	11.8442	0	3.80566e+06	68.9424	69.1329	68.9424	3	1	266	276	sp|P46940|IQGA1_HUMAN Ras GTPase-activating-like protein IQGAP1 OS=Homo sapiens OX=9606 GN=IQGAP1 PE=1 SV=1	Unmodified	12a
1344	WN(N-Glycosylation)RTVR{Fuc:1; Hex:5; HexNAc:6; Neu5Ac:1}	3296.36	-4.32775e-06	10.8685	63.7998	0	7.6633e+07	73.3356	74.2009	73.8854	3	4	86	92	sp|A2VEC9|SSPO_HUMAN SCO-spondin OS=Homo sapiens OX=9606 GN=SSPOP PE=2 SV=2	Unmodified	12a
1345	KLAPENWSVIN(N-Glycosylation)SSSGER{Hex:7; HexNAc:5; Neu5Ac:2}	4604.88	2.56979e-06	-5.67181	10.4741	0.00510204	6309091	87.7789	87.9858	87.7948	4	1	86	103	sp|Q8NDH2|CC168_HUMAN Leucine-rich repeat transmembrane protein CCDC168 OS=Homo sapiens OX=9606 GN=CCDC168 PE=2 SV=3	Unmodified	12a
1346	AN(N-Glycosylation)QSLKHLR{Fuc:3; Hex:5; HexNAc:7; Neu5Ac:1}	4026.71	-3.61433e-06	0	8.77626	0.0310078	0	NA	NA	NA	3	1	786	795	sp|Q8WX94|NALP7_HUMAN NACHT, LRR and PYD domains-containing protein 7 OS=Homo sapiens OX=9606 GN=NLRP7 PE=1 SV=1		12a
1347	ANQQLN(N-Glycosylation)FTEAK{Fuc:1; Hex:6; HexNAc:5; Neu5Ac:1}	3687.48	2.20645e-06	12.6835	69.2749	0	453275128	62.323	63.5059	62.7797	3	4	47	58	sp|Q9Y5Y7|LYVE1_HUMAN Lymphatic vessel endothelial hyaluronic acid receptor 1 OS=Homo sapiens OX=9606 GN=LYVE1 PE=1 SV=2	Unmodified	12a
1348	ANQQLN(N-Glycosylation)FTEAK{Fuc:1; Hex:4; HexNAc:5}	3072.3	-2.96086e-06	0	18.1335	0	0	NA	NA	NA	3	1	47	58	sp|Q9Y5Y7|LYVE1_HUMAN Lymphatic vessel endothelial hyaluronic acid receptor 1 OS=Homo sapiens OX=9606 GN=LYVE1 PE=1 SV=2		12a
1349	ANQQLN(N-Glycosylation)FTEAK{Fuc:1; Hex:5; HexNAc:5; Neu5Ac:1}	3525.44	-5.98759e-07	-4.30493	15.9898	0	4541361	63.2371	63.3638	63.2527	3	1	47	58	sp|Q9Y5Y7|LYVE1_HUMAN Lymphatic vessel endothelial hyaluronic acid receptor 1 OS=Homo sapiens OX=9606 GN=LYVE1 PE=1 SV=2	Unmodified	12a
1350	ANQQLN(N-Glycosylation)FTEAK{Fuc:1; Hex:6; HexNAc:5; Neu5Ac:2}	3978.58	1.08327e-06	-5.99948	15.6215	0	6.48542e+06	69.2915	69.5291	69.3073	3	2	47	58	sp|Q9Y5Y7|LYVE1_HUMAN Lymphatic vessel endothelial hyaluronic acid receptor 1 OS=Homo sapiens OX=9606 GN=LYVE1 PE=1 SV=2	Unmodified	12a
1351	ANQQLN(N-Glycosylation)FTEAK{Fuc:1; Hex:6; HexNAc:5; Neu5Ac:2}	3979.59	-0.000251315	0	10.2989	0.00510204	0	NA	NA	NA	3	1	47	58	sp|Q9Y5Y7|LYVE1_HUMAN Lymphatic vessel endothelial hyaluronic acid receptor 1 OS=Homo sapiens OX=9606 GN=LYVE1 PE=1 SV=2		12a
1352	ANQQLN(N-Glycosylation)FTEAK{Fuc:3; Hex:5; HexNAc:5}	3526.44	4.94606e-06	0	9.79279	0.00510204	0	NA	NA	NA	3	1	47	58	sp|Q9Y5Y7|LYVE1_HUMAN Lymphatic vessel endothelial hyaluronic acid receptor 1 OS=Homo sapiens OX=9606 GN=LYVE1 PE=1 SV=2		12a
1353	ANQQLN(N-Glycosylation)FTEAK{Fuc:3; Hex:6; HexNAc:5}	3688.49	6.5329e-06	0	8.02751	0.0350877	0	NA	NA	NA	3	1	47	58	sp|Q9Y5Y7|LYVE1_HUMAN Lymphatic vessel endothelial hyaluronic acid receptor 1 OS=Homo sapiens OX=9606 GN=LYVE1 PE=1 SV=2		12a
1354	M(Oxidation)SLQLYLVDN(N-Glycosylation)R{Hex:5; HexNAc:4}	2989.28	-9.26706e-07	13.2076	15.6894	0	6.06384e+07	78.041	78.3748	78.1681	3	2	452	463	sp|P54646|AAPK2_HUMAN 5'-AMP-activated protein kinase catalytic subunit alpha-2 OS=Homo sapiens OX=9606 GN=PRKAA2 PE=1 SV=2	Unmodified	12a
1355	M(Oxidation)SLQLYLVDN(N-Glycosylation)R{Hex:5; HexNAc:4; Neu5Ac:1}	3280.38	-3.64478e-06	10.0016	13.8919	0	4.11269e+07	82.5829	83.3771	82.8855	3	2	452	463	sp|P54646|AAPK2_HUMAN 5'-AMP-activated protein kinase catalytic subunit alpha-2 OS=Homo sapiens OX=9606 GN=PRKAA2 PE=1 SV=2	Unmodified	12a
1356	NGIN(N-Glycosylation)VTPSQR{Fuc:2; Hex:8; HexNAc:5; Neu5Ac:1}	3979.61	-5.01503e-06	0	9.90648	0.00510204	0	NA	NA	NA	3	1	8830	8840	sp|Q8WZ42|TITIN_HUMAN Titin OS=Homo sapiens OX=9606 GN=TTN PE=1 SV=4		12a
1357	QLINALQIN(N-Glycosylation)NTAVGHALVLPAGR{Fuc:2; Hex:6; HexNAc:4}	4459.13	-7.47423e-06	11.5559	71.3917	0	8.39707e+07	84.9452	85.0859	85.0075	4	2	2549	2572	sp|P12111|CO6A3_HUMAN Collagen alpha-3(VI) chain OS=Homo sapiens OX=9606 GN=COL6A3 PE=1 SV=5	Unmodified	1a
1358	QLINALQIN(N-Glycosylation)NTAVGHALVLPAGR{Fuc:1; Hex:5; HexNAc:4; Neu5Ac:1}	4442.1	-4.40391e-06	13.6429	60.9176	0	2.84753e+08	84.8974	85.1017	84.9609	3;4	2	2549	2572	sp|P12111|CO6A3_HUMAN Collagen alpha-3(VI) chain OS=Homo sapiens OX=9606 GN=COL6A3 PE=1 SV=5	Unmodified	1a
1359	QLINALQIN(N-Glycosylation)NTAVGHALVLPAGR{Fuc:2; Hex:4; HexNAc:7}	4744.27	-7.05988e-06	9.16057	31.1658	0	2050825304	85.5868	89.4368	86.4804	4;5	1	2549	2572	sp|P12111|CO6A3_HUMAN Collagen alpha-3(VI) chain OS=Homo sapiens OX=9606 GN=COL6A3 PE=1 SV=5	Unmodified	1a
1360	QLINALQIN(N-Glycosylation)NTAVGHALVLPAGR{Hex:6; HexNAc:4; Neu5Ac:2}	4749.26	-1.76529e-05	11.4717	27.9568	0	153989430	47.9724	48.2199	48.0799	4	1	2549	2572	sp|P12111|CO6A3_HUMAN Collagen alpha-3(VI) chain OS=Homo sapiens OX=9606 GN=COL6A3 PE=1 SV=5	Unmodified	1a
1361	QLINALQIN(N-Glycosylation)NTAVGHALVLPAGR{Fuc:1; Hex:5; HexNAc:4; Neu5Ac:2}	4733.2	-3.68715e-06	12.0788	27.235	0	5.1919e+08	88.8081	89.2016	88.8872	3;4	2	2549	2572	sp|P12111|CO6A3_HUMAN Collagen alpha-3(VI) chain OS=Homo sapiens OX=9606 GN=COL6A3 PE=1 SV=5	Unmodified	1a
1362	GTAGNALMDGASQLMGEN(N-Glycosylation)R{Hex:5; HexNAc:4; Neu5Ac:1}	3805.55	-6.29497e-06	14.6838	106.757	0	1.35817e+09	71.9791	72.9173	72.3379	3;4	7	376	395	sp|P02675|FIBB_HUMAN Fibrinogen beta chain OS=Homo sapiens OX=9606 GN=FGB PE=1 SV=2	Unmodified	1a
1363	GTAGNALMDGASQLMGEN(N-Glycosylation)R{Hex:5; HexNAc:4; Neu5Ac:2}	4096.64	-4.90797e-06	10.2032	30.3574	0	5.60864e+08	77.5542	78.7752	78.3363	3;4	6	376	395	sp|P02675|FIBB_HUMAN Fibrinogen beta chain OS=Homo sapiens OX=9606 GN=FGB PE=1 SV=2	Unmodified	1a
1364	GTAGNALMDGASQLMGEN(N-Glycosylation)R{Fuc:2; Hex:5; HexNAc:4}	3806.54	2.02432e-06	0	24.2393	0	0	NA	NA	NA	3	1	376	395	sp|P02675|FIBB_HUMAN Fibrinogen beta chain OS=Homo sapiens OX=9606 GN=FGB PE=1 SV=2		1a
1365	N(N-Glycosylation)NTRGPGLKR{Fuc:1; Hex:6; HexNAc:5}	3245.41	-6.15616e-06	10.3236	83.9524	0	1.98973e+08	33.1256	33.5799	33.5188	3;4	2	787	797	sp|P24821|TENA_HUMAN Tenascin OS=Homo sapiens OX=9606 GN=TNC PE=1 SV=3	Unmodified	1a
1366	N(N-Glycosylation)NTRGPGLKR{Fuc:1; Hex:5; HexNAc:5}	3083.36	-4.90304e-06	12.9944	72.1257	0	3.53024e+08	33.4427	33.7022	33.5646	3;4	1	787	797	sp|P24821|TENA_HUMAN Tenascin OS=Homo sapiens OX=9606 GN=TNC PE=1 SV=3	Unmodified	1a
1367	VKN(N-Glycosylation)VSVK{Fuc:1; Hex:9; HexNAc:5; Neu5Ac:2}	3974.61	-3.24094e-06	9.57629	39.0505	0	150712729	83.8517	84.8029	84.0891	3	5	311	318	sp|Q5VTE0|EF1A3_HUMAN Putative elongation factor 1-alpha-like 3 OS=Homo sapiens OX=9606 GN=EEF1A1P5 PE=5 SV=1	Unmodified	1a
1368	EEQYN(N-Glycosylation)STYR{Fuc:1; Hex:3; HexNAc:4}	2633.05	-3.90682e-06	18.3808	139.385	0	1709337015	26.9906	27.4124	27.1376	2;3	4	175	184	sp|P01857|IGHG1_HUMAN Immunoglobulin heavy constant gamma 1 OS=Homo sapiens OX=9606 GN=IGHG1 PE=1 SV=2	Unmodified	1a
1369	EEQYN(N-Glycosylation)STYR{Fuc:1; Hex:4; HexNAc:5}	2998.18	-3.66768e-06	15.8757	101.379	0	5.56124e+08	27.0795	27.3839	27.2106	2;3	4	175	184	sp|P01857|IGHG1_HUMAN Immunoglobulin heavy constant gamma 1 OS=Homo sapiens OX=9606 GN=IGHG1 PE=1 SV=2	Unmodified	1a
1370	EEQYN(N-Glycosylation)STYR{Fuc:1; Hex:4; HexNAc:4}	2795.1	-4.47209e-06	17.7294	82.132	0	1.91342e+09	26.8573	27.3127	26.9906	2;3	3	175	184	sp|P01857|IGHG1_HUMAN Immunoglobulin heavy constant gamma 1 OS=Homo sapiens OX=9606 GN=IGHG1 PE=1 SV=2	Unmodified	1a
1371	VDKDLQSLEDILHQVEN(N-Glycosylation)K{Hex:5; HexNAc:4; Neu5Ac:1}	4035.78	-3.46111e-06	7.92624	28.8503	0	1.71828e+08	85.8546	86.1522	86.042	3;4	2	61	79	sp|P02679|FIBG_HUMAN Fibrinogen gamma chain OS=Homo sapiens OX=9606 GN=FGG PE=1 SV=3	Unmodified	1a
1372	DLQSLEDILHQVEN(N-Glycosylation)K{Fuc:2; Hex:5; HexNAc:4}	3694.64	-1.17959e-05	10.4376	28.6441	0	2.82486e+07	83.5515	83.7733	83.6624	3	3	64	79	sp|P02679|FIBG_HUMAN Fibrinogen gamma chain OS=Homo sapiens OX=9606 GN=FGG PE=1 SV=3	Unmodified	1a
1373	N(N-Glycosylation)NSRIK{Fuc:1; Hex:6; HexNAc:7; Neu5Ac:1}	3561.44	-1.20105e-06	15.7674	62.1192	0	2.01743e+08	24.1599	24.5182	24.2497	3	2	75	81	sp|P10412|H14_HUMAN Histone H1.4 OS=Homo sapiens OX=9606 GN=H1-4 PE=1 SV=2	Unmodified	1a
1374	GSLSYLN(N-Glycosylation)VTR{Hex:5; HexNAc:2}	2325.02	-5.03775e-06	14.8888	158.893	0	1.40723e+09	52.6934	53.1225	52.9095	2;3	4	256	266	sp|P07339|CATD_HUMAN Cathepsin D OS=Homo sapiens OX=9606 GN=CTSD PE=1 SV=1	Unmodified	1a
1375	GSLSYLN(N-Glycosylation)VTR{Hex:4; HexNAc:2}	2162.97	-4.35105e-06	13.7539	140.52	0	216108812	53.1225	53.369	53.215	2	2	256	266	sp|P07339|CATD_HUMAN Cathepsin D OS=Homo sapiens OX=9606 GN=CTSD PE=1 SV=1	Unmodified	1a
1376	GSLSYLN(N-Glycosylation)VTR{Hex:6; HexNAc:2}	2487.07	-3.41729e-06	16.5197	138.093	0	1097038291	52.3842	52.7242	52.5378	2;3	2	256	266	sp|P07339|CATD_HUMAN Cathepsin D OS=Homo sapiens OX=9606 GN=CTSD PE=1 SV=1	Unmodified	1a
1377	VVLHPN(N-Glycosylation)YSQVDIGLIK{Hex:5; HexNAc:4; Neu5Ac:2}	3998.81	-7.63846e-06	15.5752	109.576	0	2.01974e+09	74.5656	75.2204	74.7028	3;4	2	235	251	sp|P00738|HPT_HUMAN Haptoglobin OS=Homo sapiens OX=9606 GN=HP PE=1 SV=1	Unmodified	1a
1378	MVSHHN(N-Glycosylation)LTTGATLINEQWLLTTAK{Hex:5; HexNAc:4; Neu5Ac:2}	4883.19	-5.68041e-06	14.3097	40.9285	0	525562982	80.9432	81.2569	81.1009	3;4	2	178	202	sp|P00738|HPT_HUMAN Haptoglobin OS=Homo sapiens OX=9606 GN=HP PE=1 SV=1	Unmodified	1a
1379	MVSHHN(N-Glycosylation)LTTGATLINEQWLLTTAK{Hex:5; HexNAc:4; Neu5Ac:1}	4592.08	-4.2462e-06	13.7214	23.4418	0	2.39579e+08	77.6636	77.8835	77.7733	4	1	178	202	sp|P00738|HPT_HUMAN Haptoglobin OS=Homo sapiens OX=9606 GN=HP PE=1 SV=1	Unmodified	1a
1380	LWN(N-Glycosylation)ATK{Fuc:1; Hex:4; HexNAc:3}	2134.89	4.46077e-06	18.3667	70.9747	0	1694324693	26.1239	26.416	26.2822	2;3	4	952	958	sp|P26640|SYVC_HUMAN Valine--tRNA ligase OS=Homo sapiens OX=9606 GN=VARS1 PE=1 SV=4	Unmodified	1a
1381	GIEDNPM(Oxidation)VVPLC(Carbamidomethyl)N(N-Glycosylation)R{Fuc:2; Hex:6; HexNAc:7; Neu5Ac:1}	4605.88	-5.86375e-06	-6.02213	17.163	0.0264901	1.85531e+07	87.4607	87.6978	87.635	3	2	651	665	sp|P26640|SYVC_HUMAN Valine--tRNA ligase OS=Homo sapiens OX=9606 GN=VARS1 PE=1 SV=4	Unmodified	1a
1382	N(N-Glycosylation)GSLFAFR{Fuc:2; Hex:5; HexNAc:4}	2825.16	1.04684e-06	0	76.4258	0	0	NA	NA	NA	3	1	168	176	sp|P04004|VTNC_HUMAN Vitronectin OS=Homo sapiens OX=9606 GN=VTN PE=1 SV=1		1a
1383	N(N-Glycosylation)GSLFAFR{Hex:5; HexNAc:4; Neu5Ac:2}	3115.25	-4.97619e-06	14.2683	68.5949	0	1290539911	70.8583	72.3855	71.666	3	5	168	176	sp|P04004|VTNC_HUMAN Vitronectin OS=Homo sapiens OX=9606 GN=VTN PE=1 SV=1	Unmodified	1a
1384	N(N-Glycosylation)ISDGFDGIPDNVDAALALPAHSYSGR{Hex:5; HexNAc:4; Neu5Ac:2}	4976.1	-2.47569e-06	12.8147	34.4924	0	776191479	90.1421	90.9862	90.5649	4	4	241	268	sp|P04004|VTNC_HUMAN Vitronectin OS=Homo sapiens OX=9606 GN=VTN PE=1 SV=1	Unmodified	1a
1385	EEQFN(N-Glycosylation)STFR{Fuc:1; Hex:3; HexNAc:4}	2601.07	-7.24906e-06	15.6178	104.253	0	2680136071	40.0432	40.5957	40.2417	2;3	4	171	180	sp|P01859|IGHG2_HUMAN Immunoglobulin heavy constant gamma 2 OS=Homo sapiens OX=9606 GN=IGHG2 PE=1 SV=3	Unmodified	1a
1386	EEQFN(N-Glycosylation)STFR{Fuc:1; Hex:3; HexNAc:5}	2804.15	-7.88288e-06	10.9551	83.522	0	3.07978e+08	40.2113	40.5349	40.303	2;3	4	171	180	sp|P01859|IGHG2_HUMAN Immunoglobulin heavy constant gamma 2 OS=Homo sapiens OX=9606 GN=IGHG2 PE=1 SV=3	Unmodified	1a
1387	GHVN(N-Glycosylation)ITR{Hex:5; HexNAc:4; Neu5Ac:2}	3000.21	-8.34323e-07	13.7886	70.4186	0	5.68378e+08	27.4262	27.931	27.5687	3	2	117	124	sp|P00734|THRB_HUMAN Prothrombin OS=Homo sapiens OX=9606 GN=F2 PE=1 SV=2	Unmodified	1a
1388	N(N-Glycosylation)ITRIK{Fuc:1; Hex:4; HexNAc:3}	2146.97	1.71495e-06	12.0736	64.908	0	154733307	53.1074	53.3222	53.2299	2	2	150	156	sp|P51688|SPHM_HUMAN N-sulphoglucosamine sulphohydrolase OS=Homo sapiens OX=9606 GN=SGSH PE=1 SV=1	Unmodified	1a
1389	REFAN(N-Glycosylation)FTFPR{Hex:8; HexNAc:4}	3393.41	-0.000303525	0	27.423	0	0	NA	NA	NA	3	1	208	218	sp|Q96L92|SNX27_HUMAN Sorting nexin-27 OS=Homo sapiens OX=9606 GN=SNX27 PE=1 SV=2		1a
1390	ASSSFQAN(N-Glycosylation)GTK{Hex:3; HexNAc:2}	1988.84	-2.83127e-06	15.7523	122.331	0	2.10534e+08	25.8484	26.1527	25.9944	2	2	125	136	sp|O96009|NAPSA_HUMAN Napsin-A OS=Homo sapiens OX=9606 GN=NAPSA PE=1 SV=1	Unmodified	1a
1391	ASSSFQAN(N-Glycosylation)GTK{Fuc:1; Hex:4; HexNAc:3; Neu5Ac:1}	2791.13	-3.77499e-06	11.6995	87.5551	0	9.13435e+08	26.8134	27.3698	26.9606	2;3	3	125	136	sp|O96009|NAPSA_HUMAN Napsin-A OS=Homo sapiens OX=9606 GN=NAPSA PE=1 SV=1	Unmodified	1a
1392	TAIFAFN(N-Glycosylation)ISHVSNKVR{Fuc:1; Hex:4; HexNAc:4; Neu5Ac:1}	3700.7	-1.05198e-05	12.0697	15.4687	0.0454545	155119466	61.2038	61.5327	61.4393	3;4	4	2760	2776	sp|P35555|FBN1_HUMAN Fibrillin-1 OS=Homo sapiens OX=9606 GN=FBN1 PE=1 SV=4	Unmodified	1a
1393	TVIN(N-Glycosylation)FTMPNTIKHYVHRVGR{Fuc:1; Hex:5; HexNAc:4; Neu5Ac:2}	4733.09	2.12521e-06	12.0086	21.5206	0	1.25104e+08	83.8676	84.2958	84.0262	3;4	1	533	553	sp|Q96GQ7|DDX27_HUMAN Probable ATP-dependent RNA helicase DDX27 OS=Homo sapiens OX=9606 GN=DDX27 PE=1 SV=2	Unmodified	1a
1394	LGLSFNSISAVDN(N-Glycosylation)GSLANTPHLR{Fuc:2; Hex:6; HexNAc:4}	4459	-4.38154e-06	13.1031	52.7355	0	154251234	80.1541	80.3419	80.2793	4	2	249	272	sp|P07585|PGS2_HUMAN Decorin OS=Homo sapiens OX=9606 GN=DCN PE=1 SV=1	Unmodified	1a
1395	LGLSFNSISAVDN(N-Glycosylation)GSLANTPHLR{Fuc:1; Hex:5; HexNAc:4; Neu5Ac:1}	4441.98	-2.47906e-06	16.0896	33.3443	0	1939131171	80.06	80.5149	80.2629	3;4	1	249	272	sp|P07585|PGS2_HUMAN Decorin OS=Homo sapiens OX=9606 GN=DCN PE=1 SV=1	Unmodified	1a
1396	LGLSFNSISAVDN(N-Glycosylation)GSLANTPHLR{Fuc:1; Hex:4; HexNAc:4; Neu5Ac:1}	4279.94	-6.71709e-06	12.1231	31.0556	0	117578817	80.5469	80.7676	80.6724	3;4	3	249	272	sp|P07585|PGS2_HUMAN Decorin OS=Homo sapiens OX=9606 GN=DCN PE=1 SV=1	Unmodified	1a
1397	LGLSFNSISAVDN(N-Glycosylation)GSLANTPHLR{Fuc:1; Hex:4; HexNAc:4}	3988.85	-7.42322e-06	12.5879	30.768	0	2.65243e+07	77.5228	77.6322	77.5848	3	2	249	272	sp|P07585|PGS2_HUMAN Decorin OS=Homo sapiens OX=9606 GN=DCN PE=1 SV=1	Unmodified	1a
1398	LNYEHDN(N-Glycosylation)ISLKR{Fuc:1; Hex:4; HexNAc:4}	3107.38	-7.05007e-06	12.2155	18.486	0.020979	1.74825e+08	42.6017	42.8145	42.6773	3	1	417	429	sp|Q969X6|UTP4_HUMAN U3 small nucleolar RNA-associated protein 4 homolog OS=Homo sapiens OX=9606 GN=UTP4 PE=1 SV=1	Unmodified	1a
1399	TKTEISEMNRN(N-Glycosylation)ISR{Fuc:2; Hex:5; HexNAc:4; Neu5Ac:1}	3883.66	-4.03943e-06	0	16.7162	0.0324675	0	NA	NA	NA	3	1	302	316	sp|P05787|K2C8_HUMAN Keratin, type II cytoskeletal 8 OS=Homo sapiens OX=9606 GN=KRT8 PE=1 SV=7		1a
1400	EEQYN(N-Glycosylation)STYR{Fuc:1; Hex:3; HexNAc:4}	2633.05	-3.90682e-06	18.3808	139.385	0	1709337015	26.9906	27.4124	27.1376	2;3	4	294	303	sp|P0DOX5|IGG1_HUMAN Immunoglobulin gamma-1 heavy chain OS=Homo sapiens OX=9606 PE=1 SV=2	Unmodified	1a
1401	EEQYN(N-Glycosylation)STYR{Fuc:1; Hex:4; HexNAc:5}	2998.18	-3.66768e-06	15.8757	101.379	0	5.56124e+08	27.0795	27.3839	27.2106	2;3	4	294	303	sp|P0DOX5|IGG1_HUMAN Immunoglobulin gamma-1 heavy chain OS=Homo sapiens OX=9606 PE=1 SV=2	Unmodified	1a
1402	EEQYN(N-Glycosylation)STYR{Fuc:1; Hex:4; HexNAc:4}	2795.1	-4.47209e-06	17.7294	82.132	0	1.91342e+09	26.8573	27.3127	26.9906	2;3	3	294	303	sp|P0DOX5|IGG1_HUMAN Immunoglobulin gamma-1 heavy chain OS=Homo sapiens OX=9606 PE=1 SV=2	Unmodified	1a
1403	RVN(N-Glycosylation)TTQKR{Hex:6; HexNAc:5}	2989.29	-1.48254e-06	12.3749	18.031	0.0075188	4.95101e+07	77.2224	77.428	77.4122	3	4	113	121	sp|P36578|RL4_HUMAN Large ribosomal subunit protein uL4 OS=Homo sapiens OX=9606 GN=RPL4 PE=1 SV=5	Unmodified	1a
1404	M(Oxidation)IEN(N-Glycosylation)GSLSFLPTLR{Fuc:2; Hex:6; HexNAc:4}	3669.59	-5.63166e-06	10.9425	72.3428	0	1.88729e+08	81.0062	81.4428	81.2877	3	3	266	280	sp|P21810|PGS1_HUMAN Biglycan OS=Homo sapiens OX=9606 GN=BGN PE=1 SV=2	Unmodified	1a
1405	LLQVVYLHSNN(N-Glycosylation)ITK{Fuc:3; Hex:5; HexNAc:4; Neu5Ac:1}	3992.77	1.78156e-06	-19.5032	71.0824	0	10041229	65.1283	65.1283	65.1283	4	4	300	314	sp|P21810|PGS1_HUMAN Biglycan OS=Homo sapiens OX=9606 GN=BGN PE=1 SV=2	Unmodified	1a
1406	M(Oxidation)IEN(N-Glycosylation)GSLSFLPTLR{Fuc:1; Hex:5; HexNAc:4}	3361.49	-8.53853e-06	12.6015	64.2944	0	8.58163e+07	76.8738	77.1588	76.9851	3	2	266	280	sp|P21810|PGS1_HUMAN Biglycan OS=Homo sapiens OX=9606 GN=BGN PE=1 SV=2	Unmodified	1a
1407	M(Oxidation)IEN(N-Glycosylation)GSLSFLPTLR{Fuc:1; Hex:5; HexNAc:4; Neu5Ac:1}	3652.58	-6.36478e-06	7.15456	62.2794	0	5.7337e+07	80.9748	81.196	81.1804	3	1	266	280	sp|P21810|PGS1_HUMAN Biglycan OS=Homo sapiens OX=9606 GN=BGN PE=1 SV=2	Unmodified	1a
1408	MIEN(N-Glycosylation)GSLSFLPTLR{Fuc:2; Hex:6; HexNAc:4}	3653.6	-6.23048e-06	13.3409	62.018	0	4.19173e+08	84.9922	85.5868	85.2105	3	4	266	280	sp|P21810|PGS1_HUMAN Biglycan OS=Homo sapiens OX=9606 GN=BGN PE=1 SV=2	Unmodified	1a
1409	MIEN(N-Glycosylation)GSLSFLPTLR{Fuc:1; Hex:5; HexNAc:4; Neu5Ac:1}	3636.57	-2.68735e-06	11.2602	55.5179	0	2.35379e+08	84.9922	85.5712	85.2576	3	1	266	280	sp|P21810|PGS1_HUMAN Biglycan OS=Homo sapiens OX=9606 GN=BGN PE=1 SV=2	Unmodified	1a
1410	M(Oxidation)IEN(N-Glycosylation)GSLSFLPTLR{Fuc:3; Hex:5; HexNAc:4}	3653.56	5.40657e-06	0	53.9203	0	0	NA	NA	NA	3	1	266	280	sp|P21810|PGS1_HUMAN Biglycan OS=Homo sapiens OX=9606 GN=BGN PE=1 SV=2		1a
1411	LLQVVYLHSNN(N-Glycosylation)ITK{Fuc:1; Hex:5; HexNAc:4}	3409.59	-6.61431e-06	-21.2935	27.2605	0	11017536	58.4747	58.5215	58.4747	3	1	300	314	sp|P21810|PGS1_HUMAN Biglycan OS=Homo sapiens OX=9606 GN=BGN PE=1 SV=2	Unmodified	1a
1412	LLQVVYLHSNN(N-Glycosylation)ITK{Fuc:1; Hex:5; HexNAc:4; Neu5Ac:2}	3991.77	-4.63727e-06	12.5142	26.1401	0	6.97552e+08	65.0196	65.5492	65.2522	3;4	4	300	314	sp|P21810|PGS1_HUMAN Biglycan OS=Homo sapiens OX=9606 GN=BGN PE=1 SV=2	Unmodified	1a
1413	MIEN(N-Glycosylation)GSLSFLPTLR{Fuc:3; Hex:5; HexNAc:4}	3637.57	3.87837e-06	0	25.1996	0	0	NA	NA	NA	3	1	266	280	sp|P21810|PGS1_HUMAN Biglycan OS=Homo sapiens OX=9606 GN=BGN PE=1 SV=2		1a
1414	MIEN(N-Glycosylation)GSLSFLPTLR{Fuc:1; Hex:4; HexNAc:4}	3183.44	-6.49862e-06	-20.4161	24.5649	0	3212080	81.1804	81.1804	81.1804	3	2	266	280	sp|P21810|PGS1_HUMAN Biglycan OS=Homo sapiens OX=9606 GN=BGN PE=1 SV=2	Unmodified	1a
1415	HN(N-Glycosylation)STGC(Carbamidomethyl)LR{Hex:5; HexNAc:4; Neu5Ac:2}	3148.21	-3.1454e-06	16.2355	51.1896	0	1.099e+08	24.8144	25.032	24.946	3	2	289	297	sp|P10909|CLUS_HUMAN Clusterin OS=Homo sapiens OX=9606 GN=CLU PE=1 SV=1	Unmodified	1a
1416	KKEDALN(N-Glycosylation)ETR{Fuc:2; Hex:8; HexNAc:5; Neu5Ac:1}	4097.64	3.3135e-06	8.15846	20.8178	0	54065291	77.8519	78.728	78.1173	3;4	5	79	89	sp|P10909|CLUS_HUMAN Clusterin OS=Homo sapiens OX=9606 GN=CLU PE=1 SV=1	Unmodified	1a
1417	LAN(N-Glycosylation)LTQGEDQYYLR{Hex:5; HexNAc:4; Neu5Ac:2}	3887.63	-7.52796e-06	0	20.1886	0.00769231	0	NA	NA	NA	3	1	371	385	sp|P10909|CLUS_HUMAN Clusterin OS=Homo sapiens OX=9606 GN=CLU PE=1 SV=1		1a
1418	QVVEN(N-Glycosylation)MTR{Hex:3; HexNAc:2}	1867.81	-4.58098e-06	17.9218	119.362	0	6.30513e+08	29.8542	30.1988	29.992	2	2	385	393	sp|P10253|LYAG_HUMAN Lysosomal alpha-glucosidase OS=Homo sapiens OX=9606 GN=GAA PE=1 SV=4	Unmodified	1a
1419	GVFITN(N-Glycosylation)ETGQPLIGK{Hex:6; HexNAc:2}	2951.35	-8.50796e-06	12.0923	98.855	0	9.80805e+07	63.1799	63.4443	63.2729	2;3	3	464	479	sp|P10253|LYAG_HUMAN Lysosomal alpha-glucosidase OS=Homo sapiens OX=9606 GN=GAA PE=1 SV=4	Unmodified	1a
1420	N(N-Glycosylation)NTIVNELVRVTSEGAGLQLQK{Fuc:1; Hex:6; HexNAc:5; Neu5Ac:1}	4807.13	5.39191e-06	0	27.7185	0	0	NA	NA	NA	4	1	881	903	sp|P10253|LYAG_HUMAN Lysosomal alpha-glucosidase OS=Homo sapiens OX=9606 GN=GAA PE=1 SV=4		1a
1421	DLQNVN(N-Glycosylation)ITLR{Fuc:1; Hex:6; HexNAc:4}	3115.35	-2.78847e-06	17.4021	65.1526	0	2.28404e+08	25.6395	25.8184	25.6999	3;4	4	83	93	sp|P35232|PHB1_HUMAN Prohibitin 1 OS=Homo sapiens OX=9606 GN=PHB1 PE=1 SV=1	Unmodified	1a
1422	DLQNVN(N-Glycosylation)ITLR{Fuc:1; Hex:7; HexNAc:4}	3277.4	-1.80496e-06	16.5466	57.6876	0	2.44981e+08	25.5641	25.7589	25.6395	3;4	2	83	93	sp|P35232|PHB1_HUMAN Prohibitin 1 OS=Homo sapiens OX=9606 GN=PHB1 PE=1 SV=1	Unmodified	1a
1423	QPQPN(N-Glycosylation)VSELVVGPLPHPSYMR{Hex:6; HexNAc:3; Neu5Ac:1}	4216.89	-9.53895e-06	14.1622	23.2564	0	2.19455e+08	77.0331	77.3964	77.2382	3;4	1	132	153	sp|Q16853|AOC3_HUMAN Membrane primary amine oxidase OS=Homo sapiens OX=9606 GN=AOC3 PE=1 SV=3	Unmodified	1a
1424	FN(N-Glycosylation)GSVSFFR{Hex:6; HexNAc:2}	2438	-6.24993e-06	14.3369	115.31	0	4.39543e+08	62.2974	62.7481	62.486	2;3	3	85	94	sp|P55083|MFAP4_HUMAN Microfibril-associated glycoprotein 4 OS=Homo sapiens OX=9606 GN=MFAP4 PE=1 SV=2	Unmodified	1a
1425	LQASN(N-Glycosylation)VTNK{Fuc:3; Hex:5; HexNAc:5; Neu5Ac:2}	3820.57	-0.000268909	0	15.2328	0.0362319	0	NA	NA	NA	3	1	4	13	sp|Q9UKM9|RALY_HUMAN RNA-binding protein Raly OS=Homo sapiens OX=9606 GN=RALY PE=1 SV=1		1a
1426	N(N-Glycosylation)DTASYK{Hex:6; HexNAc:2}	2175.82	4.93228e-06	14.639	35.7667	0	4.54652e+08	28.1314	28.5742	28.2949	2	2	207	214	sp|P06731|CEAM5_HUMAN Carcinoembryonic antigen-related cell adhesion molecule 5 OS=Homo sapiens OX=9606 GN=CEACAM5 PE=1 SV=4	Unmodified	1a
1427	N(N-Glycosylation)VSKPR{Fuc:3; Hex:5; HexNAc:7; Neu5Ac:1}	3660.49	-6.19667e-07	0	82.3395	0	0	NA	NA	NA	3	1	19	25	sp|Q9Y3U8|RL36_HUMAN Large ribosomal subunit protein eL36 OS=Homo sapiens OX=9606 GN=RPL36 PE=1 SV=3		1a
1428	LN(N-Glycosylation)ASIADLQSQLR{Hex:4; HexNAc:5}	3091.41	-1.03644e-05	14.272	38.7453	0	2.58419e+07	64.5502	64.6601	64.5656	3	2	2207	2220	sp|O15230|LAMA5_HUMAN Laminin subunit alpha-5 OS=Homo sapiens OX=9606 GN=LAMA5 PE=1 SV=8	Unmodified	1a
1429	LN(N-Glycosylation)LTSPDLFWLVFRYVNR{Fuc:2; Hex:4; HexNAc:4}	4004.89	-9.15903e-06	-5.74802	15.9464	0.0372671	9.42306e+06	66.3025	66.4286	66.3819	3;4	1	919	937	sp|O15230|LAMA5_HUMAN Laminin subunit alpha-5 OS=Homo sapiens OX=9606 GN=LAMA5 PE=1 SV=8	Unmodified	1a
1430	ILQDKLN(N-Glycosylation)STM(Oxidation)K{Fuc:1; Hex:6; HexNAc:5}	3439.45	4.02821e-06	15.5357	58.9315	0	1.00097e+08	25.549	25.6691	25.5933	3;4	1	2623	2634	sp|Q14573|ITPR3_HUMAN Inositol 1,4,5-trisphosphate receptor type 3 OS=Homo sapiens OX=9606 GN=ITPR3 PE=1 SV=2	Unmodified	1a
1431	N(N-Glycosylation)GSKNLGK{Hex:7; HexNAc:5}	2966.2	3.15561e-06	13.5883	94.0731	0	4.27298e+08	39.8317	40.303	39.9669	2;3	3	542	550	sp|P11717|MPRI_HUMAN Cation-independent mannose-6-phosphate receptor OS=Homo sapiens OX=9606 GN=IGF2R PE=1 SV=3	Unmodified	1a
1432	TN(N-Glycosylation)ITLVC(Carbamidomethyl)KPGDLESAPVLR{Hex:7; HexNAc:2}	3622.68	-1.05273e-05	-2.86744	15.0406	0.0454545	3.38589e+07	63.756	63.8164	63.8164	4	2	579	598	sp|P11717|MPRI_HUMAN Cation-independent mannose-6-phosphate receptor OS=Homo sapiens OX=9606 GN=IGF2R PE=1 SV=3	Unmodified	1a
1433	EN(N-Glycosylation)ETPRRR{Fuc:1; Hex:8; HexNAc:5; Neu5Ac:2}	4096.6	1.82326e-06	0	23.7929	0	0	NA	NA	NA	3	1	479	487	sp|Q14966|ZN638_HUMAN Zinc finger protein 638 OS=Homo sapiens OX=9606 GN=ZNF638 PE=1 SV=2		1a
1434	KHELLN(N-Glycosylation)STR{Fuc:1; Hex:7; HexNAc:5; Neu5Ac:1}	3683.5	4.39269e-06	10.2055	88.9951	0	130218095	77.3964	78.0855	77.7106	3	3	434	443	sp|P78347|GTF2I_HUMAN General transcription factor II-I OS=Homo sapiens OX=9606 GN=GTF2I PE=1 SV=2	Unmodified	1a
1435	KHELLN(N-Glycosylation)STR{Fuc:2; Hex:8; HexNAc:5; Neu5Ac:1}	3991.65	-4.65125e-06	-5.66211	19.6051	0.0075188	7.47198e+06	84.168	84.3274	84.168	3	1	434	443	sp|P78347|GTF2I_HUMAN General transcription factor II-I OS=Homo sapiens OX=9606 GN=GTF2I PE=1 SV=2	Unmodified	1a
1436	N(N-Glycosylation)MTLFSDLVAEK{Fuc:1; Hex:5; HexNAc:4; Neu5Ac:2}	3717.52	-3.15952e-06	10.5802	73.4926	0	301791538	88.4602	89.2957	88.8872	3	2	784	796	sp|P12110|CO6A2_HUMAN Collagen alpha-2(VI) chain OS=Homo sapiens OX=9606 GN=COL6A2 PE=1 SV=4	Unmodified	1a
1437	N(N-Glycosylation)M(Oxidation)TLFSDLVAEK{Fuc:3; Hex:5; HexNAc:4; Neu5Ac:1}	3734.56	-7.99434e-06	9.93535	26.6008	0	3.82938e+07	88.6183	89.2643	88.9813	3	2	784	796	sp|P12110|CO6A2_HUMAN Collagen alpha-2(VI) chain OS=Homo sapiens OX=9606 GN=COL6A2 PE=1 SV=4	Unmodified	1a
1438	N(N-Glycosylation)MTLFSDLVAEK{Fuc:2; Hex:5; HexNAc:4}	3281.36	5.35686e-06	0	26.2618	0	0	NA	NA	NA	3	1	784	796	sp|P12110|CO6A2_HUMAN Collagen alpha-2(VI) chain OS=Homo sapiens OX=9606 GN=COL6A2 PE=1 SV=4		1a
1439	N(N-Glycosylation)MTLFSDLVAEK{Hex:7; HexNAc:6}	3719.53	5.08931e-08	0	17.8014	0.0264901	0	NA	NA	NA	3	1	784	796	sp|P12110|CO6A2_HUMAN Collagen alpha-2(VI) chain OS=Homo sapiens OX=9606 GN=COL6A2 PE=1 SV=4		1a
1440	VN(N-Glycosylation)NTLSSQISR{Hex:4; HexNAc:5}	2881.26	-6.41282e-06	9.43073	61.6083	0	6.7847e+07	35.2501	35.4165	35.2803	3	2	1105	1116	sp|P11047|LAMC1_HUMAN Laminin subunit gamma-1 OS=Homo sapiens OX=9606 GN=LAMC1 PE=1 SV=3	Unmodified	1a
1441	TAN(N-Glycosylation)DTSTEAYNLLLR{Hex:5; HexNAc:2}	2897.29	-1.34483e-05	12.3858	40.2761	0	3.12071e+08	68.0373	68.5054	68.3336	2;3	3	1202	1217	sp|P11047|LAMC1_HUMAN Laminin subunit gamma-1 OS=Homo sapiens OX=9606 GN=LAMC1 PE=1 SV=3	Unmodified	1a
1442	N(N-Glycosylation)LTALR{Hex:5; HexNAc:2}	1902.84	-4.2869e-06	13.5392	72.3661	0	242620998	34.4952	34.7955	34.6014	2	1	341	347	sp|Q13753|LAMC2_HUMAN Laminin subunit gamma-2 OS=Homo sapiens OX=9606 GN=LAMC2 PE=1 SV=2	Unmodified	1a
1443	FN(N-Glycosylation)KTKTFR{Fuc:2; Hex:9; HexNAc:5}	3806.55	4.12104e-06	0	56.6871	0	0	NA	NA	NA	3	2	2943	2951	sp|Q16787|LAMA3_HUMAN Laminin subunit alpha-3 OS=Homo sapiens OX=9606 GN=LAMA3 PE=1 SV=3		1a
1444	ASNVTN(N-Glycosylation)KTDPR{Fuc:1; Hex:9; HexNAc:5; Neu5Ac:1}	4112.64	-2.86148e-06	7.82261	37.7186	0	8.32265e+07	61.9411	62.3761	62.3761	4	1	1	12	sp|P07910|HNRPC_HUMAN Heterogeneous nuclear ribonucleoproteins C1/C2 OS=Homo sapiens OX=9606 GN=HNRNPC PE=1 SV=4	Unmodified	1a
1445	QRVSGN(N-Glycosylation)TSRR{Fuc:3; Hex:6; HexNAc:6}	3788.59	-1.667e-06	0	23.8195	0	0	NA	NA	NA	3	1	158	168	sp|P07910|HNRPC_HUMAN Heterogeneous nuclear ribonucleoproteins C1/C2 OS=Homo sapiens OX=9606 GN=HNRNPC PE=1 SV=4		1a
1446	TVLEN(N-Glycosylation)STSYEEAK{Hex:5; HexNAc:2}	2686.12	-2.40287e-06	15.1022	133.876	0	8.59385e+08	35.9019	36.413	36.1243	2;3	4	254	267	sp|Q13510|ASAH1_HUMAN Acid ceramidase OS=Homo sapiens OX=9606 GN=ASAH1 PE=1 SV=5	Unmodified	1a
1447	TVLEN(N-Glycosylation)STSYEEAK{Hex:6; HexNAc:2}	2848.17	-3.22502e-06	12.0777	114.876	0	3.56392e+08	35.6582	35.9909	35.8112	2;3	3	254	267	sp|Q13510|ASAH1_HUMAN Acid ceramidase OS=Homo sapiens OX=9606 GN=ASAH1 PE=1 SV=5	Unmodified	1a
1448	N(N-Glycosylation)LSLDVEANR{Fuc:1; Hex:4; HexNAc:4; Neu5Ac:1}	3027.25	1.16448e-06	11.7446	37.3925	0	2.21348e+08	57.3871	58.0416	57.7606	3	1	260	270	sp|Q9H8L6|MMRN2_HUMAN Multimerin-2 OS=Homo sapiens OX=9606 GN=MMRN2 PE=1 SV=2	Unmodified	1a
1449	LPPELSRVLNASTLALALANLN(N-Glycosylation)GSR{Hex:7; HexNAc:4; Neu5Ac:2}	5118.3	7.59115e-06	-2.05612	20.291	0.00769231	325106696	96.0481	96.0945	96.0481	4	1	82	107	sp|O75462|CRLF1_HUMAN Cytokine receptor-like factor 1 OS=Homo sapiens OX=9606 GN=CRLF1 PE=1 SV=1	Unmodified	1a
1450	LLEN(N-Glycosylation)MTEVVR{Fuc:1; Hex:9; HexNAc:5}	3822.57	-3.00996e-06	10.6924	77.7618	0	1.62636e+08	72.1356	72.7305	72.4952	3	3	604	614	sp|Q6P996|PDXD1_HUMAN Pyridoxal-dependent decarboxylase domain-containing protein 1 OS=Homo sapiens OX=9606 GN=PDXDC1 PE=1 SV=2	Unmodified	1a
1451	LVLIN(N-Glycosylation)K{Hex:9; HexNAc:4; Neu5Ac:2}	3551.45	5.85476e-07	10.2004	39.3623	0	4.09377e+08	67.303	68.3021	67.9278	3	5	804	810	sp|O60716|CTND1_HUMAN Catenin delta-1 OS=Homo sapiens OX=9606 GN=CTNND1 PE=1 SV=1	Unmodified	1a
1452	KSDFQVNLNN(N-Glycosylation)ASR{Fuc:1; Hex:9; HexNAc:4}	3908.62	-6.01533e-06	-20.8658	16.1565	0.0372671	9683138	71.7911	71.8542	71.7911	3	3	845	858	sp|O60716|CTND1_HUMAN Catenin delta-1 OS=Homo sapiens OX=9606 GN=CTNND1 PE=1 SV=1	Unmodified	1a
1453	LNPTSN(N-Glycosylation)KSSR{Fuc:2; Hex:6; HexNAc:7}	3788.58	-4.34032e-06	0	23.8763	0	0	NA	NA	NA	3	1	827	837	sp|Q9UDY2|ZO2_HUMAN Tight junction protein ZO-2 OS=Homo sapiens OX=9606 GN=TJP2 PE=1 SV=2		1a
1454	LRSGN(N-Glycosylation)ASTMTRR{Fuc:3; Hex:5; HexNAc:4; Neu5Ac:1}	3700.57	-5.35939e-06	0	18.8826	0.020979	0	NA	NA	NA	3	2	846	858	sp|Q6GYQ0|RGPA1_HUMAN Ral GTPase-activating protein subunit alpha-1 OS=Homo sapiens OX=9606 GN=RALGAPA1 PE=1 SV=1		1a
1455	QLPLVKPYLRSVQNHNN(N-Glycosylation)K{Hex:5; HexNAc:4; Neu5Ac:1}	4060.89	-4.81855e-06	10.9179	18.36	0.020979	3.40358e+07	66.0828	66.1932	66.1612	3;4	2	1443	1461	sp|Q00610|CLH1_HUMAN Clathrin heavy chain 1 OS=Homo sapiens OX=9606 GN=CLTC PE=1 SV=5	Unmodified	1a
1456	N(N-Glycosylation)TTDTLITLDTSR{Fuc:1; Hex:8; HexNAc:5}	3907.61	-1.1781e-06	-3.70372	18.9809	0.020979	1.93478e+07	71.6816	71.7124	71.7124	3	2	1662	1675	sp|P13611|CSPG2_HUMAN Versican core protein OS=Homo sapiens OX=9606 GN=VCAN PE=1 SV=3	Unmodified	1a
1457	MPGGLLLGDVAPNFEAN(N-Glycosylation)TTVGR{Hex:5; HexNAc:2}	3444.52	7.56957e-06	10.4405	16.0163	0.0372671	1.37632e+08	82.086	82.5111	82.1649	3	2	0	22	sp|P30041|PRDX6_HUMAN Peroxiredoxin-6 OS=Homo sapiens OX=9606 GN=PRDX6 PE=1 SV=3	Unmodified	1a
1458	VYKPSAGN(N-Glycosylation)NSLYR{Hex:5; HexNAc:4; Neu5Ac:2}	3672.54	-5.69132e-06	12.5114	89.4472	0	2.91443e+08	39.8167	40.2417	40.0124	3	2	154	167	sp|P02749|APOH_HUMAN Beta-2-glycoprotein 1 OS=Homo sapiens OX=9606 GN=APOH PE=1 SV=3	Unmodified	1a
1459	VYKPSAGN(N-Glycosylation)NSLYR{Fuc:1; Hex:4; HexNAc:7}	3686.55	-0.000808711	0	14.9644	0.0454545	0	NA	NA	NA	3	1	154	167	sp|P02749|APOH_HUMAN Beta-2-glycoprotein 1 OS=Homo sapiens OX=9606 GN=APOH PE=1 SV=3		1a
1460	VKAEGPGLN(N-Glycosylation)R{Hex:7; HexNAc:6}	3392.41	3.72098e-06	-20.8874	102.024	0	10143404	73.322	73.3531	73.322	3	1	869	879	sp|Q14315|FLNC_HUMAN Filamin-C OS=Homo sapiens OX=9606 GN=FLNC PE=1 SV=3	Unmodified	1a
1461	VGLVAYSN(N-Glycosylation)ETK{Fuc:3; Hex:5; HexNAc:4; Neu5Ac:1}	3531.49	-5.90721e-06	0	84.0081	0	0	NA	NA	NA	3	1	267	278	sp|A6NMZ7|CO6A6_HUMAN Collagen alpha-6(VI) chain OS=Homo sapiens OX=9606 GN=COL6A6 PE=1 SV=2		1a
1462	LKWLN(N-Glycosylation)R{Fuc:1; Hex:7; HexNAc:7; Neu5Ac:1}	3821.57	1.80038e-06	12.1763	95.4105	0	416815146	56.9945	57.6042	57.2456	3;4	3	2135	2141	sp|P46939|UTRN_HUMAN Utrophin OS=Homo sapiens OX=9606 GN=UTRN PE=1 SV=2	Unmodified	1a
1463	ISESLRTVN(N-Glycosylation)MTWNK{Hex:5; HexNAc:4; Neu5Ac:2}	3882.65	-6.26715e-06	13.9922	18.4445	0.020979	608347719	83.0321	84.2476	83.5038	3	5	2159	2173	sp|P46939|UTRN_HUMAN Utrophin OS=Homo sapiens OX=9606 GN=UTRN PE=1 SV=2	Unmodified	1a
1464	IIQRN(N-Glycosylation)R{Fuc:1; Hex:6; HexNAc:6}	3135.34	-2.65998e-06	15.2206	80.3159	0	211112964	76.7317	77.1114	76.9211	3	2	582	588	sp|P13807|GYS1_HUMAN Glycogen [starch] synthase, muscle OS=Homo sapiens OX=9606 GN=GYS1 PE=1 SV=2	Unmodified	1a
1465	IIQRN(N-Glycosylation)R{Fuc:1; Hex:6; HexNAc:6; Neu5Ac:2}	3718.53	-0.000269764	0	70.8849	0	0	NA	NA	NA	3	1	582	588	sp|P13807|GYS1_HUMAN Glycogen [starch] synthase, muscle OS=Homo sapiens OX=9606 GN=GYS1 PE=1 SV=2		1a
1466	IIQRN(N-Glycosylation)R{Fuc:4; Hex:7; HexNAc:6}	3735.56	1.33878e-06	0	68.2221	0	0	NA	NA	NA	3	2	582	588	sp|P13807|GYS1_HUMAN Glycogen [starch] synthase, muscle OS=Homo sapiens OX=9606 GN=GYS1 PE=1 SV=2		1a
1467	IIQRN(N-Glycosylation)R{Hex:6; HexNAc:6; Neu5Ac:1}	3280.39	-7.06253e-06	11.3682	49.9297	0	4.26518e+07	82.1177	82.4797	82.4797	3	2	582	588	sp|P13807|GYS1_HUMAN Glycogen [starch] synthase, muscle OS=Homo sapiens OX=9606 GN=GYS1 PE=1 SV=2	Unmodified	1a
1468	EEGIN(N-Glycosylation)KSEK{Fuc:1; Hex:5; HexNAc:3; Neu5Ac:1}	2889.17	-3.4602e-06	15.95	84.3364	0	3.26233e+08	26.0086	26.2387	26.1096	2;3	2	512	521	sp|P09874|PARP1_HUMAN Poly [ADP-ribose] polymerase 1 OS=Homo sapiens OX=9606 GN=PARP1 PE=1 SV=4	Unmodified	1a
1469	EEQFN(N-Glycosylation)STYR{Fuc:1; Hex:3; HexNAc:4}	2617.05	-3.31428e-06	13.5233	66.0413	0	173462821	31.7533	31.9824	31.7989	2;3	4	172	181	sp|P01861|IGHG4_HUMAN Immunoglobulin heavy constant gamma 4 OS=Homo sapiens OX=9606 GN=IGHG4 PE=1 SV=2	Unmodified	1a
1470	LNLN(N-Glycosylation)NTVLSK{Hex:6; HexNAc:6; Neu5Ac:2}	3887.64	-5.66205e-06	0	19.0524	0.020979	0	NA	NA	NA	3	1	425	435	sp|P07814|SYEP_HUMAN Bifunctional glutamate/proline--tRNA ligase OS=Homo sapiens OX=9606 GN=EPRS1 PE=1 SV=5		1a
1471	KN(N-Glycosylation)LTLSK{Fuc:1; Hex:6; HexNAc:6}	3139.35	-1.23356e-06	11.0249	39.4117	0	98513536	29.2091	29.3723	29.2844	3	2	924	931	sp|Q96Q89|KI20B_HUMAN Kinesin-like protein KIF20B OS=Homo sapiens OX=9606 GN=KIF20B PE=1 SV=3	Unmodified	1a
1472	N(N-Glycosylation)LTLSK{Fuc:4; Hex:8; HexNAc:7}	3976.62	-3.31722e-06	0	32.6775	0	0	NA	NA	NA	3	1	925	931	sp|Q96Q89|KI20B_HUMAN Kinesin-like protein KIF20B OS=Homo sapiens OX=9606 GN=KIF20B PE=1 SV=3		1a
1473	SPN(N-Glycosylation)GTIR{Fuc:1; Hex:7; HexNAc:4}	2836.13	3.34094e-06	12.633	73.3859	0	2.60355e+08	27.1662	27.5405	27.285	3	2	93	100	sp|O75874|IDHC_HUMAN Isocitrate dehydrogenase [NADP] cytoplasmic OS=Homo sapiens OX=9606 GN=IDH1 PE=1 SV=2	Unmodified	1a
1474	LIRN(N-Glycosylation)RSDC(Carbamidomethyl)K{Fuc:3; Hex:5; HexNAc:4}	3221.38	-4.9404e-06	0	53.8197	0	0	NA	NA	NA	3	1	755	764	sp|Q9HC35|EMAL4_HUMAN Echinoderm microtubule-associated protein-like 4 OS=Homo sapiens OX=9606 GN=EML4 PE=1 SV=3		1a
1475	ELQRHN(N-Glycosylation)R{Fuc:2; Hex:6; HexNAc:4}	3028.26	-4.7548e-06	0	105.658	0	0	NA	NA	NA	3	1	246	253	sp|P40222|TXLNA_HUMAN Alpha-taxilin OS=Homo sapiens OX=9606 GN=TXLNA PE=1 SV=3		1a
1476	RDNPKPN(N-Glycosylation)VSEALR{Hex:5; HexNAc:4; Neu5Ac:2}	3699.57	-7.77057e-07	-6.16393	14.5937	0.0454545	11790273	76.8258	77.1272	76.8258	3	1	28	41	sp|P82909|KGD4_HUMAN Alpha-ketoglutarate dehydrogenase component 4 OS=Homo sapiens OX=9606 GN=MRPS36 PE=1 SV=2	Unmodified	1a
1477	VIKEN(N-Glycosylation)LSPK{Hex:8; HexNAc:4; Neu5Ac:1}	3426.44	8.07577e-07	10.4435	69.4298	0	3.80095e+08	81.741	82.2278	81.741	3	2	428	437	sp|A0FGR8|ESYT2_HUMAN Extended synaptotagmin-2 OS=Homo sapiens OX=9606 GN=ESYT2 PE=1 SV=1	Unmodified	1a
1478	VIKEN(N-Glycosylation)LSPK{Fuc:1; Hex:9; HexNAc:4}	3443.49	-1.06331e-05	11.2405	61.1304	0	5.18325e+07	81.9761	82.1493	82.1493	3	2	428	437	sp|A0FGR8|ESYT2_HUMAN Extended synaptotagmin-2 OS=Homo sapiens OX=9606 GN=ESYT2 PE=1 SV=1	Unmodified	1a
1479	N(N-Glycosylation)LTKKISSELEM(Oxidation)LR{Fuc:1; Hex:4; HexNAc:3}	3080.39	9.2199e-06	-3.40398	16.7791	0.0324675	5.14017e+06	88.3971	88.4444	88.4287	4	1	145	159	sp|Q86V48|LUZP1_HUMAN Leucine zipper protein 1 OS=Homo sapiens OX=9606 GN=LUZP1 PE=1 SV=2	Unmodified	1a
1480	GRN(N-Glycosylation)WSRER{Hex:5; HexNAc:2}	2275.95	3.71768e-06	17.4099	105.166	0	1.83692e+09	62.579	63.227	62.8877	2;3	6	2119	2127	sp|Q9BTC0|DIDO1_HUMAN Death-inducer obliterator 1 OS=Homo sapiens OX=9606 GN=DIDO1 PE=1 SV=5	Unmodified	1a
1481	ERGRN(N-Glycosylation)WSR{Fuc:3; Hex:6; HexNAc:6}	3688.49	1.75537e-06	0	75.7368	0	0	NA	NA	NA	3	1	2117	2125	sp|Q9BTC0|DIDO1_HUMAN Death-inducer obliterator 1 OS=Homo sapiens OX=9606 GN=DIDO1 PE=1 SV=5		1a
1482	GRN(N-Glycosylation)WSRER{Fuc:1; Hex:6; HexNAc:6; Neu5Ac:1}	3687.5	-4.52975e-06	6.47326	71.0756	0	36211940	62.9031	63.1958	62.9031	3	2	2119	2127	sp|Q9BTC0|DIDO1_HUMAN Death-inducer obliterator 1 OS=Homo sapiens OX=9606 GN=DIDO1 PE=1 SV=5	Unmodified	1a
1483	GRN(N-Glycosylation)WSRER{Hex:7; HexNAc:2}	2600.06	-4.59176e-07	-21.4214	52.1403	0	3.38298e+06	62.1282	62.1282	62.1282	2	1	2119	2127	sp|Q9BTC0|DIDO1_HUMAN Death-inducer obliterator 1 OS=Homo sapiens OX=9606 GN=DIDO1 PE=1 SV=5	Unmodified	1a
1484	KQNN(N-Glycosylation)FSLAM(Oxidation)K{Fuc:1; Hex:6; HexNAc:6; Neu5Ac:1}	3823.57	-4.88105e-06	0	15.4856	0.0454545	0	NA	NA	NA	3	1	3247	3257	sp|P78527|PRKDC_HUMAN DNA-dependent protein kinase catalytic subunit OS=Homo sapiens OX=9606 GN=PRKDC PE=1 SV=3		1a
1485	N(N-Glycosylation)LTFNITKTIR{Fuc:1; Hex:5; HexNAc:5; Neu5Ac:2}	3873.67	-1.73306e-06	-21.523	62.5236	0	10516984	49.4999	49.4999	49.4999	3	2	147	158	sp|H3BS89|T178B_HUMAN Transmembrane protein 178B OS=Homo sapiens OX=9606 GN=TMEM178B PE=2 SV=1	Unmodified	1a
1486	KLSPFN(N-Glycosylation)ITHR{Fuc:3; Hex:6; HexNAc:5}	3637.57	-2.65539e-06	0	54.145	0	0	NA	NA	NA	3	2	568	578	sp|Q92835|SHIP1_HUMAN Phosphatidylinositol 3,4,5-trisphosphate 5-phosphatase 1 OS=Homo sapiens OX=9606 GN=INPP5D PE=1 SV=2		1a
1487	ITREN(N-Glycosylation)R{Fuc:1; Hex:8; HexNAc:5; Neu5Ac:2}	3827.51	-3.31991e-06	9.35171	46.7005	0	2.48078e+07	23.2578	23.4776	23.4157	4;5	2	243	249	sp|Q5RHP9|ERIC3_HUMAN Glutamate-rich protein 3 OS=Homo sapiens OX=9606 GN=ERICH3 PE=1 SV=1	Unmodified	1a
1488	GYIGVVN(N-Glycosylation)R{Hex:5; HexNAc:2}	2092.93	-1.26915e-05	13.5381	22.9317	0	1.04369e+08	24.3837	24.697	24.5778	3	1	229	237	sp|P50570|DYN2_HUMAN Dynamin-2 OS=Homo sapiens OX=9606 GN=DNM2 PE=1 SV=2	Unmodified	1a
1489	RGFFNLN(N-Glycosylation)R{Fuc:2; Hex:7; HexNAc:4; Neu5Ac:1}	3552.44	8.54684e-07	0	87.7007	0	0	NA	NA	NA	3	1	42	50	sp|Q92614|MY18A_HUMAN Unconventional myosin-XVIIIa OS=Homo sapiens OX=9606 GN=MYO18A PE=1 SV=3		1a
1490	LN(N-Glycosylation)WTSLLPASFTKNYKPVVQTTGNAR{Fuc:2; Hex:5; HexNAc:4}	4820.26	-4.4531e-06	0	22.8763	0	0	NA	NA	NA	4	1	285	311	sp|Q6PIU2|NCEH1_HUMAN Neutral cholesterol ester hydrolase 1 OS=Homo sapiens OX=9606 GN=NCEH1 PE=1 SV=3		1a
1491	RTVN(N-Glycosylation)STR{Fuc:1; Hex:6; HexNAc:4}	2763.12	7.90545e-06	16.7012	105.919	0	2.82077e+09	39.5096	40.303	40.1198	2;3	7	42	49	sp|Q5SSJ5|HP1B3_HUMAN Heterochromatin protein 1-binding protein 3 OS=Homo sapiens OX=9606 GN=HP1BP3 PE=1 SV=1	Unmodified	1a
1492	RTVN(N-Glycosylation)STR{Fuc:1; Hex:6; HexNAc:4; Neu5Ac:1}	3054.22	4.73875e-06	11.148	105.726	0	1.52711e+08	43.7934	44.2354	44.0081	3	2	42	49	sp|Q5SSJ5|HP1B3_HUMAN Heterochromatin protein 1-binding protein 3 OS=Homo sapiens OX=9606 GN=HP1BP3 PE=1 SV=1	Unmodified	1a
1493	KN(N-Glycosylation)RSLYR{Fuc:2; Hex:9; HexNAc:5}	3701.54	-6.84911e-06	-20.0428	59.1483	0	4189204	77.8204	77.8204	77.8204	3	4	387	394	sp|Q9NVI7|ATD3A_HUMAN ATPase family AAA domain-containing protein 3A OS=Homo sapiens OX=9606 GN=ATAD3A PE=1 SV=2	Unmodified	1a
1494	IKM(Oxidation)PKFN(N-Glycosylation)FSKPK{Hex:9; HexNAc:4}	3751.65	-0.00027549	0	14.5015	0.0454545	0	NA	NA	NA	3	1	5711	5723	sp|Q09666|AHNK_HUMAN Neuroblast differentiation-associated protein AHNAK OS=Homo sapiens OX=9606 GN=AHNAK PE=1 SV=2		1a
1495	SPN(N-Glycosylation)GTIR{Fuc:1; Hex:7; HexNAc:4}	2836.13	3.34094e-06	12.633	73.3859	0	2.60355e+08	27.1662	27.5405	27.285	3	2	133	140	sp|P48735|IDHP_HUMAN Isocitrate dehydrogenase [NADP], mitochondrial OS=Homo sapiens OX=9606 GN=IDH2 PE=1 SV=2	Unmodified	1a
1496	ETPPNGN(N-Glycosylation)LSPAPRLR{Fuc:3; Hex:5; HexNAc:4}	3678.61	2.15822e-07	0	19.6834	0.00769231	0	NA	NA	NA	3	1	995	1010	sp|P48634|PRC2A_HUMAN Protein PRRC2A OS=Homo sapiens OX=9606 GN=PRRC2A PE=1 SV=3		1a
1497	ETPPNGN(N-Glycosylation)LSPAPRLR{Fuc:1; Hex:5; HexNAc:4; Neu5Ac:2}	3968.69	-1.90049e-07	8.9316	17.6998	0.0264901	102115190	89.1069	89.7183	89.4368	3	2	995	1010	sp|P48634|PRC2A_HUMAN Protein PRRC2A OS=Homo sapiens OX=9606 GN=PRRC2A PE=1 SV=3	Unmodified	1a
1498	TVN(N-Glycosylation)VSVPKKTR{Fuc:1; Hex:5; HexNAc:5}	3199.44	2.19892e-06	-20.3859	28.3759	0	4.97641e+06	77.5076	77.5386	77.5386	3	2	88	99	sp|Q96KA5|CLP1L_HUMAN Lipid scramblase CLPTM1L OS=Homo sapiens OX=9606 GN=CLPTM1L PE=1 SV=1	Unmodified	1a
1499	VMVLN(N-Glycosylation)R{Fuc:1; Hex:6; HexNAc:7}	3270.35	-4.8597e-07	13.2501	38.7015	0	2.36263e+07	23.7379	23.8595	23.8141	3	2	133	139	sp|Q99536|VAT1_HUMAN Synaptic vesicle membrane protein VAT-1 homolog OS=Homo sapiens OX=9606 GN=VAT1 PE=1 SV=2	Unmodified	1a
1500	LRN(N-Glycosylation)ATQR{Hex:9; HexNAc:4}	3128.26	4.04741e-06	-20.4855	77.1192	0	1.12821e+07	39.786	39.8011	39.786	3	1	23	30	sp|P16278|BGAL_HUMAN Beta-galactosidase OS=Homo sapiens OX=9606 GN=GLB1 PE=1 SV=2	Unmodified	1a
1501	AHPN(N-Glycosylation)RSVAVTLR{Fuc:3; Hex:5; HexNAc:5; Neu5Ac:1}	3874.69	-3.6303e-06	0	71.4175	0	0	NA	NA	NA	3	1	447	459	sp|P35475|IDUA_HUMAN Alpha-L-iduronidase OS=Homo sapiens OX=9606 GN=IDUA PE=1 SV=2		1a
1502	KADLVN(N-Glycosylation)R{Fuc:1; Hex:6; HexNAc:6; Neu5Ac:1}	3442.43	-3.75392e-06	11.3873	105.491	0	2.22201e+08	72.6685	73.2432	73.0256	3	3	373	380	sp|Q8WUM4|PDC6I_HUMAN Programmed cell death 6-interacting protein OS=Homo sapiens OX=9606 GN=PDCD6IP PE=1 SV=1	Unmodified	1a
1503	KADLVN(N-Glycosylation)R{Fuc:1; Hex:6; HexNAc:6; Neu5Ac:2}	3734.52	-0.000270146	0	77.5151	0	0	NA	NA	NA	3	1	373	380	sp|Q8WUM4|PDC6I_HUMAN Programmed cell death 6-interacting protein OS=Homo sapiens OX=9606 GN=PDCD6IP PE=1 SV=1		1a
1504	KADLVN(N-Glycosylation)R{Fuc:3; Hex:6; HexNAc:6}	3443.46	-7.10631e-06	12.2733	71.9466	0	353386529	81.5527	82.0392	81.741	3	1	373	380	sp|Q8WUM4|PDC6I_HUMAN Programmed cell death 6-interacting protein OS=Homo sapiens OX=9606 GN=PDCD6IP PE=1 SV=1	Unmodified	1a
1505	ADLVN(N-Glycosylation)R{Hex:9; HexNAc:4}	2957.16	2.57351e-06	16.0624	70.7553	0	8.8482e+08	26.785	27.2106	26.9459	2;3	2	374	380	sp|Q8WUM4|PDC6I_HUMAN Programmed cell death 6-interacting protein OS=Homo sapiens OX=9606 GN=PDCD6IP PE=1 SV=1	Unmodified	1a
1506	ADLVN(N-Glycosylation)R{Hex:9; HexNAc:4; Neu5Ac:1}	3248.25	2.53203e-06	13.1814	70.629	0	273312637	28.3983	28.8221	28.5742	3	2	374	380	sp|Q8WUM4|PDC6I_HUMAN Programmed cell death 6-interacting protein OS=Homo sapiens OX=9606 GN=PDCD6IP PE=1 SV=1	Unmodified	1a
1507	ADLVN(N-Glycosylation)R{Fuc:2; Hex:7; HexNAc:4}	2925.18	-3.06587e-06	15.2195	70.2705	0	9.24204e+08	39.3874	39.9069	39.6649	2;3	2	374	380	sp|Q8WUM4|PDC6I_HUMAN Programmed cell death 6-interacting protein OS=Homo sapiens OX=9606 GN=PDCD6IP PE=1 SV=1	Unmodified	1a
1508	KADLVN(N-Glycosylation)R{Fuc:1; Hex:6; HexNAc:6}	3151.3	4.62164e-06	0	60.1506	0	0	NA	NA	NA	3	1	373	380	sp|Q8WUM4|PDC6I_HUMAN Programmed cell death 6-interacting protein OS=Homo sapiens OX=9606 GN=PDCD6IP PE=1 SV=1		1a
1509	QQKN(N-Glycosylation)STLPK{Fuc:1; Hex:6; HexNAc:5; Neu5Ac:1}	3467.42	5.83908e-06	11.8774	92.1894	0	291957625	43.1805	43.5777	43.3949	3	2	1062	1071	sp|Q709C8|VP13C_HUMAN Intermembrane lipid transfer protein VPS13C OS=Homo sapiens OX=9606 GN=VPS13C PE=1 SV=1	Unmodified	1a
1510	ALKN(N-Glycosylation)YTK{Hex:7; HexNAc:5}	2986.24	2.31194e-06	-4.3542	20.5197	0.0075188	19818295	73.8221	73.899	73.899	3	1	245	252	sp|Q96MW7|TIGD1_HUMAN Tigger transposable element-derived protein 1 OS=Homo sapiens OX=9606 GN=TIGD1 PE=1 SV=1	Unmodified	1a
1511	QDKM(Oxidation)TNAKN(N-Glycosylation)R{Hex:9; HexNAc:2}	3085.22	2.14536e-06	0	19.4546	0.00769231	0	NA	NA	NA	3	1	266	276	sp|P46940|IQGA1_HUMAN Ras GTPase-activating-like protein IQGAP1 OS=Homo sapiens OX=9606 GN=IQGAP1 PE=1 SV=1		1a
1512	SVKEDSN(N-Glycosylation)LTLQEKK{Fuc:3; Hex:5; HexNAc:4; Neu5Ac:1}	3969.71	-7.69658e-07	0	18.6691	0.020979	0	NA	NA	NA	3	1	1442	1456	sp|P46940|IQGA1_HUMAN Ras GTPase-activating-like protein IQGAP1 OS=Homo sapiens OX=9606 GN=IQGAP1 PE=1 SV=1		1a
1513	SVKEDSN(N-Glycosylation)LTLQEKK{Fuc:1; Hex:5; HexNAc:4; Neu5Ac:1}	3677.62	-6.19079e-06	11.2888	14.8535	0.0454545	1.07518e+08	83.4413	83.9627	83.6149	3	2	1442	1456	sp|P46940|IQGA1_HUMAN Ras GTPase-activating-like protein IQGAP1 OS=Homo sapiens OX=9606 GN=IQGAP1 PE=1 SV=1	Unmodified	1a
1514	WN(N-Glycosylation)RTVR{Hex:7; HexNAc:4}	2777.12	5.42736e-06	15.1442	63.7574	0	3.54498e+07	24.5484	24.6516	24.5626	3	2	86	92	sp|A2VEC9|SSPO_HUMAN SCO-spondin OS=Homo sapiens OX=9606 GN=SSPOP PE=2 SV=2	Unmodified	1a
1515	RKELSC(Carbamidomethyl)N(N-Glycosylation)LTTK{Fuc:3; Hex:5; HexNAc:4; Neu5Ac:1}	3700.58	-4.40762e-06	0	18.2924	0.020979	0	NA	NA	NA	3	1	1731	1742	sp|Q8NDH2|CC168_HUMAN Leucine-rich repeat transmembrane protein CCDC168 OS=Homo sapiens OX=9606 GN=CCDC168 PE=2 SV=3		1a
1516	IQNHPIPQMLN(N-Glycosylation)ITGR{Fuc:2; Hex:7; HexNAc:4}	3969.7	7.39077e-06	0	15.0486	0.0454545	0	NA	NA	NA	3	1	6099	6114	sp|Q8NDH2|CC168_HUMAN Leucine-rich repeat transmembrane protein CCDC168 OS=Homo sapiens OX=9606 GN=CCDC168 PE=2 SV=3		1a
1517	ELSC(Carbamidomethyl)N(N-Glycosylation)LTTKMK{Fuc:3; Hex:7; HexNAc:6}	4114.65	5.31919e-06	0	14.4673	0.0454545	0	NA	NA	NA	3	1	1733	1744	sp|Q8NDH2|CC168_HUMAN Leucine-rich repeat transmembrane protein CCDC168 OS=Homo sapiens OX=9606 GN=CCDC168 PE=2 SV=3		1a
1518	VHTN(N-Glycosylation)ATIR{Hex:5; HexNAc:3; Neu5Ac:1}	2621.08	5.19049e-06	11.959	101.181	0	1.79523e+08	65.2522	65.7698	65.4867	2;3	4	30317	30325	sp|Q8WZ42|TITIN_HUMAN Titin OS=Homo sapiens OX=9606 GN=TTN PE=1 SV=4	Unmodified	1a
1519	N(N-Glycosylation)NTLVLQVR{Fuc:1; Hex:5; HexNAc:5}	3027.33	3.41008e-07	0	59.2423	0	0	NA	NA	NA	3	1	9228	9237	sp|Q8WZ42|TITIN_HUMAN Titin OS=Homo sapiens OX=9606 GN=TTN PE=1 SV=4		1a
1520	DIEN(N-Glycosylation)QTVLK{Fuc:6; Hex:8; HexNAc:8}	4855.98	-2.23616e-06	10.1309	26.5867	0	50594037	70.6838	70.826	70.7317	4	1	9587	9596	sp|Q8WZ42|TITIN_HUMAN Titin OS=Homo sapiens OX=9606 GN=TTN PE=1 SV=4	Unmodified	1a
1521	KAYATITNN(N-Glycosylation)C(Carbamidomethyl)TK{Fuc:3; Hex:5; HexNAc:4}	3444.44	-1.08193e-06	0	15.1643	0.0454545	0	NA	NA	NA	3	1	26169	26181	sp|Q8WZ42|TITIN_HUMAN Titin OS=Homo sapiens OX=9606 GN=TTN PE=1 SV=4		1a
1522	QLINALQIN(N-Glycosylation)NTAVGHALVLPAGR{Fuc:1; Hex:5; HexNAc:4; Neu5Ac:1}	4442.11	-4.90591e-06	11.5413	25.1933	0	39006951	86.2915	86.3861	86.323	3;4	2	2549	2572	sp|P12111|CO6A3_HUMAN Collagen alpha-3(VI) chain OS=Homo sapiens OX=9606 GN=COL6A3 PE=1 SV=5	Unmodified	2
1523	LDAPTNLQFVN(N-Glycosylation)ETDSTVLVR{Fuc:1; Hex:5; HexNAc:4}	3999.8	-3.3796e-06	9.04566	35.0399	0	2.22284e+07	75.7453	75.9018	75.7922	3	2	996	1016	sp|P02751|FINC_HUMAN Fibronectin OS=Homo sapiens OX=9606 GN=FN1 PE=1 SV=5	Unmodified	2
1524	LDAPTNLQFVN(N-Glycosylation)ETDSTVLVR{Fuc:3; Hex:5; HexNAc:4}	4291.89	2.39397e-06	0	32.2374	0	0	NA	NA	NA	3	2	996	1016	sp|P02751|FINC_HUMAN Fibronectin OS=Homo sapiens OX=9606 GN=FN1 PE=1 SV=5		2
1525	LDAPTNLQFVN(N-Glycosylation)ETDSTVLVR{Fuc:2; Hex:6; HexNAc:4}	4307.92	-6.10992e-06	0	21.4021	0	0	NA	NA	NA	3	1	996	1016	sp|P02751|FINC_HUMAN Fibronectin OS=Homo sapiens OX=9606 GN=FN1 PE=1 SV=5		2
1526	LN(N-Glycosylation)YSLPTGQWVGVQLPR{Hex:5; HexNAc:2}	3143.46	-1.87049e-06	0	120.769	0	0	NA	NA	NA	3	1	1016	1033	sp|P24821|TENA_HUMAN Tenascin OS=Homo sapiens OX=9606 GN=TNC PE=1 SV=3		2
1527	N(N-Glycosylation)LTVPGSLR{Fuc:1; Hex:5; HexNAc:4; Neu5Ac:1}	3015.3	-6.16888e-06	11.1801	51.1682	0	1.25465e+08	51.8017	52.2465	51.9841	3	2	1118	1127	sp|P24821|TENA_HUMAN Tenascin OS=Homo sapiens OX=9606 GN=TNC PE=1 SV=3	Unmodified	2
1528	EEQYN(N-Glycosylation)STYR{Fuc:1; Hex:3; HexNAc:4}	2633.05	-3.41213e-06	14.5508	58.9343	0	2.22551e+08	27.0756	27.4729	27.2384	2;3	4	175	184	sp|P01857|IGHG1_HUMAN Immunoglobulin heavy constant gamma 1 OS=Homo sapiens OX=9606 GN=IGHG1 PE=1 SV=2	Unmodified	2
1529	EEQYN(N-Glycosylation)STYR{Fuc:1; Hex:9; HexNAc:4}	3605.37	-4.59653e-06	11.902	12.03	0	1.19932e+08	60.1832	60.5726	60.3082	3	1	175	184	sp|P01857|IGHG1_HUMAN Immunoglobulin heavy constant gamma 1 OS=Homo sapiens OX=9606 GN=IGHG1 PE=1 SV=2	Unmodified	2
1530	GSLSYLN(N-Glycosylation)VTR{Hex:5; HexNAc:2}	2325.03	-9.54439e-06	15.8947	63.7645	0	2.73326e+08	53.3517	53.8478	53.5847	2	1	256	266	sp|P07339|CATD_HUMAN Cathepsin D OS=Homo sapiens OX=9606 GN=CTSD PE=1 SV=1	Unmodified	2
1531	N(N-Glycosylation)MSFVNDLTVTQDGRK{Hex:7; HexNAc:2}	3364.43	-5.64292e-06	-4.58984	16.3273	0	1.41366e+07	59.6725	59.7503	59.6725	3	1	195	211	sp|Q9HDC9|APMAP_HUMAN Adipocyte plasma membrane-associated protein OS=Homo sapiens OX=9606 GN=APMAP PE=1 SV=2	Unmodified	2
1532	AEPPLN(N-Glycosylation)ASASDQGEK{Hex:5; HexNAc:2}	2729.14	-5.75836e-06	10.6181	30.6366	0	4.86307e+07	32.1487	32.3987	32.1924	3	1	925	940	sp|Q9Y4L1|HYOU1_HUMAN Hypoxia up-regulated protein 1 OS=Homo sapiens OX=9606 GN=HYOU1 PE=1 SV=1	Unmodified	2
1533	LN(N-Glycosylation)RSQRGGR{Fuc:2; Hex:7; HexNAc:4}	3281.37	2.13358e-06	0	16.1157	0	0	NA	NA	NA	3	1	14	23	sp|Q86V81|THOC4_HUMAN THO complex subunit 4 OS=Homo sapiens OX=9606 GN=ALYREF PE=1 SV=3		2
1534	ALPQPQN(N-Glycosylation)VTSLLGC(Carbamidomethyl)TH{Fuc:2; Hex:5; HexNAc:4; Neu5Ac:1}	3940.67	-1.28433e-06	0	16.2691	0	0	NA	NA	NA	3	2	446	462	sp|P02790|HEMO_HUMAN Hemopexin OS=Homo sapiens OX=9606 GN=HPX PE=1 SV=2		2
1535	FEDGVLDPDYPRN(N-Glycosylation)ISDGFDGIPDNVDAALALPAHSYSGR{Fuc:2; Hex:5; HexNAc:4; Neu5Ac:1}	6380.8	-8.77029e-06	-21.1066	30.1864	0	7963718	95.3834	95.3834	95.3834	4	1	229	268	sp|P04004|VTNC_HUMAN Vitronectin OS=Homo sapiens OX=9606 GN=VTN PE=1 SV=1	Unmodified	2
1536	N(N-Glycosylation)ISDGFDGIPDNVDAALALPAHSYSGR{Fuc:2; Hex:5; HexNAc:4; Neu5Ac:1}	4977.12	-1.9082e-06	0	20.5188	0	0	NA	NA	NA	4	1	241	268	sp|P04004|VTNC_HUMAN Vitronectin OS=Homo sapiens OX=9606 GN=VTN PE=1 SV=1		2
1537	N(N-Glycosylation)GSLFAFR{Fuc:2; Hex:5; HexNAc:4; Neu5Ac:1}	3116.27	-3.11156e-06	0	8.79909	0.030303	0	NA	NA	NA	3	1	168	176	sp|P04004|VTNC_HUMAN Vitronectin OS=Homo sapiens OX=9606 GN=VTN PE=1 SV=1		2
1538	GHVN(N-Glycosylation)ITR{Hex:5; HexNAc:4; Neu5Ac:2}	3000.22	-2.69652e-06	15.2233	45.7934	0	5.86849e+08	27.4434	28.1759	27.5911	3	2	117	124	sp|P00734|THRB_HUMAN Prothrombin OS=Homo sapiens OX=9606 GN=F2 PE=1 SV=2	Unmodified	2
1539	GHTLTLN(N-Glycosylation)FTR{Fuc:3; Hex:8; HexNAc:7; Neu5Ac:1}	4605.87	-2.06758e-06	0	13.3487	0	0	NA	NA	NA	3	1	96	106	sp|P11279|LAMP1_HUMAN Lysosome-associated membrane glycoprotein 1 OS=Homo sapiens OX=9606 GN=LAMP1 PE=1 SV=3		2
1540	ALGKN(N-Glycosylation)R{Fuc:2; Hex:8; HexNAc:5; Neu5Ac:1}	3552.41	2.66121e-06	0	46.8622	0	0	NA	NA	NA	3	1	72	78	sp|Q96GQ7|DDX27_HUMAN Probable ATP-dependent RNA helicase DDX27 OS=Homo sapiens OX=9606 GN=DDX27 PE=1 SV=2		2
1541	NC(Carbamidomethyl)LRN(N-Glycosylation)TTGFK{Fuc:1; Hex:7; HexNAc:5; Neu5Ac:1}	3796.53	-4.71095e-06	10.8078	51.8461	0	5.75982e+07	29.8973	30.2077	30.0749	3	1	210	220	sp|Q16363|LAMA4_HUMAN Laminin subunit alpha-4 OS=Homo sapiens OX=9606 GN=LAMA4 PE=1 SV=4	Unmodified	2
1542	N(N-Glycosylation)TTGFK{Hex:6; HexNAc:5; Neu5Ac:1}	2945.16	-4.48665e-06	10.3908	38.5562	0	2.79514e+07	22.8778	23.4586	23.3692	3	1	214	220	sp|Q16363|LAMA4_HUMAN Laminin subunit alpha-4 OS=Homo sapiens OX=9606 GN=LAMA4 PE=1 SV=4	Unmodified	2
1543	N(N-Glycosylation)TTGFK{Fuc:2; Hex:6; HexNAc:5}	2946.15	3.92927e-06	0	7.54659	0.0454545	0	NA	NA	NA	3	1	214	220	sp|Q16363|LAMA4_HUMAN Laminin subunit alpha-4 OS=Homo sapiens OX=9606 GN=LAMA4 PE=1 SV=4		2
1544	LGLSFNSISAVDN(N-Glycosylation)GSLANTPHLR{Fuc:1; Hex:5; HexNAc:4; Neu5Ac:1}	4441.99	-6.54225e-06	14.5257	28.8519	0	471197911	81.6662	82.045	81.8081	3;4	1	249	272	sp|P07585|PGS2_HUMAN Decorin OS=Homo sapiens OX=9606 GN=DCN PE=1 SV=1	Unmodified	2
1545	TKTEISEMNRN(N-Glycosylation)ISR{Hex:5; HexNAc:4; Neu5Ac:2}	3882.64	-4.93191e-06	13.2142	21.0731	0	8.48863e+08	83.0239	84.3005	83.7342	3	3	302	316	sp|P05787|K2C8_HUMAN Keratin, type II cytoskeletal 8 OS=Homo sapiens OX=9606 GN=KRT8 PE=1 SV=7	Unmodified	2
1546	EEQYN(N-Glycosylation)STYR{Fuc:1; Hex:3; HexNAc:4}	2633.05	-3.41213e-06	14.5508	58.9343	0	2.22551e+08	27.0756	27.4729	27.2384	2;3	4	294	303	sp|P0DOX5|IGG1_HUMAN Immunoglobulin gamma-1 heavy chain OS=Homo sapiens OX=9606 PE=1 SV=2	Unmodified	2
1547	EEQYN(N-Glycosylation)STYR{Fuc:1; Hex:9; HexNAc:4}	3605.37	-4.59653e-06	11.902	12.03	0	1.19932e+08	60.1832	60.5726	60.3082	3	1	294	303	sp|P0DOX5|IGG1_HUMAN Immunoglobulin gamma-1 heavy chain OS=Homo sapiens OX=9606 PE=1 SV=2	Unmodified	2
1548	LQLSNGN(N-Glycosylation)M(Oxidation)TLTLLSVK{Hex:5; HexNAc:2}	2963.39	-2.90672e-06	12.7265	50.5701	0	4.74015e+07	76.3717	76.4946	76.4492	3	2	190	206	sp|P40199|CEAM6_HUMAN Carcinoembryonic antigen-related cell adhesion molecule 6 OS=Homo sapiens OX=9606 GN=CEACAM6 PE=1 SV=4	Unmodified	2
1549	LQLSNGN(N-Glycosylation)MTLTLLSVK{Hex:5; HexNAc:2}	2947.4	-5.46078e-06	13.0093	45.3654	0	1.71454e+08	84.6802	85.1369	84.8388	3	3	190	206	sp|P40199|CEAM6_HUMAN Carcinoembryonic antigen-related cell adhesion molecule 6 OS=Homo sapiens OX=9606 GN=CEACAM6 PE=1 SV=4	Unmodified	2
1550	RVN(N-Glycosylation)TTQKR{Fuc:2; Hex:7; HexNAc:5}	3443.46	-9.70817e-07	12.0443	59.1022	0	1.41681e+08	82.7387	83.2603	82.9922	3	3	113	121	sp|P36578|RL4_HUMAN Large ribosomal subunit protein uL4 OS=Homo sapiens OX=9606 GN=RPL4 PE=1 SV=5	Unmodified	2
1551	WHRRVN(N-Glycosylation)TTQK{Fuc:1; Hex:5; HexNAc:4; Neu5Ac:2}	3675.55	-1.68429e-06	13.1075	47.5787	0	7.52155e+07	32.0459	32.3403	32.2073	3	2	110	120	sp|P36578|RL4_HUMAN Large ribosomal subunit protein uL4 OS=Homo sapiens OX=9606 GN=RPL4 PE=1 SV=5	Unmodified	2
1552	RVN(N-Glycosylation)TTQKR{Fuc:1; Hex:6; HexNAc:5; Neu5Ac:2}	3718.53	-0.000267883	0	11.8586	0	0	NA	NA	NA	3	1	113	121	sp|P36578|RL4_HUMAN Large ribosomal subunit protein uL4 OS=Homo sapiens OX=9606 GN=RPL4 PE=1 SV=5		2
1553	MIEN(N-Glycosylation)GSLSFLPTLR{Fuc:3; Hex:5; HexNAc:4}	3637.6	-5.80985e-06	0	24.8218	0	0	NA	NA	NA	3	2	266	280	sp|P21810|PGS1_HUMAN Biglycan OS=Homo sapiens OX=9606 GN=BGN PE=1 SV=2		2
1554	LLQVVYLHSNN(N-Glycosylation)ITK{Fuc:1; Hex:5; HexNAc:4; Neu5Ac:2}	3991.79	-7.79562e-06	11.7482	18.3993	0	1.07202e+08	65.4126	65.8805	65.678	3	4	300	314	sp|P21810|PGS1_HUMAN Biglycan OS=Homo sapiens OX=9606 GN=BGN PE=1 SV=2	Unmodified	2
1555	M(Oxidation)IEN(N-Glycosylation)GSLSFLPTLR{Fuc:3; Hex:5; HexNAc:4}	3653.6	-5.81533e-06	11.1328	17.9409	0	56669605	86.1333	86.4331	86.3388	3	3	266	280	sp|P21810|PGS1_HUMAN Biglycan OS=Homo sapiens OX=9606 GN=BGN PE=1 SV=2	Unmodified	2
1556	HN(N-Glycosylation)STGC(Carbamidomethyl)LR{Hex:5; HexNAc:4; Neu5Ac:2}	3148.22	-4.65056e-06	14.9039	50.6117	0	169530579	24.3621	24.776	24.5256	3	2	289	297	sp|P10909|CLUS_HUMAN Clusterin OS=Homo sapiens OX=9606 GN=CLU PE=1 SV=1	Unmodified	2
1557	KKEDALN(N-Glycosylation)ETR{Fuc:2; Hex:8; HexNAc:5; Neu5Ac:1}	4097.65	1.65704e-06	0	11.8054	0	0	NA	NA	NA	3	1	79	89	sp|P10909|CLUS_HUMAN Clusterin OS=Homo sapiens OX=9606 GN=CLU PE=1 SV=1		2
1558	N(N-Glycosylation)LTVNYKK{Hex:3; HexNAc:4}	2277.03	-2.78323e-06	11.1965	9.13918	0.030303	2.56995e+07	43.9628	44.1434	44.0369	2	1	253	261	sp|Q9Y6N5|SQOR_HUMAN Sulfide:quinone oxidoreductase, mitochondrial OS=Homo sapiens OX=9606 GN=SQOR PE=1 SV=1	Unmodified	2
1559	TLTLFN(N-Glycosylation)VTR{Fuc:1; Hex:5; HexNAc:4; Neu5Ac:1}	3123.35	-3.53435e-06	11.6436	103.361	0	301035290	70.9295	71.3954	71.3486	3	3	554	563	sp|P06731|CEAM5_HUMAN Carcinoembryonic antigen-related cell adhesion molecule 5 OS=Homo sapiens OX=9606 GN=CEACAM5 PE=1 SV=4	Unmodified	2
1560	TLTLFN(N-Glycosylation)VTR{Fuc:1; Hex:5; HexNAc:4; Neu5Ac:1}	3123.35	-3.53435e-06	11.6436	103.361	0	301035290	70.9295	71.3954	71.3486	3	3	198	207	sp|P06731|CEAM5_HUMAN Carcinoembryonic antigen-related cell adhesion molecule 5 OS=Homo sapiens OX=9606 GN=CEACAM5 PE=1 SV=4	Unmodified	2
1561	LQLSNGN(N-Glycosylation)R{Hex:3; HexNAc:2}	1792.8	-4.35413e-06	11.9164	75.0006	0	5.86862e+07	29.6015	29.8237	29.6763	2	1	546	554	sp|P06731|CEAM5_HUMAN Carcinoembryonic antigen-related cell adhesion molecule 5 OS=Homo sapiens OX=9606 GN=CEACAM5 PE=1 SV=4	Unmodified	2
1562	LQLSNGN(N-Glycosylation)R{Hex:3; HexNAc:2}	1792.8	-4.35413e-06	11.9164	75.0006	0	5.86862e+07	29.6015	29.8237	29.6763	2	1	190	198	sp|P06731|CEAM5_HUMAN Carcinoembryonic antigen-related cell adhesion molecule 5 OS=Homo sapiens OX=9606 GN=CEACAM5 PE=1 SV=4	Unmodified	2
1563	TLTLFN(N-Glycosylation)VTR{Fuc:3; Hex:6; HexNAc:5}	3489.49	-9.8514e-07	0	54.1022	0	0	NA	NA	NA	3	1	198	207	sp|P06731|CEAM5_HUMAN Carcinoembryonic antigen-related cell adhesion molecule 5 OS=Homo sapiens OX=9606 GN=CEACAM5 PE=1 SV=4		2
1564	TLTLFN(N-Glycosylation)VTR{Fuc:3; Hex:6; HexNAc:5}	3489.49	-9.8514e-07	0	54.1022	0	0	NA	NA	NA	3	1	554	563	sp|P06731|CEAM5_HUMAN Carcinoembryonic antigen-related cell adhesion molecule 5 OS=Homo sapiens OX=9606 GN=CEACAM5 PE=1 SV=4		2
1565	LQLSNGN(N-Glycosylation)R{Hex:5; HexNAc:4}	2523.07	-4.99041e-06	12.8975	44.9246	0	71212780	28.8809	29.0899	28.9711	3	2	190	198	sp|P06731|CEAM5_HUMAN Carcinoembryonic antigen-related cell adhesion molecule 5 OS=Homo sapiens OX=9606 GN=CEACAM5 PE=1 SV=4	Unmodified	2
1566	LQLSNGN(N-Glycosylation)R{Hex:5; HexNAc:4}	2523.07	-4.99041e-06	12.8975	44.9246	0	71212780	28.8809	29.0899	28.9711	3	2	546	554	sp|P06731|CEAM5_HUMAN Carcinoembryonic antigen-related cell adhesion molecule 5 OS=Homo sapiens OX=9606 GN=CEACAM5 PE=1 SV=4	Unmodified	2
1567	N(N-Glycosylation)LTKLK{Hex:9; HexNAc:4}	2986.26	-4.13523e-06	15.252	38.9832	0	2.07246e+08	43.0275	43.527	43.2229	3	1	1023	1029	sp|P35749|MYH11_HUMAN Myosin-11 OS=Homo sapiens OX=9606 GN=MYH11 PE=1 SV=3	Unmodified	2
1568	THAN(N-Glycosylation)GSIKRGSK{Hex:3; HexNAc:2}	2146.98	6.37048e-06	12.4891	11.4666	0	6.52378e+07	53.7539	54.0459	53.924	2	2	2113	2125	sp|Q07954|LRP1_HUMAN Prolow-density lipoprotein receptor-related protein 1 OS=Homo sapiens OX=9606 GN=LRP1 PE=1 SV=2	Unmodified	2
1569	LLLSIN(N-Glycosylation)VTNTR{Fuc:1; Hex:6; HexNAc:8}	3985.75	-3.71145e-06	0	9.33643	0.00934579	0	NA	NA	NA	3	1	650	661	sp|P26006|ITA3_HUMAN Integrin alpha-3 OS=Homo sapiens OX=9606 GN=ITGA3 PE=1 SV=5		2
1570	N(N-Glycosylation)ATVVWMKDNIR{Hex:7; HexNAc:4; Neu5Ac:1}	3683.52	1.43099e-06	0	14.8644	0	0	NA	NA	NA	3	1	360	372	sp|Q13740|CD166_HUMAN CD166 antigen OS=Homo sapiens OX=9606 GN=ALCAM PE=1 SV=2		2
1571	KN(N-Glycosylation)LTLM(Oxidation)ATTSQLPK{Fuc:3; Hex:6; HexNAc:5}	3986.73	1.78919e-06	0	10.0193	0	0	NA	NA	NA	3	1	265	279	sp|P11117|PPAL_HUMAN Lysosomal acid phosphatase OS=Homo sapiens OX=9606 GN=ACP2 PE=1 SV=3		2
1572	TVDKKN(N-Glycosylation)ISEK{Fuc:1; Hex:5; HexNAc:4; Neu5Ac:1}	3220.39	-3.47697e-06	12.0749	38.8214	0	4.72858e+07	41.2834	41.63	41.5994	3	2	1293	1303	sp|Q14966|ZN638_HUMAN Zinc finger protein 638 OS=Homo sapiens OX=9606 GN=ZNF638 PE=1 SV=2	Unmodified	2
1573	KHELLN(N-Glycosylation)STR{Fuc:1; Hex:5; HexNAc:7; Neu5Ac:1}	3765.57	7.6154e-07	11.595	53.8352	0	7.68051e+07	38.0605	38.4354	38.2076	3	2	434	443	sp|P78347|GTF2I_HUMAN General transcription factor II-I OS=Homo sapiens OX=9606 GN=GTF2I PE=1 SV=2	Unmodified	2
1574	KHELLN(N-Glycosylation)STR{Fuc:1; Hex:6; HexNAc:6; Neu5Ac:2}	4015.65	-2.46387e-06	10.8526	40.485	0	2.73841e+08	40.4324	41.3741	40.7444	3;4	1	434	443	sp|P78347|GTF2I_HUMAN General transcription factor II-I OS=Homo sapiens OX=9606 GN=GTF2I PE=1 SV=2	Unmodified	2
1575	ALVN(N-Glycosylation)FTR{Hex:7; HexNAc:5; Neu5Ac:2}	3551.43	-4.81956e-06	10.3367	59.4445	0	188696255	67.1184	67.9029	67.402	3	2	85	92	sp|P98160|PGBM_HUMAN Basement membrane-specific heparan sulfate proteoglycan core protein OS=Homo sapiens OX=9606 GN=HSPG2 PE=1 SV=4	Unmodified	2
1576	N(N-Glycosylation)MTLFSDLVAEK{Fuc:1; Hex:4; HexNAc:5}	3176.36	-4.75148e-06	-4.58157	17.2333	0	1.21267e+07	78.857	78.9838	78.9523	3	1	784	796	sp|P12110|CO6A2_HUMAN Collagen alpha-2(VI) chain OS=Homo sapiens OX=9606 GN=COL6A2 PE=1 SV=4	Unmodified	2
1577	N(N-Glycosylation)MTLFSDLVAEK{Hex:7; HexNAc:6}	3719.53	-1.30283e-06	0	10.0373	0	0	NA	NA	NA	3	2	784	796	sp|P12110|CO6A2_HUMAN Collagen alpha-2(VI) chain OS=Homo sapiens OX=9606 GN=COL6A2 PE=1 SV=4		2
1578	GSTRFN(N-Glycosylation)K{Hex:7; HexNAc:2}	2348.93	6.27757e-06	15.127	58.6769	0	2.72517e+08	29.1339	29.7648	29.4827	2	1	2939	2946	sp|Q16787|LAMA3_HUMAN Laminin subunit alpha-3 OS=Homo sapiens OX=9606 GN=LAMA3 PE=1 SV=3	Unmodified	2
1579	GSTRFN(N-Glycosylation)K{Hex:6; HexNAc:2}	2186.88	7.25248e-06	12.6962	8.76899	0.030303	1.46903e+08	29.4396	30.1044	29.8683	2	2	2939	2946	sp|Q16787|LAMA3_HUMAN Laminin subunit alpha-3 OS=Homo sapiens OX=9606 GN=LAMA3 PE=1 SV=3	Unmodified	2
1580	ASN(N-Glycosylation)VTNKTDPR{Hex:6; HexNAc:6; Neu5Ac:2}	3974.57	5.19449e-06	0	10.2741	0	0	NA	NA	NA	3	1	1	12	sp|P07910|HNRPC_HUMAN Heterogeneous nuclear ribonucleoproteins C1/C2 OS=Homo sapiens OX=9606 GN=HNRNPC PE=1 SV=4		2
1581	ASNVTN(N-Glycosylation)KTDPR{Hex:6; HexNAc:6; Neu5Ac:2}	3974.57	5.19449e-06	0	10.2741	0	0	NA	NA	NA	3	1	1	12	sp|P07910|HNRPC_HUMAN Heterogeneous nuclear ribonucleoproteins C1/C2 OS=Homo sapiens OX=9606 GN=HNRNPC PE=1 SV=4		2
1582	LPGREN(N-Glycosylation)K{Fuc:1; Hex:7; HexNAc:7; Neu5Ac:1}	3805.56	-8.19477e-06	10.5963	53.1086	0	1.9363e+07	72.9783	73.0881	73.025	3	1	71	78	sp|Q07020|RL18_HUMAN Large ribosomal subunit protein eL18 OS=Homo sapiens OX=9606 GN=RPL18 PE=1 SV=2	Unmodified	2
1583	HRN(N-Glycosylation)RSFSR{Fuc:6; Hex:8; HexNAc:8}	4855.97	-2.47145e-06	8.14492	77.0739	0	3.415e+07	72.5062	72.7568	72.5062	4	2	166	174	sp|O75494|SRS10_HUMAN Serine/arginine-rich splicing factor 10 OS=Homo sapiens OX=9606 GN=SRSF10 PE=1 SV=1	Unmodified	2
1584	AVPVPN(N-Glycosylation)MTPSGVGR{Fuc:1; Hex:6; HexNAc:5; Neu5Ac:1}	3805.6	-4.05647e-06	0	12.1007	0	0	NA	NA	NA	3	1	406	420	sp|Q6P996|PDXD1_HUMAN Pyridoxal-dependent decarboxylase domain-containing protein 1 OS=Homo sapiens OX=9606 GN=PDXDC1 PE=1 SV=2		2
1585	LIVEN(N-Glycosylation)LSSRVSWQDLK{Fuc:1; Hex:5; HexNAc:4}	3654.65	3.33433e-06	0	13.2222	0	0	NA	NA	NA	3	1	109	125	sp|Q13243|SRSF5_HUMAN Serine/arginine-rich splicing factor 5 OS=Homo sapiens OX=9606 GN=SRSF5 PE=1 SV=1		2
1586	TN(N-Glycosylation)ATKEKMDK{Fuc:3; Hex:6; HexNAc:8}	4199.73	-4.91929e-06	0	11.1882	0	0	NA	NA	NA	3	1	1485	1495	sp|P07942|LAMB1_HUMAN Laminin subunit beta-1 OS=Homo sapiens OX=9606 GN=LAMB1 PE=1 SV=2		2
1587	IIVPLNNREN(N-Glycosylation)ISDPTSPLR{Fuc:1; Hex:5; HexNAc:3; Neu5Ac:1}	4003.85	-6.10315e-06	9.06335	18.0325	0	5.24412e+07	66.9146	67.1341	67.0399	3	1	61	80	sp|P01591|IGJ_HUMAN Immunoglobulin J chain OS=Homo sapiens OX=9606 GN=JCHAIN PE=1 SV=4	Unmodified	2
1588	IIVPLNNREN(N-Glycosylation)ISDPTSPLR{Fuc:1; Hex:5; HexNAc:4; Neu5Ac:2}	4498.03	-6.73942e-06	11.8651	12.0767	0	2.5912e+07	68.9303	69.0397	68.9621	4	2	61	80	sp|P01591|IGJ_HUMAN Immunoglobulin J chain OS=Homo sapiens OX=9606 GN=JCHAIN PE=1 SV=4	Unmodified	2
1589	ALLN(N-Glycosylation)NSHYYHM(Oxidation)AHGK{Fuc:2; Hex:5; HexNAc:4}	3685.56	-9.19687e-06	0	14.3734	0	0	NA	NA	NA	3	1	89	104	sp|P09622|DLDH_HUMAN Dihydrolipoyl dehydrogenase, mitochondrial OS=Homo sapiens OX=9606 GN=DLD PE=1 SV=2		2
1590	SRLQN(N-Glycosylation)FSR{Fuc:1; Hex:8; HexNAc:5; Neu5Ac:2}	4046.61	-1.58027e-06	12.1644	41.1618	0	2.92931e+08	32.1342	33.1671	32.6188	3;4	1	3822	3830	sp|Q63HN8|RN213_HUMAN E3 ubiquitin-protein ligase RNF213 OS=Homo sapiens OX=9606 GN=RNF213 PE=1 SV=3	Unmodified	2
1591	TALIN(N-Glycosylation)STGEEVAMR{Fuc:1; Hex:9; HexNAc:4}	3908.62	-0.000262694	0	12.6314	0	0	NA	NA	NA	3	1	527	541	sp|P02545|LMNA_HUMAN Prelamin-A/C OS=Homo sapiens OX=9606 GN=LMNA PE=1 SV=1		2
1592	GSAGPM(Oxidation)RLYVGSLHFN(N-Glycosylation)ITEDM(Oxidation)LR{Fuc:1; Hex:9; HexNAc:4}	5012.07	7.70811e-06	-20.2804	8.92613	0	1.19234e+07	68.7104	68.7736	68.7736	4;5	2	244	267	sp|Q14498|RBM39_HUMAN RNA-binding protein 39 OS=Homo sapiens OX=9606 GN=RBM39 PE=1 SV=2	Unmodified	2
1593	VARVKAPN(N-Glycosylation)K{Hex:8; HexNAc:4; Neu5Ac:2}	3672.54	6.61591e-07	15.0187	49.3888	0	5.00088e+08	39.8188	40.5661	40.0743	3	2	657	666	sp|O43290|SNUT1_HUMAN U4/U6.U5 tri-snRNP-associated protein 1 OS=Homo sapiens OX=9606 GN=SART1 PE=1 SV=1	Unmodified	2
1594	DVLN(N-Glycosylation)DTAPR{Fuc:1; Hex:6; HexNAc:8; Neu5Ac:1}	4033.6	1.13314e-06	9.5785	58.1411	0	3.65538e+07	47.3355	47.5764	47.532	4	1	558	567	sp|P47897|SYQ_HUMAN Glutamine--tRNA ligase OS=Homo sapiens OX=9606 GN=QARS1 PE=1 SV=1	Unmodified	2
1595	QDSLVINLN(N-Glycosylation)RSNPK{Hex:5; HexNAc:4; Neu5Ac:2}	3801.64	-1.221e-06	0	13.4315	0	0	NA	NA	NA	3	1	647	661	sp|Q9Y5B9|SP16H_HUMAN FACT complex subunit SPT16 OS=Homo sapiens OX=9606 GN=SUPT16H PE=1 SV=1		2
1596	LQLSNGN(N-Glycosylation)R{Hex:3; HexNAc:2}	1792.8	-4.35413e-06	11.9164	75.0006	0	5.86862e+07	29.6015	29.8237	29.6763	2	1	190	198	sp|P13688|CEAM1_HUMAN Carcinoembryonic antigen-related cell adhesion molecule 1 OS=Homo sapiens OX=9606 GN=CEACAM1 PE=1 SV=2	Unmodified	2
1597	LQLSNGN(N-Glycosylation)R{Hex:5; HexNAc:4}	2523.07	-4.99041e-06	12.8975	44.9246	0	71212780	28.8809	29.0899	28.9711	3	2	190	198	sp|P13688|CEAM1_HUMAN Carcinoembryonic antigen-related cell adhesion molecule 1 OS=Homo sapiens OX=9606 GN=CEACAM1 PE=1 SV=2	Unmodified	2
1598	LEN(N-Glycosylation)VSVALEFLER{Hex:3; HexNAc:2}	2410.14	-7.27747e-06	-21.289	9.39984	0.00934579	1.93788e+06	90.1461	90.1461	90.1461	2	1	96	109	sp|Q14315|FLNC_HUMAN Filamin-C OS=Homo sapiens OX=9606 GN=FLNC PE=1 SV=3	Unmodified	2
1599	IMGPN(N-Glycosylation)YTPGKK{Fuc:1; Hex:6; HexNAc:4; Neu5Ac:1}	3426.43	-5.36744e-06	12.7402	92.3467	0	344238053	82.5178	83.3079	82.9922	3	2	428	439	sp|P13639|EF2_HUMAN Elongation factor 2 OS=Homo sapiens OX=9606 GN=EEF2 PE=1 SV=4	Unmodified	2
1600	IMGPN(N-Glycosylation)YTPGKK{Hex:6; HexNAc:4}	2989.31	-1.65941e-05	10.0992	23.2851	0	6.27617e+07	79.2218	79.8997	79.5214	3	2	428	439	sp|P13639|EF2_HUMAN Elongation factor 2 OS=Homo sapiens OX=9606 GN=EEF2 PE=1 SV=4	Unmodified	2
1601	SLGPPGPPFN(N-Glycosylation)ITPRK{Fuc:1; Hex:5; HexNAc:4}	3345.5	3.62274e-06	7.65846	16.0185	0	2.60873e+07	29.2222	29.4255	29.2222	4	1	1769	1784	sp|Q9NZM1|MYOF_HUMAN Myoferlin OS=Homo sapiens OX=9606 GN=MYOF PE=1 SV=1	Unmodified	2
1602	FTN(N-Glycosylation)ASK{Hex:6; HexNAc:5; Neu5Ac:1}	2945.16	-4.48665e-06	10.3908	38.5562	0	2.79514e+07	22.8778	23.4586	23.3692	3	1	377	383	sp|P08575|PTPRC_HUMAN Receptor-type tyrosine-protein phosphatase C OS=Homo sapiens OX=9606 GN=PTPRC PE=1 SV=3	Unmodified	2
1603	LPQKN(N-Glycosylation)SSEGNK{Fuc:3; Hex:5; HexNAc:4; Neu5Ac:1}	3552.46	-6.42676e-07	0	13.9485	0	0	NA	NA	NA	3	1	1147	1158	sp|P08575|PTPRC_HUMAN Receptor-type tyrosine-protein phosphatase C OS=Homo sapiens OX=9606 GN=PTPRC PE=1 SV=3		2
1604	FTN(N-Glycosylation)ASK{Fuc:2; Hex:6; HexNAc:5}	2946.15	3.92927e-06	0	7.54659	0.0454545	0	NA	NA	NA	3	1	377	383	sp|P08575|PTPRC_HUMAN Receptor-type tyrosine-protein phosphatase C OS=Homo sapiens OX=9606 GN=PTPRC PE=1 SV=3		2
1605	ISESLRTVN(N-Glycosylation)MTWNK{Fuc:2; Hex:5; HexNAc:4; Neu5Ac:1}	3883.64	1.84876e-07	0	11.4069	0	0	NA	NA	NA	3	1	2159	2173	sp|P46939|UTRN_HUMAN Utrophin OS=Homo sapiens OX=9606 GN=UTRN PE=1 SV=2		2
1606	IIQRN(N-Glycosylation)R{Fuc:2; Hex:6; HexNAc:6}	3281.39	1.26042e-06	0	127.279	0	0	NA	NA	NA	3	1	582	588	sp|P13807|GYS1_HUMAN Glycogen [starch] synthase, muscle OS=Homo sapiens OX=9606 GN=GYS1 PE=1 SV=2		2
1607	EEGIN(N-Glycosylation)KSEKR{Fuc:2; Hex:5; HexNAc:4; Neu5Ac:2}	3686.5	-0.000271665	0	8.90502	0.0267857	0	NA	NA	NA	3	1	512	522	sp|P09874|PARP1_HUMAN Poly [ADP-ribose] polymerase 1 OS=Homo sapiens OX=9606 GN=PARP1 PE=1 SV=4		2
[truncated: 3,329 more rows]
